# Supplementary material for: Characterization of an in vitro 3D intestinal organoid model by using massive RNAseq-based transcriptome profiling
Source: Sci Rep. 2021 Aug 17;11:16668. doi: 10.1038/s41598-021-96321-8 (PMC8371140; doi:10.1038/s41598-021-96321-8)
Supplement: Supplementary file 2 — Supplementary Information 2. [file 41598_2021_96321_MOESM2_ESM.xlsx]

## Sheet: Highly-Contributed Genes
PC1	PC2	PC3	PC4	PC5	PC6
1110028F11Rik	0610008F07Rik	0610008F07Rik	0610008F07Rik	1700016C15Rik	1700001O22Rik
1190002H23Rik	1200009I06Rik	1110032A04Rik	1110032A04Rik	2010003K11Rik	2010001E11Rik
1700020L24Rik	1810007I06Rik	1200009I06Rik	1200009I06Rik	2510009E07Rik	2010107G12Rik
2010107G12Rik	1810065E05Rik	1700010I14Rik	1700016C15Rik	3930402G23Rik	2010110P09Rik
2210415F13Rik	2010003K11Rik	2210407C18Rik	2010003K11Rik	4831426I19Rik	2010204K13Rik
2310042D19Rik	2010110P09Rik	2310006M14Rik	2010106E10Rik	4930483K19Rik	2210011C24Rik
3830431G21Rik	2210407C18Rik	2310014H01Rik	3930402G23Rik	4933403G14Rik	2210407C18Rik
4930415O20Rik	2510009E07Rik	3930402G23Rik	4632428C04Rik	4933439K11Rik	4632428N05Rik
A230050P20Rik	4732419C18Rik	4632428C04Rik	4930415O20Rik	6530418L21Rik	A330102I10Rik
AA986860	4933403G14Rik	4632428N05Rik	4933405D12Rik	9030622O22Rik	AA467197
AW112010	4933422H20Rik	4732419C18Rik	5730469M10Rik	9430020K01Rik	AC027184.1
AY761184	5730469M10Rik	4831426I19Rik	A230050P20Rik	A330102I10Rik	AI467606
Abcc4	A430078I02Rik	4930483K19Rik	A930038B10Rik	A430078I02Rik	AY761184
Abhd6	AA414768	4930509E16Rik	AA414768	AA467197	Abca8b
Abp1	AI428936	4933421A08Rik	AC027184.1	AC027184.1	Abcd1
Acacb	Aadac	9530082P21Rik	AI118078	AI118078	Ace
Acap1	Abca8b	AA467197	Abhd6	Abi3bp	Acrbp
Acat2	Abhd3	Abca8b	Abp1	Acot1	Acsl4
Acox2	Abi3bp	Ablim2	Acaa1b	Acss3	Acsm5
Acrbp	Acaa1b	Acaa1b	Acacb	Ada	Acss3
Acsl3	Acsm5	Acox2	Ace	Adora3	Ada
Acss2	Acss3	Adrbk2	Ada	Afp	Adamts15
Acta1	Adcy8	Aebp1	Adap2	Aim2	Adap2
Acy1	Adh1	Aim2	Adrbk2	Ak1	Adcy7
Adam1a	Adh4	Ak1	Agpat9	Akr1b8	Adora3
Adam22	Adh6a	Ak7	Ak1	Aldh3b1	Aebp1
Adcy7	Afp	Akp3	Ak7	Amigo2	Afp
Adora1	Aim2	Akr1c14	Akr1b7	Amotl1	Akr1c14
Afap1l1	Akp3	Aldh1l2	Akr1c13	Ankrd22	Alas2
Ak4	Akr1b7	Aldoa	Akr1c19	Apobec3	Alox5
Aldoa	Aldh1a1	Aldoart1	Aldh1a1	Apoe	Alppl2
Aldoart1	Aldh3b1	Aldoart2	Aldh1a7	Arhgap10	Amotl1
Aldoart2	Alpi	Ankrd37	Aldh3b1	Arhgap24	Ang4
Aldoc	Amigo2	Aqp7	Alpi	Arhgap44	Ankrd37
Alox5	Amotl1	Areg	Amotl1	Armcx3	Anks6
Als2cr4	Ang4	Arl4c	Anks6	Atf3	Ano7
Ano7	Ankrd22	Asah2	Anpep	Atp8b5	Apoc2
Anpep	Apcdd1	Atf3	Apoa1	B2m	Apoe
Anxa3	Apoa4	Atp8b5	Apoa4	BC089597	Apol7a
Apol10a	Apoc2	Baat	Apoc2	Barx2	Arhgap24
Areg	Apoc3	Barx2	Apoc3	Bglap-rs1	Arhgap44
Arhgap4	Aqp3	Bbox1	Apol7a	C1ra	Arhgdig
Arhgdig	Arg2	Bcas1	Aqp3	C87977	Arhgef17
Arhgef6	Armcx3	Bmp8b	Aqp7	Cadm1	Arl4c
Arl4d	Asah2	Bnip3	Arhgap6	Camk4	Arntl
Asns	B3gnt7	Boc	Arnt2	Carns1	Asah2
Aspa	Baat	Bst1	Asah2	Ccdc88b	Atp6v0e2
Atf5	Bbox1	C1ra	Atf3	Cd72	B3gnt7
Atg9b	Bcas1	C1rl	Atp6v0e2	Cd79b	Baat
Atp8b2	Bco2	C87977	BC089597	Cd97	Bambi-ps1
Avpi1	Boc	Catsper4	Baat	Ceacam10	Barx2
B2m	Btnl2	Cbs	Bambi-ps1	Celf5	Bbox1
BC051077	C1ra	Ccdc108	Bbox1	Chac1	Bcl3
BC057022	Car2	Ccdc3	Bcmo1	Cldn8	Bco2
Bag2	Card9	Ccdc88b	Bco2	Cnpy1	Bglap-rs1
Baiap2	Cbs	Ccl20	Bmp8b	Col20a1	Bmp8b
Batf2	Ccdc108	Cd40	Btnl3	Col7a1	Btnl5
Bcl3	Ccdc114	Cdr2l	C1ra	Cox6b2	C1ra
Bnip3	Cd36	Ceacam20	C87977	Creb3l3	Cadm1
Btc	Cd40	Celf5	Ccl20	Cubn	Car2
Btnl5	Ceacam1	Ces1b	Cd36	Cxcl16	Ccdc88b
Btnl7	Ces1c	Ces1c	Ces1f	Cxxc4	Cd160
C2	Ces1f	Ces1f	Ces1g	Cyp2w1	Cd79b
C530005A16Rik	Ces1g	Ces2b	Chac1	D630023F18Rik	Ceacam1
CT009767.1	Ces2g	Chad	Chrnb1	D630045J12Rik	Celf5
Calhm2	Chic1	Chd5	Chrnb4	D930020B18Rik	Ces1g
Camta2	Chrm1	Chrnb1	Chst11	Ddx26b	Ces2b
Capn13	Chrnb4	Chst2	Cish	Dll3	Ces2g
Capn2	Chst11	Clca2	Clca6	Dnahc8	Chst11
Capn9	Ckb	Cldn4	Cldn4	Duox2	Clec2d
Cbr3	Clca6	Cldn8	Cldn8	Duoxa2	Clic3
Ccdc162	Cldn8	Clec2h	Clu	Dusp1	Cml5
Ccl6	Cml5	Clu	Cml5	Ecscr	Cnpy1
Ccrl2	Cnpy1	Cndp1	Cox6b2	Edn3	Col11a2
Cd160	Col16a1	Col20a1	Cpt1a	Epb4.1l4a	Copz2
Cd300lf	Copz2	Col7a1	Creb3l3	Epdr1	Cox6b2
Cd97	Cpa2	Cpa2	Crip1	Fam149a	Cpa2
Cdr2l	Creb3l3	Cpne2	Cryz	Farp2	Crip1
Chd3	Cubn	Crip1	Ctsl	Fbxl21	Ctsl
Clca3	Cxcl13	Csf1	Ctxn1	Fbxo10	Cxxc4
Clec2d	Cxxc4	Ctxn1	Cxcl16	Fgf11	Cybrd1
Clec2h	Cyp2b10	Cyb5r2	Cyp2b10	Fgf9	Cyp2e1
Cmpk2	Cyp2c66	Cyp2d22	Cyp2c55	Figf	Cyp2w1
Cntnap1	Cyp2d22	Cyp2w1	Cyp2c66	Fras1	Cyp3a25
Cpn1	Cyp2e1	Cyp3a11	Cyp2d22	G530011O06Rik	Cyp3a59
Cpt1a	Cyp3a11	Cyp3a59	Cyp3a11	Gabarapl1	D130043K22Rik
Crybb3	Cyp3a25	Cyp4f40	Cyp3a25	Gas7	Dbp
Cryz	Cyp3a59	D630003M21Rik	Cyp3a59	Gem	Dcbld2
Cst6	Cyp4v3	D730039F16Rik	Cyp4v3	Ggt7	Dclk3
Ctsl	D630023F18Rik	Dennd5a	D630003M21Rik	Gm10384	Defa-ps1
Ctss	D730039F16Rik	Dio1	Dcst1	Gm12503	Defa-ps18
Cyp27a1	Dclk2	Dll3	Ddah1	Gm13068	Defa-rs1
Cyp51	Ddah1	Dnajb13	Ddit4l	Gm13647	Defa24
Cyr61	Ddx26b	Dpep1	Ddx58	Gm15247	Defa26
D630045J12Rik	Defa-ps18	Dusp14	Dennd5a	Gm15315	Dio1
Dcbld2	Defa20	E230001N04Rik	Dhrs9	Gm15401	Dll3
Ddx58	Defa21	Ecscr	Dnahc2	Gm15753	Dnase1l2
Ddx60	Defa22	Edn2	Dnahc8	Gm16190	Dock3
Dgka	Defa5	Edn3	Dnase1	Gm17179	Dpep1
Dock8	Dennd5a	Egln3	Dpep1	Gm17322	Dpysl3
Dok7	Dmbt1	Ereg	Dusp1	Gm17453	E130012A19Rik
Dtx3l	Dnahc2	Ero1l	Dusp14	Gm3054	E230001N04Rik
Dusp3	Dock3	Etnk2	Eci3	Gm7325	Eci3
Dusp4	Dpysl3	Fam129a	Edn1	Gnai1	Egfl7
Dusp9	Duox2	Fam129c	Edn2	Gng2	Epdr1
E030010A14Rik	Duoxa2	Fam149a	Eif5a2	Gpc2	F730043M19Rik
E130012A19Rik	Ecscr	Fam20c	Epb4.1l4a	Gpr182	Fam149a
Edn1	Epb4.1l4a	Fam78a	Ephx2	Gpr30	Farp2
Efnb3	Ephx1	Fer1l6	Ereg	Gprc5a	Fcer1g
Egfl7	Ephx2	Fgf11	Fabp2	Gpsm3	Fdps
Eif4ebp1	Ereg	Fgfr4	Fam198b	Grap	Fgf11
Emilin1	Fabp1	Fhl1	Fam20c	Guca1b	Fgf9
Emp2	Fam149a	Fras1	Fam78a	H2-DMa	Fgfbp1
Eno1	Fam189a1	Fstl1	Far1	H2-Eb1	Fgr
Enpp3	Fam198b	Gdf15	Fas	H2-Q6	Fhl3
Entpd8	Fam64a	Gdpd2	Fbxo10	H2-Q7	Fmnl1
Ero1l	Fap	Gem	Fcamr	H2-Q8	Fras1
Etnk2	Fermt3	Gfra1	Fmo5	Hapln4	G530011O06Rik
Etv4	Fgfr4	Ggt7	Fras1	Hcst	G630090E17Rik
F3	Foxo6	Gm10384	G530011O06Rik	Hebp2	Galnt5
Fabp5	Fstl1	Gm10480	G630090E17Rik	Hist1h4k	Gas7
Fam162a	G6pc	Gm11110	G6pc	Hlf	Gclc
Fam171a2	Galnt5	Gm11437	Gabarapl1	Hoxa2	Gdf9
Farp2	Gas7	Gm11613	Gas7	Hoxa3	Gdpd2
Fas	Gata4	Gm13657	Gclc	Hsd3b3	Gem
Fcamr	Gcnt1	Gm16190	Gcom1	Hsph1	Gfra1
Fcer1g	Gdf9	Gm16215	Gdf15	Icam1	Gm10169
Fcgbp	Gdpd2	Gm17179	Gdpd2	Ifitm1	Gm11062
Fcgrt	Gfra1	Gm17322	Ggt1	Igtp	Gm11110
Fdft1	Ggt1	Gm2061	Gm10116	Il16	Gm11131
Fdps	Gm10104	Gm5506	Gm11194	Il3ra	Gm11194
Fer1l6	Gm10384	Gm7325	Gm12689	Inf2	Gm12503
Fes	Gm12357	Gm8113	Gm13647	Irf5	Gm12689
Fhl2	Gm12503	Gm8815	Gm13657	Irgm1	Gm13502
Fhl3	Gm12892	Gng7	Gm15247	Isg15	Gm13647
Flt3l	Gm13657	Gpc2	Gm15293	Itga10	Gm14328
Ftl1	Gm14850	Gpr126	Gm16190	Itga5	Gm14462
Fut4	Gm15293	Gpr30	Gm6665	Itgae	Gm14850
Fyb	Gm15308	Gprc5a	Gm7092	Itgam	Gm15247
Gabarapl1	Gm15315	Grin1	Gm8615	Itgb2l	Gm15401
Gal3st2	Gm15635	Gsdmd	Gnai1	Itpripl2	Gm15890
Gbp7	Gm16559	Gstm2	Gnpda1	Kcnt1	Gm16215
Gcom1	Gm52	H2-Q6	Gpc2	Kif1a	Gm16379
Gda	Gm6665	H2-Q7	Gprc5a	Klf12	Gm16724
Gimap8	Gm7325	Hapln4	Gprin1	Klhdc7a	Gm17083
Gm10116	Gnai1	Hcst	Gpt	Krt35	Gm17179
Gm10169	Gpr157	Hebp2	Gsta1	Lag3	Gm17494
Gm10480	Gpx3	Hes2	Gsta3	Lamb1	Gm17596
Gm10499	Grap	Hif3a	Gsta4	Lat	Gm3054
Gm11062	Grip1	Hk1	Gstm1	Lat2	Gm3788
Gm11131	Gsta1	Hr	Gstm2-ps1	Ldlrad3	Gm8615
Gm11696	Gstm1	Hs3st3b1	Gstm3	Lect2	Gm8815
Gm11739	Gstm2	Hsd11b2	H2-Q2	Lgr5	Gm9844
Gm11775	Gstm2-ps1	Icam1	Hcn3	Lpcat2	Gpc2
Gm12216	Gstm3	Igf2bp3	Heatr8	Lrrc8c	Gpr126
Gm12352	Gstm4	Il17rc	Hes2	Ly6a	Gpr30
Gm12611	Gstm6	Ildr1	Hoxa2	Ly6d	Gpsm3
Gm129	Gstm7	Inf2	Hoxa3	Lyn	Gpx3
Gm13337	Guca2a	Irx4	Hsd3b3	Mageh1	Grap
Gm13502	H2-Q2	Itga10	Hspg2	Maml2	Grip1
Gm13699	Hebp2	Itgam	Igtp	Mamld1	H2-Q6
Gm14328	Hoxb4	Itgb2l	Il3ra	Map4k1	H2-Q7
Gm14462	Hs3st3b1	Itln1	Itga5	Mapk11	H2-Q8
Gm14851	Hsd3b3	Jag2	Itgam	2021-03-01	Hcst
Gm15283	Igf2bp3	Kcnd1	Itpripl2	Mcoln3	Hebp2
Gm15292	Il18	Kcnh8	Kcnu1	Mgll	Hist1h3d
Gm16379	Il6ra	Kcnt1	Kif1a	Mlkl	Hlf
Gm16439	Ildr1	Kif12	Klhdc7a	Mpp2	Hoxa2
Gm16606	Irx4	Kif26b	Krt20	Mxd1	Hoxa3
Gm16984	Kcnh8	Kif27	Krt222	Myl7	Hoxb4
Gm17453	Kcnk6	Kifc2	Lamb1	Myo7a	Hs3st3b1
Gm3571	Kcnt1	Klhdc7a	Leap2	Naalad2	Hsd17b14
Gm3788	Kcnu1	Klhl8	Lect2	Nbl1	Hsd3b3
Gm4204	Kif12	Lect2	Limch1	Nefh	Hspa1b
Gm6166	Kif1a	Lgr5	Lpcat2	Nefm	Hspg2
Gm6781	Kif26b	Lmcd1	Lpcat4	Nid1	Idi1
Gm6907	Klf12	Lpcat4	Lrrc19	Nos2	Il3ra
Gm7901	Klhdc8a	Lrp1	Lrrc50	Nox1	Il6ra
Gm9790	Krt35	Lrrc27	Ltb4r1	Npr1	Inf2
Gm9844	Lct	Lrrc8e	Lypd6b	Oas1a	Irf5
Gnpda1	Ldlrad3	Ly6d	Mageh1	Parp8	Itga10
Gpr133	Leap2	Maml2	Mamld1	Pbld1	Itgam
Gpr160	Limch1	Marcksl1	Mapk11	Pde8a	Itgb2l
Gpr182	Lmcd1	Mcoln3	Marcksl1	Pdgfb	Itgb7
Gpsm3	Lpcat2	Mfsd7a	Marcksl1-ps4	Pdlim2	Kif27
Grap2	Ltb4r1	Mgat4c	Mboat2	Peli2	Klf12
Grasp	Ltb4r2	Mgll	Mep1b	Phldb2	Klhdc7a
Greb1l	Ly6d	Mia1	Mfhas1	Pir	Klhdc8a
Gsta3	Lypd6b	Mir192	Mme	Pla2g5	Lag3
Gsta4	Mageh1	Mmp28	Muc20	Plaur	Lat
H2-Bl	Mapk11	Ms4a8a	Muc4	Plek	Lck
H2-DMa	Marcksl1	Mx1	Myh7b	Plekho1	Lgals1
H2-Eb1	Me3	Myadm	Myl7	Pnliprp2	Limch1
H2-Q10	Meis3	Mycbpap	Mylip	Ppargc1a	Lrrc19
H2-Q8	Mfhas1	Myh7b	Myo15b	Prex1	Lrrc27
H2-T10	Mgat4c	Mylk	NR_045878	Prkar2b	Lrrc8c
H2-T23	Mgll	Myo7a	Naaladl1	Psmb8	Ly6d
H2-T3	Mme	NR_045301	Nbl1	Ptprb	Mageh1
Hck	Moxd1	NR_045878	Neu1	Ptprn	Map4k1
Herc6	Mpp4	Ndrg1	Nid1	RP23-372H6.5	2021-03-01
Hmgcr	Mtap6	Neu1	Nod2	RP23-3M10.11	Marcksl1-ps4
Hmha1	Mycbpap	Nlgn2	Npc1l1	Rhov	Matn2
Hmox1	Mylip	Nlrp9b	Npl	Rinl	Mcoln3
Hr	NR_033626	Nol3	Npnt	Rltpr	Me3
Hsd17b13	Naaladl1	Nox1	Nr4a1	Runx1	Mertk
Hunk	Nbl1	Npc1l1	Nts	S100a11	Mif
Hvcn1	Ncf2	Npl	Ostb	Scg3	Mir192
Idi1	Neu1	Npr1	Palm	Scml2	Mme
Ier3	Neu3	Nt5e	Papss2	Scube1	Mpp2
Ifi47	Nid1	Nts	Pdk1	Sdr16c5	Mtap6
Igtp	Nr1i3	Odz4	Pdlim2	2021-09-01	Myl7
Il17rc	Nts	Osr2	Pdzk1	Serpinb5	Mylk
Il1rn	O3far1	P4ha1	Pepd	Sfrp5	Myo1a
Inpp1	Oas1f	P4ha2	Pik3ap1	Sgk3	Nat14
Inpp5d	Onecut2	Pcdh8	Pla2g5	Sh2d3c	Nbl1
Insig1	Osr2	Pde4a	Pmp22	Slc10a5	Nr4a1
Insrr	Papss2	Pdgfb	Podn	Slc14a1	Nt5dc2
Irf1	Pbld1	Pdgfrb	Ppic	Slc16a12	Nt5e
Irf7	Pcsk6	Pdk1	Ppm1j	Slc1a3	Nxn
Irf9	Pdgfrb	Pdx1	Proz	Slc28a2	Oas1a
Irgm1	Pdx1	Pecam1	Prr5l	Slc40a1	Olfr558
Irgm2	Peli2	Pfkl	Prrx1	Slc45a3	Padi2
Itga4	Pik3ap1	Pgap1	Prss23	Slc6a19	Palm
Itgae	Pitpnm3	Pgm2	Ptpn14	Slc9a4	Pde4a
Itgb7	Plb1	Pik3ap1	Ptprn	Sorbs2	Phlda1
Jub	Pmp22	Pitpnm3	Pyroxd2	Sprr2a3	Phlda2
Kbtbd11	Ppargc1a	Pls3	RP23-3M10.11	Ssbp2	Plekho1
Kifc2	Ppm1j	Podxl	Rbp2	Sspo	Pm20d1
Klhl8	Ppp4r4	Ppargc1a	Rdh7	Sst	Ppargc1a
Krt20	Prkar2b	Ppp1r3b	Rdh9	Sstr2	Ppic
Krt23	Proz	Prelp	Reg3a	Stat1	Prex1
Krt80	Prrx1	Prkar2b	Rgma	Stox2	Prkch
Ksr1	Prss23	Prkcc	Rgs11	Sypl2	Proz
Lamb3	Ptgr1	Prr5l	Rhbg	Tap1	Prr5l
Lamc1	Ptprt	Prss30	Rhov	Tap2	Pthlh
Lat2	R3hdml	Pthlh	Rras	Tbc1d10c	Ptprn
Lck	Ramp1	Ptk6	S100a6	Tceal8	Rab34
Lipe	Rbp2	Ptpn22	Sardh	Tcp11	Rcor2
Lrmp	Rdh1	Ptprb	Scd1	Tdrd1	Renbp
Lrp8	Rdh7	Ptprh	Scg3	Tdrkh	Rgs11
Lrrc50	Rdh9	Ptprn	Scml2	Timp2	Rltpr
Lrrc8e	Reg1	Pvt1	Sdr16c5	Timp3	Rpl3-ps2
Lss	Renbp	Pyroxd2	Sectm1b	Tlr1	S100a6
Ly75	Rgma	RP23-3M10.11	Sepp1	Tlr5	Sardh
Lyn	Rgn	Rab31	Serpinb9	Tmeff1	Satb2
Lyz1	Rgs16	Raet1c	Sgk1	Tmem146	Scarna2
Macc1	Rgs2	Rasl12	Shroom1	Tnfrsf23	Scg3
Maf	Rhbdl3	Rbp2	Slc13a2	Trim12a	Scnn1a
Mafb	Rnf150	Reg1	Slc15a1	Trim35	Sdr16c5
Mast1	Sardh	Renbp	Slc1a3	Trim40	2021-09-01
Mep1b	Satb2	Rgs11	Slc23a1	Ttpa	Serpinb5
Mfsd2b	Sdc3	Rin1	Slc25a48	Upp1	Serpinc1
Mif	Serpina1b	S100a14	Slc26a6	Vcan	Serping1
Mmd	Slc10a2	S100g	Slc27a4	Wasf1	Sfrp5
Mpp3	Slc16a12	Satb2	Slc28a1	Wfdc2	Sgk1
Mro	Slc17a9	Scnn1a	Slc28a2	Wnt5a	Shroom1
Ms4a12	Slc1a3	Scube1	Slc34a2	Xylt1	Slc10a2
Mt1	Slc22a13b	Sepp1	Slc40a1	Zc3h12a	Slc10a5
Mt2	Slc25a45	Sertad4	Slc41a3	Zfp37	Slc13a1
Mthfd1l	Slc25a48	Sfrp5	Slc46a3	Zfp618	Slc13a2
Muc2	Slc26a6	Sgk3	Slc47a1	Zfp9	Slc15a1
Mvd	Slc28a1	Sh3bp1	Slc4a10		Slc16a12
Mx1	Slc2a10	Slc14a1	Slc5a11		Slc23a1
Mxd1	Slc2a2	Slc16a3	Slc5a4b		Slc26a6
Myadm	Slc30a10	Slc1a1	Slc6a19		Slc28a2
Mylk	Slc34a2	Slc22a13b	Slc6a20a		Slc2a2
Myo15b	Slc36a4	Slc2a1	Slc6a8		Slc40a1
Myo1a	Slc37a2	Slc30a10	Snn		Slc4a7
NR_045007	Slc41a3	Slc37a2	Spink3		Slc5a4a
Nat14	Slc43a1	Slc41a3	Spns2		Slc5a4b
Ndrg1	Slc47a1	Slc43a1	Spns3		Slc7a3
Nlgn2	Slc4a5	Slc7a3	Stk10		Slc7a9
Nmi	Slc4a7	Slco3a1	Susd2		Slc9a3
Noxa1	Slc5a4b	Smad7	Sval1		Slitrk6
Nsdhl	Slc9a3	Smpdl3a	Synpo		Smad6
Nuak2	Slc9a7	Spnb4	Sytl3		Snhg11
Nxn	Slco2b1	Spns3	Tmc5		Snn
Oas1g	Slco3a1	Sprr2a3	Tmeff1		Spag4
Oasl2	Slitrk6	Sspo	Tmem140		Spns2
Osta	Snn	Stbd1	Tmem146		Ssbp2
P4ha2	Sntb1	Sult1c2	Tmem37		Sst
Pacsin1	Spats2l	Susd1	Tmem86a		Stox2
Padi2	Spns2	Synpo	Tmem86b		Sult1a1
Palm	Sst	Tapbpl	Tnfrsf14		Sval1
Papln	St6galnac4	Tcf23	Treh		Syne1
Paqr7	Stox2	Tead2	Trim35		Synpo
Paqr8	Suox	Tfpi2	Trim38		Tbc1d10c
Parp12	Sval1	Tfrc	Trpm6		Tef
Parp14	Sykb	Thbs1	Tsku		Tfpi2
Parp9	Syne1	Tlr2	Ttpa		Tgif2
Pck1	Tceal8	Tlr5	Ugdh		Tlr5
Pcsk9	Tfpi	Tmsb10	Ugt2b5		Tmem146
Pde9a	Tfpi2	Trib3	Wasf1		Tmem37
Pdk1	Tgif2	Trim40	Wnt5a		Tmsb10
Pdzk1	Thbs1	Trim46	Xpnpep2		Tspan33
Pepd	Timp2	Trpm6	Zfp37		Ttpa
Pfkl	Tlr5	Tspan33			Tubb2b
Pgk1	Tmem37	Tubb2b			Ubash3b
Pgm2	Tnfrsf11b	Tubb3			Vamp5
Phf1	Treh	Vldlr			Wfdc2
Phgdh	Trim35	Vnn1			Wwtr1
Phlda1	Trim46	Wasf1			Xylt1
Phlda2	Trpm6	Wfdc2			Zfp37
Phlda3	Tsku	Wwtr1			Zfp385b
Phldb2	Ucn3	Xist
Pigr	Ugt1a9	Zfp184
Pik3cd	Ugt2a3	Zfp185
Pik3cg	Ugt2b5	Zfp618
Pir	Wnt5a	mt-Tc
Pkm2	Wwtr1	mt-Tn
Pla2g4c	Xpnpep2
Plcb2	Zfp9
Plekhg1
Plk2
Pmel
Pnp2
Podn
Ppard
Pparg
Prodh
Psat1
Psmb10
Psmb8
Psme2
Psme2b-ps
Psph
Ptk6
Ptprc
Ptprh
Ptprs
RP23-108F2.2
RP23-372H6.5
Rab31
Rapgefl1
Rbp7
Rcn1
Rcor2
Rcsd1
Reg3g
Rep15
Rgs22
Rhbg
Rilp
Rinl
Rnf157
Rnf213
Rras
Runx1
Sc4mol
Scarb1
Scarf1
Scd1
Scd2
Scnn1a
Sectm1b
Sema4c
Sepn1
Serpinb9
Sfxn5
Sh3pxd2b
Siglec5
Sla2
Slamf9
Slc15a1
Slc1a4
Slc26a10
Slc27a4
Slc28a3
Slc2a1
Slc35f2
Slc39a4
Slc43a2
Slc4a10
Slc5a4a
Slc6a8
Slc7a11
Slc7a15
Slc7a5
Slc7a8
Slc7a9
Slco2a1
Slit2
Smad7
Smpdl3a
Smtnl2
Sned1
Snph
Soat1
Socs1
Spata24
Spib
Sqle
Stat1
Stk10
Susd1
Susd2
Sybu
Syngr1
Sypl2
Tap1
Tap2
Tapbp
Tapbpl
Tbc1d10c
Tbc1d9
Tcirg1
Tfrc
Tgfbi
Tgfbr2
Tiam2
Tlr1
Tmc5
Tmem86a
Tnfaip8l3
Tnfrsf12a
Tnfrsf14
Tnfsf10
Tnfsf13b
Tppp
Tppp3
Trim12a
Trim12c
Trim21
Trim30d
Trim34a
Trim40
Trim7
Trim72
Trpv3
Uba7
Unc93b1
Upp1
Usp18
Vangl2
Vav1
Vav3
Vipr1
Vnn1
Vsig10
Vwa1
Xaf1
Xdh
Zc3h12a
Zfp184
Zfp287
Zg16

## Sheet: GO_BP_PC1
Category	Term	Count	%	PValue	Genes	List Total	Pop Hits	Pop Total	Fold Enrichment	Bonferroni	Benjamini	FDR
GOTERM_BP_DIRECT	GO:0002376~immune system process	31	7.59804	9.69147e-11	TLR1, UNC93B1, B2M, MIF, TAP2, OASL2, TAP1, ZC3H12A, INPP5D, C2, MX1, PIK3CG, IRGM1, H2-Q10, LYN, HCK, SLA2, HERC6, PIK3CD, FCAMR, PSMB8, DDX58, LAT2, IRF7, H2-EB1, IRF1, CD300LF, LRMP, H2-T23, H2-DMA, TAPBPL	352	383	18082	4.15783	1.80067e-07	1.80067e-07	1.65194e-07
GOTERM_BP_DIRECT	GO:0006695~cholesterol biosynthetic process	9	2.20588	1.30386e-07	CYP51, MVD, HMGCR, INSIG1, FDPS, LSS, IDI1, NSDHL, FDFT1	352	32	18082	14.4476	0.000242229	0.000121122	0.000222248
GOTERM_BP_DIRECT	GO:0016126~sterol biosynthetic process	8	1.96078	6.21818e-07	CYP51, MVD, HMGCR, SQLE, INSIG1, FDPS, NSDHL, FDFT1	352	27	18082	15.2205	0.00115467	0.000385038	0.0010599
GOTERM_BP_DIRECT	GO:0008203~cholesterol metabolic process	12	2.94118	1.192e-06	SOAT1, CYP51, CYP27A1, MVD, HMGCR, SQLE, INSIG1, FDPS, PCSK9, LIPE, NSDHL, FDFT1	352	89	18082	6.9262	0.00221228	0.000553529	0.00203178
GOTERM_BP_DIRECT	GO:0002479~antigen processing and presentation of exogenous peptide antigen via MHC class I, TAP-dependent	8	1.96078	1.3558e-06	PSMB10, H2-Q10, H2-T23, H2-Q8, PSMB8, B2M, H2-T3, TAPBP	352	30	18082	13.6985	0.00251592	0.00050369	0.00231099
GOTERM_BP_DIRECT	GO:0042270~protection from natural killer cell mediated cytotoxicity	5	1.22549	2.03045e-06	SERPINB9, TAP2, TAP1, CLEC2D, H2-T23	352	6	18082	42.8078	0.00376547	0.000628566	0.00346091
GOTERM_BP_DIRECT	GO:0006629~lipid metabolic process	25	6.12745	1.175e-05	SCD1, SOAT1, ACOX2, CYP51, PPARD, SCD2, MVD, HMGCR, IL1RN, FDPS, LSS, ACACB, CPT1A, PCK1, FDFT1, ACAP1, INSIG1, PCSK9, ETNK2, PLCB2, ACSL3, FABP5, LIPE, SLC27A4, NSDHL	352	459	18082	2.79789	0.021595	0.00311394	0.0200263
GOTERM_BP_DIRECT	GO:0006955~immune response	18	4.41176	2.49868e-05	FYB, ENPP3, TLR1, SUSD2, CTSS, SECTM1B, VAV1, FCAMR, CCL6, B2M, SERPINB9, TNFSF10, TNFSF13B, OASL2, H2-EB1, FAS, H2-DMA, OAS1G	352	272	18082	3.39944	0.0453649	0.00578645	0.0425823
GOTERM_BP_DIRECT	GO:0008202~steroid metabolic process	10	2.45098	3.61304e-05	SOAT1, CYP51, MVD, HMGCR, INSIG1, FDPS, PCSK9, LIPE, NSDHL, FDFT1	352	84	18082	6.1154	0.0649278	0.0074313	0.0615676
GOTERM_BP_DIRECT	GO:0006096~glycolytic process	7	1.71569	6.10482e-05	ALDOART1, ALDOA, ALDOART2, PFKL, ALDOC, PGK1, ENO1	352	36	18082	9.98848	0.107234	0.011279	0.104008
GOTERM_BP_DIRECT	GO:0002474~antigen processing and presentation of peptide antigen via MHC class I	7	1.71569	6.10482e-05	H2-Q10, H2-BL, H2-T10, H2-T23, H2-Q8, B2M, H2-T3	352	36	18082	9.98848	0.107234	0.011279	0.104008
GOTERM_BP_DIRECT	GO:0019885~antigen processing and presentation of endogenous peptide antigen via MHC class I	4	0.980392	7.04544e-05	TAP2, TAP1, B2M, TAPBP	352	5	18082	41.0955	0.122702	0.0118303	0.120024
GOTERM_BP_DIRECT	GO:0045087~innate immune response	21	5.14706	0.000113695	IRGM1, LYN, HCK, TLR1, HERC6, PIK3CD, UNC93B1, FES, TRIM21, MIF, B2M, DDX58, OASL2, IRF7, PTK6, LCK, IRF1, VNN1, FCER1G, C2, MX1	352	400	18082	2.69689	0.190434	0.0174507	0.19362
GOTERM_BP_DIRECT	GO:0035556~intracellular signal transduction	21	5.14706	0.000113695	GPR182, PDK1, VAV3, NUAK2, LYN, ADCY7, SMAD7, ARHGEF6, EDN1, SOCS1, VAV1, DGKA, HUNK, HMHA1, MAST1, LAT2, TIAM2, HMOX1, INPP5D, KSR1, PLCB2	352	400	18082	2.69689	0.190434	0.0174507	0.19362
GOTERM_BP_DIRECT	GO:0008299~isoprenoid biosynthetic process	5	1.22549	0.000271938	MVD, HMGCR, FDPS, IDI1, FDFT1	352	17	18082	15.1086	0.396694	0.0381257	0.462518
GOTERM_BP_DIRECT	GO:0071456~cellular response to hypoxia	9	2.20588	0.000892655	EIF4EBP1, PPARD, HMOX1, EDN1, BNIP3, FAM162A, NDRG1, ERO1L, PCK1	352	103	18082	4.48858	0.809727	0.111767	1.51071
GOTERM_BP_DIRECT	GO:0035458~cellular response to interferon-beta	6	1.47059	0.00113076	IRGM1, IRGM2, IGTP, IRF1, IFI47, STAT1	352	41	18082	7.51746	0.877805	0.130766	1.91003
GOTERM_BP_DIRECT	GO:0006694~steroid biosynthetic process	7	1.71569	0.00126228	CYP51, MVD, HMGCR, FDPS, LSS, NSDHL, FDFT1	352	62	18082	5.79976	0.904326	0.136426	2.12996
GOTERM_BP_DIRECT	GO:0009612~response to mechanical stimulus	7	1.71569	0.00137276	ACTA1, LCK, PPARG, TGFBR2, ASNS, STAT1, PSPH	352	63	18082	5.7077	0.9221	0.13941	2.31432
GOTERM_BP_DIRECT	GO:0002250~adaptive immune response	10	2.45098	0.00158691	LAT2, LYN, TAP2, SLA2, TAP1, PIK3CD, UNC93B1, H2-T23, CTSS, FCAMR	352	139	18082	3.69563	0.947704	0.151203	2.67078
GOTERM_BP_DIRECT	GO:0051607~defense response to virus	11	2.69608	0.00160228	DDX58, A230050P20RIK, PTPRC, DDX60, OASL2, TRIM34A, IRF1, UNC93B1, BNIP3, MX1, OAS1G	352	167	18082	3.38361	0.949177	0.145135	2.69631
GOTERM_BP_DIRECT	GO:0006952~defense response	9	2.20588	0.00192056	GM14851, IRGM1, IRGM2, IGTP, AY761184, TLR1, TAP1, IFI47, TAPBP	352	116	18082	3.98555	0.971896	0.163553	3.22371
GOTERM_BP_DIRECT	GO:0006564~L-serine biosynthetic process	3	0.735294	0.00219693	PHGDH, PSPH, PSAT1	352	4	18082	38.527	0.9832	0.176828	3.67946
GOTERM_BP_DIRECT	GO:0060333~interferon-gamma-mediated signaling pathway	3	0.735294	0.00219693	NMI, IRF1, STAT1	352	4	18082	38.527	0.9832	0.176828	3.67946
GOTERM_BP_DIRECT	GO:0050830~defense response to Gram-positive bacterium	8	1.96078	0.00222166	SCD1, GBP7, LYZ1, HCK, H2-T23, TNFRSF14, REG3G, B2M	352	93	18082	4.41887	0.983956	0.171251	3.72015
GOTERM_BP_DIRECT	GO:0019886~antigen processing and presentation of exogenous peptide antigen via MHC class II	4	0.980392	0.00225162	H2-EB1, UNC93B1, FCER1G, H2-DMA	352	14	18082	14.6769	0.984827	0.166479	3.7694
GOTERM_BP_DIRECT	GO:0042149~cellular response to glucose starvation	5	1.22549	0.00256686	NUAK2, SLC2A1, UPP1, ZC3H12A, ASNS	352	30	18082	8.56155	0.991565	0.180428	4.28635
GOTERM_BP_DIRECT	GO:0006954~inflammatory response	16	3.92157	0.00312644	PIK3CG, LYN, HCK, TLR1, PPARG, PIK3CD, TNFRSF14, MIF, CCL6, CCRL2, VNN1, MEP1B, ZC3H12A, ALOX5, FAS, REG3G	352	344	18082	2.38927	0.997027	0.207625	5.19753
GOTERM_BP_DIRECT	GO:0055114~oxidation-reduction process	25	6.12745	0.0034083	XDH, SCD1, SH3PXD2B, ACOX2, CYP51, SCD2, HMGCR, HSD17B13, HR, CBR3, SEPN1, CRYZ, MTHFD1L, FDFT1, P4HA2, CYP27A1, NXN, SQLE, HMOX1, PIR, PHGDH, ALOX5, ERO1L, NSDHL, PRODH	352	676	18082	1.89975	0.998242	0.216495	5.65339
GOTERM_BP_DIRECT	GO:0010742~macrophage derived foam cell differentiation	3	0.735294	0.00361458	SOAT1, PPARG, STAT1	352	5	18082	30.8216	0.998803	0.220566	5.98571
GOTERM_BP_DIRECT	GO:0019882~antigen processing and presentation	6	1.47059	0.00388724	H2-EB1, UNC93B1, FCGRT, CTSS, H2-DMA, PSMB8	352	54	18082	5.7077	0.99928	0.227751	6.42327
GOTERM_BP_DIRECT	GO:0050873~brown fat cell differentiation	5	1.22549	0.00408749	SCD1, LAMB3, PPARG, BNIP3, ERO1L	352	34	18082	7.55431	0.999505	0.23081	6.7434
GOTERM_BP_DIRECT	GO:0030336~negative regulation of cell migration	8	1.96078	0.00461864	ARHGAP4, MUC2, PODN, EGFL7, ABHD6, IL1RN, RRAS, SLIT2	352	106	18082	3.87693	0.999816	0.249271	7.58757
GOTERM_BP_DIRECT	GO:0006882~cellular zinc ion homeostasis	4	0.980392	0.00476567	LCK, MT2, MT1, SLC39A4	352	18	18082	11.4154	0.99986	0.248975	7.81997
GOTERM_BP_DIRECT	GO:0015807~L-amino acid transport	3	0.735294	0.00535243	SLC7A8, SLC7A5, SLC43A2	352	6	18082	25.6847	0.999953	0.267733	8.74196
GOTERM_BP_DIRECT	GO:0001916~positive regulation of T cell mediated cytotoxicity	4	0.980392	0.00557871	PTPRC, TAP2, H2-T23, B2M	352	19	18082	10.8146	0.999969	0.270195	9.09518
GOTERM_BP_DIRECT	GO:0030198~extracellular matrix organization	8	1.96078	0.00684325	LAMB3, TGFBI, BCL3, ERO1L, LAMC1, VWA1, CYR61, EMILIN1	352	114	18082	3.60486	0.999997	0.312882	11.0456
GOTERM_BP_DIRECT	GO:0050869~negative regulation of B cell activation	3	0.735294	0.00739759	TBC1D10C, INPP5D, FAS	352	7	18082	22.0154	0.999999	0.325758	11.8881
GOTERM_BP_DIRECT	GO:0038083~peptidyl-tyrosine autophosphorylation	5	1.22549	0.00802793	LYN, PTK6, HCK, LCK, FES	352	41	18082	6.26455	1	0.340321	12.8371
GOTERM_BP_DIRECT	GO:0006915~apoptotic process	21	5.14706	0.00808628	MUC2, PPARD, NUAK2, TNFRSF12A, ALDOC, TGFBR2, BNIP3, KRT20, STAT1, TNFSF10, HMOX1, IRF1, ZC3H12A, PCSK9, FAM162A, FAS, INPP5D, ERO1L, XAF1, PHLDA3, PHLDA1	352	570	18082	1.89255	1	0.33483	12.9244
GOTERM_BP_DIRECT	GO:0006935~chemotaxis	8	1.96078	0.00821508	CCRL2, PIK3CG, LYN, PIK3CD, FES, SLIT2, CCL6, CYR61	352	118	18082	3.48267	1	0.331911	13.1169
GOTERM_BP_DIRECT	GO:0016064~immunoglobulin mediated immune response	4	0.980392	0.00849367	IRF7, FCER1G, INPP5D, H2-DMA	352	22	18082	9.33988	1	0.33394	13.532
GOTERM_BP_DIRECT	GO:0016310~phosphorylation	22	5.39216	0.00863682	PIK3CG, PDK1, LYN, PFKL, NUAK2, HCK, STK10, PIK3CD, TGFBR2, AK4, FES, INSRR, CMPK2, DGKA, HUNK, MAST1, PLK2, PTK6, LCK, ETNK2, PGK1, MYLK	352	612	18082	1.84661	1	0.331636	13.7445
GOTERM_BP_DIRECT	GO:0006865~amino acid transport	5	1.22549	0.00873998	SLC7A15, SLC7A8, SLC7A9, SLC7A5, SLC7A11	352	42	18082	6.1154	1	0.328211	13.8974
GOTERM_BP_DIRECT	GO:0030890~positive regulation of B cell proliferation	5	1.22549	0.00949206	PTPRC, VAV3, TNFSF13B, TFRC, MIF	352	43	18082	5.97318	1	0.344211	15.0042
GOTERM_BP_DIRECT	GO:0007229~integrin-mediated signaling pathway	7	1.71569	0.00950441	VAV3, ITGB7, ITGAE, FCER1G, ADAM22, ITGA4, VAV1	352	93	18082	3.86651	1	0.338101	15.0222
GOTERM_BP_DIRECT	GO:0006919~activation of cysteine-type endopeptidase activity involved in apoptotic process	6	1.47059	0.00968335	XDH, F3, LCK, PPARG, FAM162A, STAT1	352	67	18082	4.60024	1	0.336943	15.2835
GOTERM_BP_DIRECT	GO:0002489~antigen processing and presentation of endogenous peptide antigen via MHC class Ib via ER pathway, TAP-dependent	3	0.735294	0.00973754	TAP2, TAP1, H2-T23	352	8	18082	19.2635	1	0.332371	15.3625
GOTERM_BP_DIRECT	GO:0015833~peptide transport	3	0.735294	0.00973754	SLC15A1, TAP2, TAP1	352	8	18082	19.2635	1	0.332371	15.3625

## Sheet: GO_BP_PC2
Category	Term	Count	%	PValue	Genes	List Total	Pop Hits	Pop Total	Fold Enrichment	Bonferroni	Benjamini	FDR
GOTERM_BP_DIRECT	GO:0001523~retinoid metabolic process	7	2.44755	1.42941e-07	APOA4, ADH1, ADH4, RBP2, APOC3, APOC2, RDH1	248	19	18082	26.8621	0.000207386	0.000207386	0.000236548
GOTERM_BP_DIRECT	GO:0008152~metabolic process	22	7.69231	1.65564e-06	HSD3B3, EPHX2, NAALADL1, GSTM6, LPCAT2, ACSS3, ALDH3B1, GSTM7, GSTM1, ALDH1A1, AADAC, GSTM2, UGT1A9, GSTM3, UGT2B5, NEU1, UGT2A3, TREH, NEU3, ACAA1B, PAPSS2, ACSM5	248	463	18082	3.46447	0.00239945	0.00120045	0.00273982
GOTERM_BP_DIRECT	GO:0055085~transmembrane transport	17	5.94406	4.32359e-05	SLC9A7, SPNS2, SLC2A10, TRPM6, SLC9A3, SLC16A12, SLC47A1, KCNU1, SLC26A6, SLC2A2, SLC37A2, SLC41A3, KCNH8, SLC25A45, SLC30A10, SLC43A1, SLC17A9	248	364	18082	3.4052	0.0608092	0.0206951	0.0715254
GOTERM_BP_DIRECT	GO:0006749~glutathione metabolic process	7	2.44755	5.22858e-05	GSTA1, GSTM1, GSTM2, GSTM4, GPX3, GGT1, GSTM7	248	49	18082	10.4159	0.0730621	0.0187884	0.0864907
GOTERM_BP_DIRECT	GO:0051453~regulation of intracellular pH	6	2.0979	0.000106079	SLC9A7, SLC26A6, SLC9A3, SLC4A7, CAR2, SLC4A5	248	35	18082	12.4991	0.142667	0.0303167	0.175401
GOTERM_BP_DIRECT	GO:0055114~oxidation-reduction process	23	8.04196	0.000156577	HSD3B3, SUOX, ME3, PTGR1, CYP3A25, NCF2, CYP3A11, CYP4V3, RDH1, CYP2E1, CYP2B10, BBOX1, ALDH3B1, MOXD1, ALDH1A1, AKR1B7, RDH7, ADH1, ADH4, GPX3, CYP3A59, SARDH, BCO2	248	676	18082	2.48071	0.203247	0.0371604	0.258798
GOTERM_BP_DIRECT	GO:0042572~retinol metabolic process	5	1.74825	0.000291191	ALDH1A1, RDH7, PLB1, ADH1, ADH4	248	24	18082	15.1899	0.344646	0.0585826	0.480792
GOTERM_BP_DIRECT	GO:0006810~transport	43	15.035	0.000502059	COPZ2, SLC9A7, SLC2A10, SLC9A3, SLC16A12, RBP2, IGF2BP3, SLC47A1, AQP3, KCNU1, APOA4, TMEM37, CHIC1, SLC1A3, SLC25A48, SLC2A2, APOC3, SLC4A7, SLCO3A1, SLC25A45, SLC43A1, RAMP1, TRPM6, SPNS2, CUBN, DUOXA2, ABCA8B, SLCO2B1, SLC10A2, SLC34A2, AFP, SLC26A6, KCNT1, CD36, PITPNM3, SLC37A2, CHRNB4, KCNH8, FABP1, SLC36A4, SLC30A10, SLC17A9, DMBT1	248	1822	18082	1.72074	0.51745	0.0870587	0.827602
GOTERM_BP_DIRECT	GO:0018916~nitrobenzene metabolic process	3	1.04895	0.00109506	GSTM2, GSTM4, GSTM7	248	4	18082	54.6835	0.796033	0.161922	1.79682
GOTERM_BP_DIRECT	GO:0042953~lipoprotein transport	4	1.3986	0.00123624	CUBN, CD36, APOC3, APOC2	248	16	18082	18.2278	0.833855	0.164303	2.02626
GOTERM_BP_DIRECT	GO:0006629~lipid metabolic process	16	5.59441	0.00167873	CUBN, PLB1, EPHX2, APOC2, ABHD3, CYP4V3, LPCAT2, ASAH2, GDPD2, BAAT, APOC3, MGLL, NEU1, NEU3, ACAA1B, ACSM5	248	459	18082	2.54157	0.912655	0.198785	2.74211
GOTERM_BP_DIRECT	GO:0042632~cholesterol homeostasis	6	2.0979	0.00168442	APOA4, G6PC, IL18, APOC3, EPHX2, MYLIP	248	63	18082	6.94393	0.913374	0.184412	2.75127
GOTERM_BP_DIRECT	GO:0042178~xenobiotic catabolic process	3	1.04895	0.0037301	GSTM2, GSTM4, GSTM7	248	7	18082	31.2477	0.995584	0.341055	5.99698
GOTERM_BP_DIRECT	GO:0035634~response to stilbenoid	4	1.3986	0.00463787	GSTA1, APOA4, LY6D, CD36	248	25	18082	11.6658	0.998823	0.38233	7.40443
GOTERM_BP_DIRECT	GO:0048661~positive regulation of smooth muscle cell proliferation	6	2.0979	0.00477898	EREG, IL18, PDGFRB, THBS1, PPARGC1A, IL6RA	248	80	18082	5.46835	0.999042	0.370856	7.62142
GOTERM_BP_DIRECT	GO:0006820~anion transport	4	1.3986	0.00578111	SLC26A6, SLC37A2, SLC4A7, SLC17A9	248	27	18082	10.8017	0.999778	0.408915	9.14877
GOTERM_BP_DIRECT	GO:0070328~triglyceride homeostasis	4	1.3986	0.00578111	APOA4, IL18, APOC3, APOC2	248	27	18082	10.8017	0.999778	0.408915	9.14877
GOTERM_BP_DIRECT	GO:0048704~embryonic skeletal system morphogenesis	5	1.74825	0.00671844	HOXB4, SATB2, OSR2, CHST11, PRRX1	248	55	18082	6.6283	0.999944	0.437505	10.5559
GOTERM_BP_DIRECT	GO:0042493~response to drug	12	4.1958	0.00709594	ALDH1A1, TNFRSF11B, SLC1A3, CARD9, GATA4, PDX1, CYP2E1, TIMP2, THBS1, SST, PPARGC1A, LCT	248	339	18082	2.58093	0.999967	0.436761	11.1168
GOTERM_BP_DIRECT	GO:0010898~positive regulation of triglyceride catabolic process	3	1.04895	0.0077798	APOA4, AADAC, APOC2	248	10	18082	21.8734	0.999988	0.449239	12.1244
GOTERM_BP_DIRECT	GO:0071805~potassium ion transmembrane transport	6	2.0979	0.00783124	KCNU1, SLC9A7, KCNT1, KCNK6, SLC9A3, KCNH8	248	90	18082	4.86075	0.999989	0.434697	12.1998

## Sheet: GO_BP_PC3
Category	Term	Count	%	PValue	Genes	List Total	Pop Hits	Pop Total	Fold Enrichment	Bonferroni	Benjamini	FDR
GOTERM_BP_DIRECT	GO:0050880~regulation of blood vessel size	5	1.76056	9.24522e-05	EDN3, NTS, EDN2, NPR1, CBS	236	19	18082	20.1628	0.124088	0.124088	0.152654
GOTERM_BP_DIRECT	GO:0008284~positive regulation of cell proliferation	19	6.69014	0.000269821	EDN3, FGFR4, PDGFB, MARCKSL1, CSF1, EDN2, CLU, NOX1, NLGN2, C87977, PDX1, WWTR1, PTHLH, ATF3, OSR2, EREG, PDGFRB, AREG, THBS1	236	542	18082	2.68589	0.320709	0.175809	0.444907
GOTERM_BP_DIRECT	GO:0071456~cellular response to hypoxia	8	2.8169	0.000393932	ICAM1, NOL3, BNIP3, NDRG1, ERO1L, PPARGC1A, CBS, VLDLR	236	103	18082	5.95096	0.431421	0.171555	0.648927
GOTERM_BP_DIRECT	GO:0006096~glycolytic process	5	1.76056	0.00118174	ALDOART1, ALDOA, ALDOART2, PFKL, HK1	236	36	18082	10.6415	0.816296	0.345319	1.93484
GOTERM_BP_DIRECT	GO:0005975~carbohydrate metabolic process	10	3.52113	0.00153146	PGM2, PDK1, PPP1R3B, PFKL, MGAT4C, NPL, CHST2, HK1, NEU1, STBD1	236	206	18082	3.71935	0.888782	0.355482	2.50065
GOTERM_BP_DIRECT	GO:0034123~positive regulation of toll-like receptor signaling pathway	3	1.05634	0.00163902	TLR2, PIK3AP1, TLR5	236	5	18082	45.9712	0.904692	0.324143	2.67406
GOTERM_BP_DIRECT	GO:0018401~peptidyl-proline hydroxylation to 4-hydroxy-L-proline	3	1.05634	0.00243748	P4HA2, P4HA1, EGLN3	236	6	18082	38.3093	0.969717	0.393224	3.95226
GOTERM_BP_DIRECT	GO:0048661~positive regulation of smooth muscle cell proliferation	6	2.11268	0.00387314	EREG, PDGFB, NOX1, PDGFRB, THBS1, PPARGC1A	236	80	18082	5.7464	0.996155	0.500987	6.21095
GOTERM_BP_DIRECT	GO:0045840~positive regulation of mitotic nuclear division	4	1.40845	0.0061714	EDN3, EREG, PDGFB, PDGFRB	236	29	18082	10.5681	0.99986	0.62681	9.72316
GOTERM_BP_DIRECT	GO:2000379~positive regulation of reactive oxygen species metabolic process	4	1.40845	0.00744876	PDGFB, NOX1, PDGFRB, THBS1	236	31	18082	9.88628	0.999978	0.657472	11.6214
GOTERM_BP_DIRECT	GO:0055085~transmembrane transport	12	4.22535	0.0082672	SLC16A3, CATSPER4, TRPM6, SPNS3, KCND1, SLC2A1, SLC37A2, SLC41A3, MFSD7A, KCNH8, SLC30A10, SLC43A1	236	364	18082	2.52589	0.999993	0.660902	12.8179
GOTERM_BP_DIRECT	GO:0014068~positive regulation of phosphatidylinositol 3-kinase signaling	5	1.76056	0.00961148	PDGFB, PDGFRB, PIK3AP1, PRR5L, HCST	236	64	18082	5.98583	0.999999	0.684413	14.7501

## Sheet: GO_BP_PC4
Category	Term	Count	%	PValue	Genes	List Total	Pop Hits	Pop Total	Fold Enrichment	Bonferroni	Benjamini	FDR
GOTERM_BP_DIRECT	GO:0008152~metabolic process	23	8.61423	8.36179e-08	HSD3B3, GSTA3, GSTA4, UGDH, NPL, EPHX2, ACACB, NAALADL1, LPCAT2, ECI3, ALDH3B1, LPCAT4, GSTM1, ALDH1A1, GSTM3, AGPAT9, UGT2B5, NEU1, ALDH1A7, TREH, ACAA1B, PAPSS2, SLC27A4	226	463	18082	3.97452	0.000115888	0.000115888	0.000137606
GOTERM_BP_DIRECT	GO:0006629~lipid metabolic process	21	7.86517	1.29386e-06	SCD1, EPHX2, APOC2, CYP4V3, ACACB, LPCAT2, CPT1A, LPCAT4, ASAH2, GDPD2, FAR1, BAAT, APOA1, APOC3, AGPAT9, NPC1L1, MBOAT2, NEU1, ACAA1B, PLA2G5, SLC27A4	226	459	18082	3.66054	0.00179169	0.000896246	0.00212922
GOTERM_BP_DIRECT	GO:0055114~oxidation-reduction process	24	8.98876	1.28737e-05	SCD1, HSD3B3, CYP2C55, CYP3A25, PYROXD2, CYP3A11, UGDH, DHRS9, CYP4V3, CYP2B10, CRYZ, BBOX1, ALDH3B1, AKR1C13, FAR1, ALDH1A1, FMO5, AKR1B7, RDH7, CYP3A59, SDR16C5, ALDH1A7, SARDH, BCO2	226	676	18082	2.84055	0.0176848	0.00593004	0.0211835
GOTERM_BP_DIRECT	GO:0001523~retinoid metabolic process	5	1.87266	7.8122e-05	APOA4, APOA1, RBP2, APOC3, APOC2	226	19	18082	21.055	0.102625	0.0267072	0.128484
GOTERM_BP_DIRECT	GO:0042632~cholesterol homeostasis	7	2.62172	0.000130567	APOA4, G6PC, APOA1, APOC3, EPHX2, NPC1L1, MYLIP	226	63	18082	8.88987	0.165546	0.0355483	0.214651
GOTERM_BP_DIRECT	GO:0006749~glutathione metabolic process	6	2.24719	0.000348415	GSTA1, GSTM1, GSTA3, GSTA4, GCLC, GGT1	226	49	18082	9.797	0.383063	0.0773432	0.571828
GOTERM_BP_DIRECT	GO:0060585~positive regulation of prostaglandin-endoperoxide synthase activity	3	1.1236	0.000458667	NOD2, EDN2, EDN1	226	3	18082	80.0088	0.470519	0.0868333	0.752134
GOTERM_BP_DIRECT	GO:0006869~lipid transport	8	2.99625	0.0004778	APOA4, SPNS2, SPNS3, APOA1, APOC3, APOC2, APOL7A, SLC27A4	226	111	18082	5.7664	0.484382	0.0794635	0.783394
GOTERM_BP_DIRECT	GO:0042157~lipoprotein metabolic process	5	1.87266	0.000638502	APOA4, APOA1, APOC3, NPC1L1, APOL7A	226	32	18082	12.5014	0.587387	0.093678	1.04558
GOTERM_BP_DIRECT	GO:0006814~sodium ion transport	8	2.99625	0.000924523	SLC23A1, SLC5A4B, SLC4A10, SLC6A8, SLC13A2, HCN3, SLC5A11, SLC34A2	226	124	18082	5.16186	0.722513	0.120321	1.51062
GOTERM_BP_DIRECT	GO:0033700~phospholipid efflux	4	1.49813	0.000944501	APOA4, APOA1, APOC3, APOC2	226	16	18082	20.0022	0.730098	0.112248	1.54302
GOTERM_BP_DIRECT	GO:0006810~transport	39	14.6067	0.00103091	SLC15A1, SLC6A20A, RBP2, RHBG, TTPA, AQP7, SLC47A1, AQP3, KCNU1, APOA4, TMEM37, SLC23A1, SLC1A3, APOA1, SLC25A48, APOC3, SLC28A2, HCN3, TRPM6, SPNS2, SPNS3, TMC5, SLC6A19, CPT1A, SLC34A2, SLC26A6, SLC4A10, ATP6V0E2, CD36, SLC6A8, CHRNB4, SLC13A2, FABP2, CHRNB1, SLC40A1, EIF5A2, PDZK1, SLC5A11, SLC27A4	226	1822	18082	1.71259	0.76059	0.112309	1.68306
GOTERM_BP_DIRECT	GO:0006641~triglyceride metabolic process	5	1.87266	0.00136446	SCD1, G6PC, CD36, APOC3, CPT1A	226	39	18082	10.2575	0.849295	0.135472	2.22189
GOTERM_BP_DIRECT	GO:0050880~regulation of blood vessel size	4	1.49813	0.00158995	GCLC, NTS, EDN2, EDN1	226	19	18082	16.844	0.889796	0.145749	2.58459
GOTERM_BP_DIRECT	GO:0007584~response to nutrient	6	2.24719	0.00215661	NOD2, GCLC, APOA1, TTPA, SLC6A19, SLC27A4	226	73	18082	6.57607	0.949828	0.180848	3.49048
GOTERM_BP_DIRECT	GO:0042904~9-cis-retinoic acid biosynthetic process	3	1.1236	0.00310662	RDH9, ALDH1A1, DHRS9	226	7	18082	34.2895	0.9866	0.236261	4.99147
GOTERM_BP_DIRECT	GO:0045987~positive regulation of smooth muscle contraction	4	1.49813	0.00317243	NPNT, EDN2, EDN1, ADA	226	24	18082	13.3348	0.987771	0.228221	5.09464
GOTERM_BP_DIRECT	GO:0006631~fatty acid metabolic process	8	2.99625	0.00343228	SCD1, BAAT, CD36, FABP2, ACACB, ACAA1B, CPT1A, SLC27A4	226	156	18082	4.10302	0.99148	0.232595	5.50095
GOTERM_BP_DIRECT	GO:0051216~cartilage development	6	2.24719	0.00358061	WNT5A, HOXA3, CHST11, EDN1, PRRX1, BMP8B	226	82	18082	5.85431	0.993068	0.230231	5.73216
GOTERM_BP_DIRECT	GO:0009636~response to toxic substance	6	2.24719	0.00439145	SLC23A1, TRPM6, ARNT2, TTPA, EPHX2, FAS	226	86	18082	5.58201	0.997757	0.262875	6.98664
GOTERM_BP_DIRECT	GO:0070328~triglyceride homeostasis	4	1.49813	0.00446077	APOA4, APOA1, APOC3, APOC2	226	27	18082	11.8532	0.997963	0.25552	7.09315
GOTERM_BP_DIRECT	GO:0048704~embryonic skeletal system morphogenesis	5	1.87266	0.00484705	HOXA2, HOXA3, CHST11, PRRX1, HSPG2	226	55	18082	7.27353	0.998811	0.263692	7.68461
GOTERM_BP_DIRECT	GO:0033344~cholesterol efflux	4	1.49813	0.0049507	APOA4, APOA1, APOC3, APOC2	226	28	18082	11.4298	0.998971	0.258496	7.84272
GOTERM_BP_DIRECT	GO:0010873~positive regulation of cholesterol esterification	3	1.1236	0.00523888	APOA4, SCD1, APOA1	226	9	18082	26.6696	0.999311	0.261653	8.28096
GOTERM_BP_DIRECT	GO:0055085~transmembrane transport	12	4.49438	0.00605016	KCNU1, SLC26A6, SLC23A1, SPNS2, TRPM6, SPNS3, SLC41A3, SLC13A2, SLC46A3, SLC47A1, HCN3, SLC5A11	226	364	18082	2.63765	0.999778	0.285691	9.5042
GOTERM_BP_DIRECT	GO:0010898~positive regulation of triglyceride catabolic process	3	1.1236	0.00649513	APOA4, APOA1, APOC2	226	10	18082	24.0027	0.99988	0.293456	10.1686
GOTERM_BP_DIRECT	GO:0015909~long-chain fatty acid transport	3	1.1236	0.00649513	CD36, FABP2, SLC27A4	226	10	18082	24.0027	0.99988	0.293456	10.1686
GOTERM_BP_DIRECT	GO:0006811~ion transport	16	5.99251	0.00657205	TRPM6, TMC5, SLC34A2, KCNU1, TMEM37, SLC4A10, SLC23A1, SLC26A6, ATP6V0E2, SLC6A8, CHRNB4, SLC13A2, CHRNB1, SLC40A1, HCN3, SLC5A11	226	584	18082	2.19202	0.999893	0.287146	10.283
GOTERM_BP_DIRECT	GO:0048812~neuron projection morphogenesis	5	1.87266	0.00783866	WNT5A, NBL1, SGK1, CLU, GAS7	226	63	18082	6.34991	0.999982	0.322633	12.147
GOTERM_BP_DIRECT	GO:0051006~positive regulation of lipoprotein lipase activity	3	1.1236	0.00787374	APOA4, APOA1, APOC2	226	11	18082	21.8206	0.999983	0.314632	12.1981
GOTERM_BP_DIRECT	GO:0019221~cytokine-mediated signaling pathway	7	2.62172	0.00996018	PODN, EREG, EDN2, LRRC19, PTPRN, CISH, IL3RA	226	146	18082	3.83604	0.999999	0.370272	15.1878

## Sheet: GO_BP_PC5
Category	Term	Count	%	PValue	Genes	List Total	Pop Hits	Pop Total	Fold Enrichment	Bonferroni	Benjamini	FDR
GOTERM_BP_DIRECT	GO:0002376~immune system process	22	9.2827	1.21499e-09	APOBEC3, IRGM1, CADM1, LYN, IFITM1, TLR1, TLR5, H2-Q7, AIM2, PSMB8, B2M, LAT, C1RA, LAT2, IRF5, CAMK4, TAP2, TAP1, H2-EB1, ZC3H12A, CD79B, H2-DMA	197	383	18082	5.27235	1.60136e-06	1.60136e-06	1.98716e-06
GOTERM_BP_DIRECT	GO:0007155~cell adhesion	17	7.173	8.03748e-05	ICAM1, HAPLN4, CADM1, ITGAE, NID1, 9430020K01RIK, SSPO, ITGAM, ADA, FARP2, AMIGO2, ITGB2L, COL7A1, SORBS2, ITGA5, VCAN, LAMB1	197	485	18082	3.21727	0.10052	0.0515907	0.131375
GOTERM_BP_DIRECT	GO:0007229~integrin-mediated signaling pathway	7	2.95359	0.000523896	LAT, ITGB2L, PLEK, ITGA5, ITGAE, ITGA10, ITGAM	197	93	18082	6.90868	0.498763	0.205645	0.853411
GOTERM_BP_DIRECT	GO:0019885~antigen processing and presentation of endogenous peptide antigen via MHC class I	3	1.26582	0.00114413	TAP2, TAP1, B2M	197	5	18082	55.0721	0.778831	0.314226	1.85492
GOTERM_BP_DIRECT	GO:0071222~cellular response to lipopolysaccharide	9	3.79747	0.00204498	WNT5A, ICAM1, CXCL16, ZC3H12A, NOS2, TLR5, STAT1, PPARGC1A, B2M	197	209	18082	3.95254	0.932663	0.417024	3.29263
GOTERM_BP_DIRECT	GO:0051591~response to cAMP	5	2.1097	0.0022475	DUSP1, DUOX2, STAT1, PTPRN, PLA2G5	197	51	18082	8.99871	0.948467	0.389976	3.61311
GOTERM_BP_DIRECT	GO:0002481~antigen processing and presentation of exogenous protein antigen via MHC class Ib, TAP-dependent	3	1.26582	0.00400273	TAP2, TAP1, B2M	197	9	18082	30.5956	0.994939	0.530069	6.34921
GOTERM_BP_DIRECT	GO:0006898~receptor-mediated endocytosis	5	2.1097	0.00406668	HSPH1, CUBN, APOE, CXCL16, LDLRAD3	197	60	18082	7.6489	0.99535	0.488983	6.44751
GOTERM_BP_DIRECT	GO:0002250~adaptive immune response	7	2.95359	0.00410048	LAT, LAT2, CAMK4, LYN, TAP2, TAP1, CD79B	197	139	18082	4.62236	0.995553	0.452136	6.49943
GOTERM_BP_DIRECT	GO:0002479~antigen processing and presentation of exogenous peptide antigen via MHC class I, TAP-dependent	4	1.68776	0.00410495	H2-Q7, H2-Q8, PSMB8, B2M	197	30	18082	12.2382	0.995579	0.418501	6.50629
GOTERM_BP_DIRECT	GO:0045087~innate immune response	12	5.06329	0.00431712	APOBEC3, C1RA, TRIM35, IRGM1, IRF5, IFITM1, LYN, TLR1, OAS1A, TLR5, AIM2, B2M	197	400	18082	2.7536	0.996662	0.404521	6.83152
GOTERM_BP_DIRECT	GO:0035556~intracellular signal transduction	12	5.06329	0.00431712	GPR182, LAT, LAT2, SGK3, CAMK4, LYN, DUSP1, PLEK, PREX1, NPR1, MAP4K1, MAPK11	197	400	18082	2.7536	0.996662	0.404521	6.83152
GOTERM_BP_DIRECT	GO:0070373~negative regulation of ERK1 and ERK2 cascade	5	2.1097	0.00571626	TBC1D10C, ATF3, LYN, DUSP1, TIMP3	197	66	18082	6.95355	0.999477	0.467215	8.94984
GOTERM_BP_DIRECT	GO:0050707~regulation of cytokine secretion	3	1.26582	0.00602866	LYN, TLR1, TLR5	197	11	18082	25.0328	0.999654	0.458311	9.4166
GOTERM_BP_DIRECT	GO:0043200~response to amino acid	4	1.68776	0.00688413	ICAM1, SLC1A3, LYN, SST	197	36	18082	10.1985	0.999889	0.478128	10.6833
GOTERM_BP_DIRECT	GO:0002474~antigen processing and presentation of peptide antigen via MHC class I	4	1.68776	0.00688413	H2-Q6, H2-Q7, H2-Q8, B2M	197	36	18082	10.1985	0.999889	0.478128	10.6833
GOTERM_BP_DIRECT	GO:0035458~cellular response to interferon-beta	4	1.68776	0.00988021	IRGM1, IGTP, STAT1, AIM2	197	41	18082	8.95481	0.999998	0.582077	14.9897

## Sheet: GO_BP_PC6
Category	Term	Count	%	PValue	Genes	List Total	Pop Hits	Pop Total	Fold Enrichment	Bonferroni	Benjamini	FDR
GOTERM_BP_DIRECT	GO:0006814~sodium ion transport	10	3.62319	2.68589e-05	SLC23A1, SLC5A4B, SLC5A4A, SLC9A3, SLC13A1, SLC4A7, SLC13A2, SLC10A5, SLC10A2, SCNN1A	228	124	18082	6.39573	0.0334582	0.0334582	0.0437066
GOTERM_BP_DIRECT	GO:0048704~embryonic skeletal system morphogenesis	6	2.17391	0.000622809	HOXB4, HOXA2, SATB2, HOXA3, CHST11, HSPG2	228	55	18082	8.65167	0.545858	0.326099	1.00887
GOTERM_BP_DIRECT	GO:0007229~integrin-mediated signaling pathway	7	2.53623	0.00112555	LAT, ITGB2L, FGR, ITGB7, ITGA10, FCER1G, ITGAM	228	93	18082	5.96935	0.759943	0.378504	1.81628
GOTERM_BP_DIRECT	GO:0006811~ion transport	16	5.7971	0.00710971	LRRC8C, SLC9A3, SLC10A5, SLC10A2, TMEM37, SLC23A1, SLC26A6, ATP6V0E2, MCOLN3, CLIC3, SLC5A4A, SLC13A1, SLC4A7, SLC13A2, SCNN1A, SLC40A1	228	584	18082	2.1728	0.999881	0.895654	10.9641
GOTERM_BP_DIRECT	GO:0051453~regulation of intracellular pH	4	1.44928	0.0095064	SLC26A6, SLC9A3, SLC4A7, CAR2	228	35	18082	9.06366	0.999994	0.911118	14.3984
GOTERM_BP_DIRECT	GO:0002260~lymphocyte homeostasis	3	1.08696	0.0095322	LAT, SPNS2, SLC40A1	228	12	18082	19.8268	0.999995	0.867681	14.4347

## Sheet: IMMUNE_SYSTEM_PROCESS
IMMUNE_SYSTEM_PROCESS
> Genes annotated by the GO term GO:0002376. Any process involved in the development or functioning of the immune system, an organismal system for calibrated responses to potential internal or invasive threats.
ACIN1
ACKR2
ACKR4
ACVR1B
ACVR2A
ADGRE5
AIM2
AIMP1
AKT1
ALAS2
ANXA11
APLN
APOA1
APOA2
APOA4
APOBEC3F
APOBEC3G
AQP9
ARHGDIB
ATP6V0A2
AZU1
BCAR1
BCL10
BCL2
BLNK
BNIP3
BNIP3L
BST1
BST2
C1QBP
C2
C5AR1
CADM1
CALCA
CARTPT
CCL18
CCL19
CCL2
CCL20
CCL21
CCL22
CCL23
CCL24
CCL25
CCL26
CCL27
CCL4
CCL5
CCR1
CCR2
CCR4
CCR5
CCR6
CCR8
CCR9
CD164
CD1D
CD2
CD22
CD24
CD274
CD276
CD28
CD34
CD3D
CD3E
CD4
CD40LG
CD47
CD7
CD74
CD79A
CD79B
CD83
CD86
CD96
CDC42
CDK6
CEACAM8
CEBPB
CEBPG
CFHR1
CHST4
CHUK
CIITA
CKLF
CLEC7A
CMKLR1
CNIH1
CNR2
COLEC12
CRHR1
CRTAM
CSF1
CST7
CTLA4
CTSC
CTSE
CTSG
CTSS
CTSW
CX3CL1
CXCL12
CXCL13
CXCL8
CXCR2
CXCR4
DCSTAMP
DEFA1
DEFB1
DEFB103A
DEFB118
DEFB127
DEFB4A
DMBT1
DOCK2
DPP4
DPP8
DYRK3
EBI3
ELF4
ELP1
ERAP2
EREG
ETS1
FCAR
FCGR1A
FCGR2B
FCGR3A
FCGR3B
FCGRT
FCN1
FCN2
FOXO3
FOXP3
FTH1
FYB1
FYN
GBP2
GEM
GLMN
GPI
GPR183
GPR65
GTPBP1
GZMA
HAMP
HCLS1
HDAC4
HDAC5
HDAC7
HDAC9
HELLS
HLA-DRB3
HRH2
ICOSLG
IFI16
IFI6
IFITM2
IFITM3
IFNK
IFNL1
IFNLR1
IGSF6
IK
IKBKG
IL10
IL10RB
IL12A
IL12B
IL15
IL16
IL17A
IL17B
IL18
IL18BP
IL1R2
IL2
IL21
IL27
IL27RA
IL2RA
IL2RG
IL31RA
IL32
IL4
IL4R
IL6
IL6R
IL6ST
IL7
IL7R
INHA
INHBA
INS
IRAG2
IRF8
ITGB2
JAG2
KAT6A
KAT8
KIR2DL1
KIR2DL3
KIRREL3
KMT2A
KRT1
LAT
LAT2
LAX1
LCK
LCP2
LDB1
LIG1
LIG3
LILRB2
LST1
LTB4R
LTF
LY75
LY86
LYN
MADCAM1
MAFB
MAL
MALT1
MAP3K7
MAP4K1
MAP4K2
MBL2
MBP
MIA3
MLF1
MMP9
MNX1
MR1
MS4A1
MS4A2
MYH9
NCF4
NCK1
NCK2
NCOA6
NCR1
NFAM1
NFIL3
NHEJ1
NLRC3
NOTCH2
NOTCH4
OPRD1
OPRK1
PAX5
PDCD1
PF4
POU2AF1
POU2F2
PRELID1
PREX1
PRG3
PRKRA
PRL
PSMB10
PTAFR
PTGDR2
PTGER4
PTPRC
PYDC1
RAB3D
RAG1
RASGRP4
RFX1
RGS1
RPS19
RSAD2
RUNX1
S1PR4
SAA1
SART1
SCG2
SCIN
SECTM1
SEMA3C
SEMA4D
SEMA7A
SFTPD
SIRPG
SIT1
SKAP1
SLA2
SNRK
SOCS5
SOD1
SP2
SPACA3
SPI1
SPINK5
ST6GAL1
SYK
TAPBP
TARBP2
TAZ
TBX1
TCF12
TCF7
TENM1
TGFB1
TGFB2
THY1
TLR4
TLR7
TLR8
TNFAIP1
TNFRSF14
TNFRSF4
TNFSF13
TPD52
TRAF2
TRAF6
TRAT1
TREM1
TREM2
TRIM22
UBE2N
VIPR1
VTN
WAS
XBP1
YTHDF2
ZAP70
ZBTB16
ZEB1
ZNF675

## Sheet: WP_CHOLESTEROL_BIOSYNTHESIS_PAT
WP_CHOLESTEROL_BIOSYNTHESIS_PATHWAY
> Cholesterol Biosynthesis Pathway
CYP51A1
DHCR7
FDFT1
FDPS
HMGCR
HMGCS1
IDI1
LSS
MSMO1
MVD
MVK
NSDHL
PMVK
SC5D
SQLE

## Sheet: GO_RETINOL_METABOLIC_PROCESS
GO_RETINOL_METABOLIC_PROCESS
> The chemical reactions and pathways involving retinol, one of the three compounds that makes up vitamin A. [GOC:jl, http://www.indstate.edu/thcme/mwking/vitamins.html, PMID:1924551]
ADH1A
ADH1B
ADH1C
ADH4
ADH6
ADH7
AKR1B1
AKR1B10
AKR1B15
AKR1C3
ALDH1A1
ALDH1A2
ALDH1A3
AWAT2
BCO1
CYP1A1
CYP1A2
CYP1B1
CYP27C1
CYP2C8
CYP2D6
CYP3A4
CYP3A5
CYP3A7
DGAT1
DGAT2
DHRS13
DHRS3
DHRS9
LIPE
LRAT
PLB1
PNPLA2
PNPLA4
RBP4
RDH10
RDH11
RDH12
RDH13
RDH14
RDH16
RDH5
RDH8
RETSAT
RPE65
SDR16C5
TTR

[truncated: 7 more sheets: GO_OXIDATION_REDUCTION_PROCESS, GO_LIPID_METABOLIC_PROCESS, GO_PHOSPHOLIPID_EFFLUX, GO_INNATE_IMMUNE_RESPONSE, GO_ANTIGEN_PROCESSING_AND_PRESE, GO_LYMPHOCYTE_HOMEOSTASIS, GO_REGULATION_OF_INTRACELLULAR_]
