# Supplementary material for: Characterization of an in vitro 3D intestinal organoid model by using massive RNAseq-based transcriptome profiling
Source: Sci Rep. 2021 Aug 17;11:16668. doi: 10.1038/s41598-021-96321-8 (PMC8371140; doi:10.1038/s41598-021-96321-8)
Supplement: Supplementary file 3 — Supplementary Information 3. [file 41598_2021_96321_MOESM3_ESM.xlsx]

## Sheet: DEGs_invivo_invitro
gene	log2FoldChange
0610005C13Rik	-0.378278
0610007C21Rik	0.245161
0610007L01Rik	0.145276
0610007P08Rik	0.0346973
0610007P14Rik	0.518207
0610007P22Rik	0.148098
0610008F07Rik	-0.397025
0610009B14Rik	2.43854
0610009B22Rik	0.0193982
0610009D07Rik	0.376926
0610009E02Rik	-0.270675
0610009L18Rik	-0.330567
0610009O20Rik	-0.193571
0610010F05Rik	0.80834
0610010K14Rik	0.251517
0610010O12Rik	0.446831
0610011F06Rik	0.152436
0610011L14Rik	0.107611
0610012D04Rik	-0.15447
0610012G03Rik	0.0525417
0610012H03Rik	-5.3298
0610025J13Rik	-0.809585
0610030E20Rik	-0.411783
0610031J06Rik	-0.201118
0610037L13Rik	0.0574138
0610037P05Rik	0.35811
0610038L08Rik	-0.480664
0610038P03Rik	2.24346
0610039K10Rik	0.0688313
0610040B09Rik	-0.560642
0610040B10Rik	1.00093
0610040F04Rik	0.189143
0610040J01Rik	0.421293
0610043K17Rik	-2.45861
0910001L09Rik	0.165681
1010001B22Rik	-0.538958
1010001N08Rik	-0.0245014
1100001G20Rik	-1.33894
1110001A16Rik	0.374399
1110001J03Rik	0.0851904
1110002B05Rik	-0.0279117
1110002E22Rik	-1.50772
1110002J07Rik	-1.90655
1110002L01Rik	-0.2145
1110002N22Rik	0.287227
1110003E01Rik	-0.191084
1110003O08Rik	-0.570371
1110004E09Rik	0.598212
1110004F10Rik	0.534198
1110005A03Rik	0.343986
1110006G14Rik	0.881514
1110007C09Rik	0.375637
1110008E08Rik	0.259561
1110008F13Rik	0.340071
1110008J03Rik	0.0225807
1110008L16Rik	0.0166539
1110008P14Rik	0.217469
1110012D08Rik	0.133632
1110012J17Rik	2.26619
1110012L19Rik	0.231671
1110014N23Rik	-0.116127
1110017D15Rik	-0.0867585
1110017F19Rik	-0.53051
1110018G07Rik	-0.410446
1110018J18Rik	0.585485
1110018N20Rik	0.270845
1110019D14Rik	-0.296211
1110020A21Rik	0.557832
1110020G09Rik	0.554151
1110021J02Rik	-0.483711
1110021L09Rik	-0.691899
1110025L11Rik	NA
1110028C15Rik	-0.124421
1110028F11Rik	1.99647
1110031I02Rik	-0.0915416
1110032A03Rik	-0.120817
1110032A04Rik	1.54523
1110032F04Rik	-0.580795
1110034A24Rik	0.419483
1110034B05Rik	0.194762
1110034G24Rik	-0.241039
1110035H17Rik	-0.497586
1110035M17Rik	0.234441
1110036E04Rik	-1.02367
1110037F02Rik	-0.0938275
1110038D17Rik	-0.389617
1110038F14Rik	-0.0343747
1110046J04Rik	0.508151
1110049F12Rik	0.0023358
1110050K14Rik	-2.99472
1110051M20Rik	0.503268
1110054M08Rik	-0.0355213
1110054O05Rik	0.345518
1110057K04Rik	-0.366512
1110057P08Rik	NA
1110058L19Rik	0.255767
1110059E24Rik	0.0890692
1110059G10Rik	0.181669
1110059M19Rik	NA
1110065P20Rik	0.342496
1110067D22Rik	-0.13226
1190002H23Rik	3.30043
1190002N15Rik	-0.14365
1190003J15Rik	0.107242
1190005F20Rik	-1.0874
1190005I06Rik	1.79878
1190007F08Rik	1.18148
1190007I07Rik	0.2045
1200007C13Rik	-0.0478091
1200009I06Rik	-1.53163
1200011I18Rik	0.181989
1200011M11Rik	0.0512201
1200014J11Rik	0.267596
1200016B10Rik	-0.476469
1300001I01Rik	-0.505333
1300002E11Rik	-0.29892
1300002K09Rik	0.744155
1300010F03Rik	-0.34317
1300014I06Rik	-0.806278
1300015D01Rik	-2.60702
1300017J02Rik	0.435324
1300018I17Rik	-0.708055
1300018J18Rik	-0.305475
1500001M20Rik	0.237816
1500002C15Rik	0.328898
1500002F19Rik	0.455756
1500002O10Rik	-0.188281
1500002O20Rik	0.14866
1500003O03Rik	0.441626
1500009C09Rik	2.84539
1500009L16Rik	-0.552269
1500010J02Rik	-0.0438189
1500011B03Rik	0.58921
1500011H22Rik	1.16524
1500011K16Rik	0.553131
1500012F01Rik	0.605028
1500012K07Rik	0.377613
1500015O10Rik	0.227909
1500016L03Rik	-0.826222
1500017E21Rik	-0.82879
1500026H17Rik	0.271276
1500031L02Rik	-0.279536
1500032L24Rik	0.0784265
1500035N22Rik	2.04842
1520401A03Rik	0.129968
1520402A15Rik	0.532336
1600002D24Rik	0.432446
1600002H07Rik	0.0735843
1600002K03Rik	-0.326728
1600010F14Rik	-2.67664
1600012F09Rik	0.0231729
1600012H06Rik	-0.150204
1600012P17Rik	1.34175
1600014C10Rik	-1.36064
1600014K23Rik	0.197265
1600015I10Rik	-1.92583
1600016N20Rik	0.3266
1600020E01Rik	-0.617639
1600021P15Rik	0.0844602
1600025M17Rik	0.0782627
1600027N09Rik	0.266649
1600029D21Rik	0.528156
1600029I14Rik	-0.926273
1600029O15Rik	0.367765
1700001C02Rik	-0.0468979
1700001C19Rik	-0.353529
1700001F09Rik	0.0168976
1700001G01Rik	0.199449
1700001G11Rik	1.2235
1700001G17Rik	0.399884
1700001J04Rik	0.31871
1700001J11Rik	0.670605
1700001K19Rik	-0.646459
1700001L05Rik	0.858485
1700001L19Rik	-1.64225
1700001O22Rik	1.71996
1700001P01Rik	-1.16957
1700003D09Rik	-0.976465
1700003E16Rik	-0.758397
1700003E24Rik	NA
1700003F12Rik	-0.778942
1700003F17Rik	NA
1700003G13Rik	0.0782627
1700003G18Rik	0.369928
1700003H04Rik	NA
1700003M02Rik	0.463291
1700003M07Rik	-1.02451
1700006A11Rik	NA
1700006D18Rik	1.12882
1700006E09Rik	0.560758
1700006J14Rik	-0.0338324
1700006P19Rik	1.34526
1700007B14Rik	0.254252
1700007E06Rik	-1.91051
1700007G11Rik	-0.355644
1700007I08Rik	-0.902386
1700007J10Rik	-0.209476
1700007K09Rik	1.74516
1700007K13Rik	1.46837
1700007L15Rik	0.759484
1700007M16Rik	0.0168976
1700007P06Rik	0.0758099
1700008A04Rik	0.319672
1700008F21Rik	0.0542159
1700008I05Rik	0.245906
1700008O03Rik	-0.372839
1700008P02Rik	0.199449
1700008P20Rik	-0.168131
1700009N14Rik	0.198487
1700009P17Rik	0.122127
1700010B08Rik	0.254423
1700010D01Rik	NA
1700010H22Rik	NA
1700010I14Rik	-1.25235
1700010K10Rik	0.0156514
1700010K24Rik	-1.14716
1700010L04Rik	0.0782627
1700010M22Rik	0.199449
1700011A15Rik	1.62892
1700011E24Rik	0.200085
1700011F03Rik	NA
1700011F14Rik	NA
1700011H14Rik	-2.60856
1700011I03Rik	0.322306
1700011J10Rik	0.213899
1700011L22Rik	-0.771208
1700011M02Rik	0.199449
1700012A03Rik	NA
1700012A16Rik	1.64251
1700012B07Rik	-0.679577
1700012B09Rik	0.0821819
1700012B15Rik	-0.101462
1700012C08Rik	NA
1700012C14Rik	2.74893
1700012L04Rik	-2.06151
1700012P22Rik	NA
1700013D24Rik	0.199449
1700013F07Rik	-0.629788
1700013G23Rik	-0.154393
1700013G24Rik	-0.0444686
1700013H16Rik	NA
1700013N06Rik	NA
1700013N18Rik	0.324754
1700014D04Rik	0.696786
1700014N06Rik	0.318716
1700015E13Rik	-0.228747
1700015F17Rik	-0.0478027
1700015O11Rik	-1.63332
1700016C15Rik	2.33949
1700016D06Rik	-0.391809
1700016G14Rik	-1.53342
1700016H13Rik	1.48448
1700016K19Rik	2.69137
1700016M24Rik	1.74302
1700016P03Rik	-1.12711
1700017B05Rik	0.480099
1700017D01Rik	-1.28898
1700017G19Rik	0.808969
1700017J07Rik	0.199449
1700017N19Rik	NA
1700018A04Rik	1.92029
1700018A14Rik	-0.797677
1700018B08Rik	0.315696
1700018B24Rik	0.138375
1700018C11Rik	-0.0748078
1700018F24Rik	NA
1700018L24Rik	-0.998165
1700018M17Rik	-0.00695237
1700019A02Rik	-0.877412
1700019B03Rik	1.53766
1700019B21Rik	0.0782627
1700019D03Rik	0.941256
1700019E08Rik	NA
1700019E19Rik	-0.0063981
1700019G06Rik	NA
1700019G17Rik	-1.44008
1700019G24Rik	0.137125
1700019L03Rik	0.679241
1700019M22Rik	NA
1700019N12Rik	0.032842
1700019N19Rik	-0.346906
1700019O17Rik	-0.109889
1700020A23Rik	0.545366
1700020C07Rik	0.0673627
1700020I14Rik	-0.269774
1700020L24Rik	-1.8612
1700020N01Rik	-0.843076
1700020N15Rik	NA
1700020O03Rik	-0.022523
1700021A07Rik	-1.03116
1700021C14Rik	0.364486
1700021F05Rik	0.0457532
1700021F07Rik	-0.0457071
1700021J08Rik	-0.498811
1700021K19Rik	-0.660885
1700021L23Rik	0.0782627
1700021N21Rik	0.317544
1700021O21Rik	-0.291987
1700022A21Rik	0.138375
1700022I11Rik	-0.373045
1700022K14Rik	-0.990367
1700022N22Rik	0.311757
1700022P22Rik	0.796652
1700023A16Rik	0.197242
1700023C21Rik	NA
1700023E05Rik	0.312204
1700023F06Rik	0.358034
1700023H06Rik	-0.213997
1700023I07Rik	NA
1700023L04Rik	0.144175
1700024B05Rik	0.0770094
1700024G13Rik	0.0156559
1700024J04Rik	0.199449
1700024N20Rik	-0.252148
1700024P03Rik	0.250428
1700024P04Rik	0.280888
1700024P16Rik	-1.12011
1700025C18Rik	-0.0456538
1700025D23Rik	NA
1700025E21Rik	1.05449
1700025F22Rik	1.02238
1700025G04Rik	0.39854
1700025K23Rik	-0.256662
1700025N21Rik	0.789282
1700025O08Rik	NA
1700026D08Rik	-0.318383
1700026D11Rik	0.0132898
1700026J04Rik	-1.05708
1700026J12Rik	NA
1700026J14Rik	-0.404437
1700026L06Rik	-1.5868
1700027A07Rik	-1.37023
1700027A23Rik	-0.177023
1700027D21Rik	0.859065
1700027L20Rik	2.17234
1700028E10Rik	-0.179272
1700028I16Rik	-0.29896
1700028J19Rik	-0.390024
1700028K03Rik	0.425879
1700028N14Rik	0.46502
1700028P14Rik	0.379786
1700028P15Rik	-0.108238
1700029F09Rik	0.602737
1700029F12Rik	NA
1700029G01Rik	-0.297378
1700029H14Rik	0.527419
1700029I01Rik	0.427114
1700029I15Rik	-1.20212
1700029J07Rik	-0.418934
1700029J11Rik	0.188619
1700029M20Rik	0.376913
1700029P11Rik	0.0757961
1700030A11Rik	-1.14394
1700030C10Rik	0.733866
1700030C12Rik	0.00248278
1700030C14Rik	0.137132
1700030F18Rik	1.25952
1700030G06Rik	-0.0988982
1700030J22Rik	-0.759302
1700030K09Rik	0.159613
1700031F05Rik	0.319672
1700031F10Rik	0.138375
1700034E13Rik	0.199449
1700034F02Rik	0.106619
1700034H14Rik	-0.0484184
1700034H15Rik	-0.379957
1700034I23Rik	-0.764439
1700034J04Rik	0.198487
1700034J05Rik	1.13123
1700034O15Rik	0.0782627
1700034P13Rik	0.720997
1700036A12Rik	0.377011
1700036O09Rik	NA
1700037C06Rik	0.199449
1700037C18Rik	0.174598
1700037F24Rik	0.259561
1700037H04Rik	0.609606
1700039E15Rik	0.671467
1700039M10Rik	-0.0332708
1700040D17Rik	0.169859
1700040I03Rik	0.231896
1700040L02Rik	0.354654
1700040N02Rik	-1.3589
1700041G16Rik	-0.698621
1700041M05Rik	0.259561
1700042B14Rik	NA
1700042G07Rik	0.318729
1700042G15Rik	0.199449
1700042O10Rik	-0.395503
1700045H11Rik	0.0188
1700045I11Rik	NA
1700045I19Rik	0.138375
1700046C09Rik	NA
1700047A11Rik	-0.192275
1700047F07Rik	0.258598
1700047G07Rik	NA
1700047I17Rik2	0.138375
1700047K16Rik	-0.133546
1700048O20Rik	-0.0640585
1700049E15Rik	0.70216
1700049E17Rik1	NA
1700049E17Rik2	NA
1700049G17Rik	-0.357924
1700049J03Rik	-0.16836
1700049L16Rik	0.199449
1700051A21Rik	0.0168976
1700052N19Rik	0.0383732
1700054M17Rik	NA
1700054N08Rik	-0.188425
1700054O13Rik	1.16207
1700054O19Rik	0.258598
1700055D18Rik	-0.0864444
1700055N04Rik	-1.25484
1700056E22Rik	1.73389
1700056N10Rik	-0.0920498
1700057G04Rik	1.44876
1700057H15Rik	0.138375
1700057H21Rik	0.0782627
1700057K13Rik	0.730365
1700058C13Rik	0.199449
1700058G18Rik	0.199449
1700058P15Rik	-0.783805
1700060C16Rik	NA
1700060C20Rik	0.206886
1700060J05Rik	-0.378029
1700061E18Rik	-1.25146
1700061F12Rik	NA
1700061G19Rik	0.109731
1700061H18Rik	-0.272423
1700061I17Rik	0.258602
1700061J05Rik	0.316396
1700061J23Rik	0.138375
1700062I23Rik	-0.522722
1700063H04Rik	0.259561
1700064E03Rik	-0.77246
1700064H15Rik	0.528136
1700065D16Rik	0.165461
1700065I17Rik	-0.527579
1700066B19Rik	-0.730717
1700066J03Rik	0.0168976
1700066J24Rik	0.315769
1700066M21Rik	0.121726
1700066O22Rik	-0.943545
1700067G03Rik	-0.107326
1700067K01Rik	-0.861774
1700067P10Rik	0.680372
1700069B07Rik	-0.364241
1700069L16Rik	0.199449
1700071G01Rik	-0.218306
1700071K01Rik	0.378831
1700071M16Rik	-2.12553
1700072E05Rik	NA
1700073E17Rik	0.31871
1700074P13Rik	0.199449
1700080E11Rik	0.199449
1700080G11Rik	0.199449
1700080N15Rik	0.259561
1700080O16Rik	0.138375
1700081H22Rik	0.0782627
1700081L11Rik	-0.0388337
1700082M22Rik	0.600468
1700084C01Rik	0.928297
1700084C06Rik	0.228069
1700084E18Rik	0.367749
1700084J12Rik	0.462312
1700084M14Rik	NA
1700085B03Rik	0.379786
1700086D15Rik	0.137121
1700086L19Rik	0.258097
1700086O06Rik	-0.0254698
1700086P04Rik	1.1587
1700087M22Rik	-0.0338733
1700088E04Rik	0.876753
1700090G07Rik	-0.591682
1700091E21Rik	-2.01791
1700091H14Rik	NA
1700092C02Rik	NA
1700092C17Rik	-0.0444686
1700092E19Rik	0.0770094
1700092K14Rik	0.259561
1700092M07Rik	-0.802341
1700093J21Rik	0.0176366
1700093K21Rik	1.79278
1700094C10Rik	-0.320043
1700094D03Rik	-0.778303
1700095A21Rik	0.259561
1700095B22Rik	-0.0691102
1700095J03Rik	0.137121
1700095J07Rik	0.0757959
1700095J12Rik	0.0520951
1700099I09Rik	-0.748613
1700101E01Rik	-1.93595
1700101G07Rik	0.198487
1700101I11Rik	1.4142
1700101I19Rik	NA
1700102P08Rik	-2.03067
1700104A03Rik	NA
1700104B16Rik	0.208997
1700106J16Rik	0.256226
1700106N22Rik	-0.513859
1700108M19Rik	0.499461
1700108N11Rik	-2.04633
1700109F18Rik	-0.0452856
1700109G15Rik	0.197265
1700109H08Rik	0.544455
1700109K24Rik	0.17087
1700110I01Rik	0.0782627
1700110K17Rik	0.622446
1700110M21Rik	0.499409
1700111E14Rik	0.256224
1700112D23Rik	-0.233761
1700112E06Rik	-1.18661
1700112J05Rik	-0.368992
1700112J16Rik	0.303183
1700112K13Rik	0.138375
1700112M01Rik	0.572618
1700113A16Rik	-0.079519
1700113H08Rik	0.0156578
1700119I11Rik	-0.146508
1700120B22Rik	0.171753
1700120E14Rik	0.272915
1700120G11Rik	0.199449
1700121C08Rik	0.206589
1700121F15Rik	-0.448725
1700121N20Rik	0.439896
1700122E12Rik	-0.940928
1700123I01Rik	-2.81144
1700123K08Rik	0.19611
1700123L14Rik	NA
1700123M08Rik	0.781827
1700123O12Rik	0.0782627
1700123O20Rik	0.0821592
1700125D06Rik	-0.792863
1700125G02Rik	0.0782627
1700125G22Rik	1.22241
1700125H03Rik	2.93652
1700125H20Rik	1.71084
1700128E19Rik	-1.46441
1700128F08Rik	0.199449
1700129C05Rik	0.199449
1810006K21Rik	0.00834101
1810007I06Rik	-0.967677
1810008A18Rik	-0.00269186
1810008B01Rik	0.299715
1810009A15Rik	0.492852
1810009J06Rik	NA
1810009N23Rik	-0.736737
1810010H24Rik	0.820158
1810010K12Rik	-0.105836
1810011H11Rik	-4.59664
1810011O10Rik	-0.520296
1810012K08Rik	-0.114653
1810012P15Rik	-0.167757
1810013D10Rik	0.034349
1810013D15Rik	-0.101672
1810013L24Rik	-0.298241
1810014B01Rik	-0.667951
1810014F10Rik	-0.247064
1810019D21Rik	-0.602569
1810019J16Rik	0.053864
1810019N24Rik	-0.296762
1810020D17Rik	-0.554556
1810020O05Rik	0.32132
1810021B22Rik	0.178326
1810022K09Rik	0.719609
1810024B03Rik	0.300322
1810026J23Rik	0.0162899
1810027O10Rik	0.803359
1810029B16Rik	0.88492
1810030J14Rik	0.789109
1810030N24Rik	0.396796
1810030O07Rik	-0.0128994
1810031K17Rik	-0.0260546
1810032O08Rik	0.454344
1810033B17Rik	-2.97262
1810034E14Rik	-0.654006
1810035I16Rik	0.0770094
1810035L17Rik	0.010394
1810037I17Rik	0.0997102
1810041L15Rik	-0.0470077
1810043G02Rik	0.916937
1810043H04Rik	0.244616
1810046J19Rik	0.529702
1810046K07Rik	-0.375626
1810048J11Rik	0.222279
1810049H13Rik	0.225191
1810055G02Rik	-1.07473
1810058I24Rik	0.694442
1810058N05Rik	-0.583887
1810059C17Rik	0.187772
1810059H22Rik	-0.704354
1810062G17Rik	0.717144
1810062O18Rik	0.374093
1810063B05Rik	0.182731
1810063B07Rik	0.409459
1810063I02Rik	1.74614
1810064F22Rik	0.924507
1810065E05Rik	-2.1209
1810074P20Rik	0.00742343
2010001A14Rik	-0.600373
2010001E11Rik	-2.14606
2010001K21Rik	-0.770249
2010001M06Rik	-0.450188
2010001M09Rik	-5.77226
2010002M12Rik	-0.521851
2010002N04Rik	0.899568
2010003K11Rik	-1.59317
2010003O02Rik	0.170282
2010005H15Rik	-0.969191
2010007H06Rik	-0.89821
2010007H12Rik	-0.0783468
2010011I20Rik	0.522441
2010012O05Rik	0.067792
2010012P19Rik	-1.53706
2010013B24Rik	-0.228499
2010015L04Rik	-1.95654
2010015M23Rik	-0.683923
2010016I18Rik	-1.37256
2010106E10Rik	-1.55335
2010106G01Rik	-0.43654
2010107E04Rik	0.288303
2010107G12Rik	-1.64525
2010107G23Rik	0.250933
2010107H07Rik	0.51189
2010109A12Rik	0.162518
2010109I03Rik	-4.74283
2010109K11Rik	-0.329336
2010110K18Rik	-0.696961
2010110P09Rik	-1.85711
2010111I01Rik	0.0443272
2010204K13Rik	1.70199
2010300C02Rik	-0.474093
2010300F17Rik	-3.07262
2010305A19Rik	-0.0312701
2010317E24Rik	0.131189
2010320O07Rik	-0.820114
2010321M09Rik	0.298951
2200002D01Rik	-0.198397
2200002J24Rik	1.20948
2200002K05Rik	-1.08908
2210008F06Rik	0.697545
2210009G21Rik	-0.461706
2210010C04Rik	-0.856577
2210010C17Rik	0.91147
2210011C24Rik	-1.70773
2210012G02Rik	0.12986
2210013O21Rik	0.106361
2210015D19Rik	0.544074
2210016F16Rik	-0.927185
2210016L21Rik	-0.152603
2210018M11Rik	-0.481976
2210020M01Rik	-1.40112
2210021J22Rik	0.0744931
2210403K04Rik	0.205185
2210404J11Rik	-0.168999
2210404O07Rik	-0.736142
2210404O09Rik	-0.350844
2210406O10Rik	-0.282388
2210407C18Rik	-0.821628
2210408F21Rik	-0.78595
2210408I21Rik	-0.0749763
2210409E12Rik	0.199449
2210411K11Rik	0.276045
2210411M09Rik	0.231141
2210414B05Rik	-0.998362
2210415F13Rik	-2.73937
2210416O15Rik	-0.512223
2210417A02Rik	-0.659812
2210417K05Rik	1.58313
2210418O10Rik	0.199449
2300002M23Rik	0.0745715
2300003K06Rik	0.0782627
2300005B03Rik	0.498779
2300009A05Rik	-0.00171108
2310001A20Rik	-0.536077
2310001H17Rik	-0.947738
2310001H18Rik	NA
2310001K24Rik	0.530668
2310002F09Rik	-0.726596
2310002J15Rik	0.671403
2310002L09Rik	0.0782627
2310002L13Rik	2.6829
2310003C23Rik	-0.0775517
2310003F16Rik	-0.137406
2310003H01Rik	-0.159327
2310003L06Rik	0.199449
2310003L22Rik	0.0539922
2310004I24Rik	-0.121195
2310004N24Rik	0.475814
2310005A03Rik	-0.312745
2310005G13Rik	0.587017
2310006M14Rik	-1.41089
2310007B03Rik	-0.260767
2310007L24Rik	-0.468473
2310008H04Rik	0.321985
2310008H09Rik	0.196679
2310009B15Rik	1.18376
2310010G23Rik	NA
2310010J17Rik	0.296372
2310010M20Rik	0.31514
2310011J03Rik	0.114549
2310014F06Rik	-0.475324
2310014H01Rik	-2.65329
2310014L17Rik	0.219202
2310015A10Rik	-0.145081
2310015B20Rik	-0.271678
2310016C08Rik	1.03106
2310016D23Rik	-0.10694
2310016G11Rik	-0.354388
2310016M24Rik	0.102336
2310021H06Rik	0.0168976
2310021P13Rik	-0.158514
2310022A10Rik	-0.110112
2310022B05Rik	0.555931
2310026I22Rik	NA
2310026L22Rik	-0.0857162
2310028H24Rik	-0.385723
2310028O11Rik	-0.0597534
2310030G06Rik	-0.414733
2310030N02Rik	0.424438
2310031A07Rik	-0.818612
2310033E01Rik	1.81722
2310033P09Rik	-0.28987
2310034C09Rik	NA
2310035C23Rik	-0.319645
2310035K24Rik	-0.0955023
2310036O22Rik	-0.0863587
2310037I24Rik	0.179548
2310039H08Rik	0.61534
2310040G07Rik	0.515981
2310042D19Rik	-1.54798
2310042E22Rik	-0.721371
2310043D23Rik	-0.326067
2310043J07Rik	1.56623
2310043M15Rik	-0.768444
2310044G17Rik	-0.353397
2310044H10Rik	0.0604808
2310044K18Rik	1.23531
2310045N01Rik	-0.459173
2310046A06Rik	-0.145964
2310046K01Rik	-0.966749
2310046O06Rik	-0.208013
2310047B19Rik	-0.00822381
2310047M10Rik	0.237817
2310050B05Rik	-1.36013
2310050C09Rik	0.259561
2310057J16Rik	-0.486808
2310057J18Rik	0.199449
2310057M21Rik	0.160991
2310057N15Rik	NA
2310058D17Rik	-0.474786
2310061C15Rik	-0.0906709
2310061I04Rik	-0.498983
2310061N02Rik	0.259561
2310065F04Rik	0.198487
2310067B10Rik	-0.756014
2310069G16Rik	-1.40753
2310075C17Rik	NA
2310079F23Rik	-0.207465
2310079G19Rik	0.138375
2310081O03Rik	0.132616
2400001E08Rik	0.442254
2400003C14Rik	-0.0987654
2400009B08Rik	1.35493
2410001C21Rik	0.114525
2410002F23Rik	0.321043
2410002I01Rik	-1.20911
2410002O22Rik	-0.10879
2410003K15Rik	0.617358
2410003L11Rik	-0.566144
2410004A20Rik	-3.30964
2410004B18Rik	-0.356583
2410004I01Rik	0.137132
2410004N09Rik	0.971412
2410004P03Rik	0.401695
2410006H16Rik	1.58429
2410012M07Rik	0.199449
2410015M20Rik	0.268452
2410016O06Rik	0.138271
2410017I17Rik	-5.30763
2410017P09Rik	0.814468
2410018L13Rik	-0.440478
2410018M08Rik	0.786836
2410019O14Rik	0.372513
2410022L05Rik	0.99676
2410024N13Rik	0.240298
2410042D21Rik	0.362725
2410057H14Rik	0.138375
2410066E13Rik	0.0200589
2410075B13Rik	0.147467
2410076I21Rik	-0.31351
2410080I02Rik	-0.582019
2410089E03Rik	0.0831729
2410091C18Rik	-0.0645061
2410114N07Rik	0.195045
2410124H12Rik	1.30058
2410127L17Rik	0.081076
2410131K14Rik	0.160705
2410133F24Rik	-0.155796
2410137F16Rik	0.0746905
2410137M14Rik	0.319672
2410141K09Rik	NA
2410152P15Rik	0.199449
2500002B13Rik	0.0735665
2500003M10Rik	0.0823044
2500004C02Rik	-0.297721
2510002D24Rik	0.0255951
2510003D18Rik	0.127857
2510003E04Rik	-0.452087
2510006D16Rik	0.146358
2510009E07Rik	-1.17297
2510012J08Rik	-0.124974
2510039O18Rik	-0.293708
2510046G10Rik	0.593458
2510049J12Rik	0.352168
2600006K01Rik	1.51537
2610001J05Rik	0.402447
2610002D18Rik	0.425769
2610002I17Rik	0.279962
2610002J02Rik	-0.0171802
2610002M06Rik	-0.262881
2610005L07Rik	-0.634098
2610008E11Rik	-0.185227
2610015P09Rik	-0.478484
2610017I09Rik	0.199449
2610018G03Rik	-0.981225
2610019F03Rik	1.4236
2610020C07Rik	-0.152268
2610020F03Rik	-0.610424
2610020H08Rik	-0.747239
2610021A01Rik	0.179662
2610021K21Rik	-0.481116
2610024D14Rik	0.162892
2610024G14Rik	0.175728
2610027K06Rik	-0.889033
2610027L16Rik	0.321461
2610028E06Rik	0.132319
2610028H24Rik	-0.516255
2610029G23Rik	0.542377
2610029I01Rik	-1.21747
2610034B18Rik	-0.554837
2610034M16Rik	0.138375
2610035D17Rik	0.70304
2610035F20Rik	0.138375
2610036A22Rik	0.801231
2610037D02Rik	-0.876621
2610039C10Rik	0.285162
2610042L04Rik	-0.455266
2610044O15Rik	0.0714424
2610101N10Rik	0.197545
2610109H07Rik	-0.167359
2610203C20Rik	-2.60785
2610203C22Rik	0.214003
2610204G07Rik	0.496287
2610204G22Rik	0.00811069
2610206C17Rik	0.090899
2610301B20Rik	0.178787
2610301G19Rik	-0.241054
2610303G11Rik	NA
2610305D13Rik	-0.231173
2610307P16Rik	0.24534
2610316D01Rik	0.622075
2610318N02Rik	0.119713
2610507B11Rik	-0.0127578
2610507I01Rik	-0.0886107
2610528B01Rik	-0.842144
2610528E23Rik	0.576739
2610528J11Rik	-0.0385349
2700007P21Rik	0.782313
2700012I20Rik	-0.105902
2700016F22Rik	-0.0635992
2700023E23Rik	0.00355617
2700029M09Rik	0.432796
2700033N17Rik	0.884746
2700038G22Rik	-0.513788
2700046A07Rik	-1.89876
2700046G09Rik	0.532943
2700049A03Rik	-0.221408
2700050L05Rik	-0.136604
2700060E02Rik	0.636353
2700062C07Rik	0.469922
2700068H02Rik	-0.773311
2700069I18Rik	0.258598
2700073G19Rik	1.15454
2700078E11Rik	0.169293
2700078K21Rik	-0.123253
2700081L22Rik	-0.277885
2700081O15Rik	0.940112
2700086A05Rik	0.622235
2700089E24Rik	0.542254
2700094K13Rik	0.925508
2700097O09Rik	-0.297413
2810001G20Rik	-0.0682076
2810002D19Rik	-0.00852571
2810002N01Rik	0.777583
2810004N23Rik	0.310462
2810006K23Rik	-0.200089
2810007J24Rik	NA
2810008D09Rik	0.233288
2810008M24Rik	0.313197
2810011L19Rik	0.197233
2810021B07Rik	0.0349434
2810021J22Rik	-0.317131
2810025M15Rik	0.842253
2810029C07Rik	0.479778
2810030E01Rik	-0.461103
2810032G03Rik	0.438308
2810046L04Rik	-0.0997376
2810055F11Rik	0.977286
2810055G20Rik	0.507571
2810403A07Rik	0.128525
2810403D21Rik	0.505107
2810404F17Rik	0.0189477
2810405K02Rik	0.0740777
2810407A14Rik	0.441624
2810407C02Rik	0.180173
2810408A11Rik	0.59148
2810408I11Rik	0.309075
2810408M09Rik	-0.0436983
2810410L24Rik	-0.843225
2810417H13Rik	0.182989
2810422J05Rik	0.317444
2810422O20Rik	0.481467
2810425M01Rik	-0.872226
2810428I15Rik	0.350785
2810429I04Rik	0.128483
2810430I11Rik	-0.0456615
2810432D09Rik	0.293699
2810432L12Rik	0.260641
2810433D01Rik	1.04072
2810442I21Rik	-0.920626
2810442N19Rik	-2.49082
2810453I06Rik	0.552237
2810455O05Rik	-1.05687
2810459M11Rik	0.0784222
2810468N07Rik	-1.94519
2810471M01Rik	0.319672
2810474O19Rik	-0.558905
2810488G03Rik	-0.628563
2900002K06Rik	0.221547
2900005J15Rik	0.280897
2900006K08Rik	0.880987
2900008C10Rik	-0.408283
2900010J23Rik	0.457431
2900010M23Rik	0.631865
2900011O08Rik	0.0261504
2900026A02Rik	-0.656093
2900041M22Rik	-0.95192
2900052L18Rik	0.372914
2900053A13Rik	0.0267037
2900053O20Rik	-0.980728
2900055J20Rik	0.379787
2900056M20Rik	-0.088677
2900060B14Rik	0.319672
2900064A13Rik	0.0522365
2900072N19Rik	0.194421
2900073G15Rik	0.56721
2900076A07Rik	-0.466215
2900079G21Rik	0.0156606
2900089D17Rik	0.0371282
2900092C05Rik	0.319672
2900092E17Rik	-0.0779804
2900093L17Rik	NA
2900097C17Rik	NA
3000002C10Rik	-0.194586
3010001F23Rik	-0.0472985
3010003L10Rik	-0.0564808
3010003L21Rik	0.638167
3010026O09Rik	0.321183
3010027C24Rik	-0.339683
3100002H09Rik	0.199449
3100003L05Rik	-0.228659
3110001D03Rik	0.365232
3110001I22Rik	-0.282945
3110002H16Rik	-0.178244
3110003A17Rik	0.386712
3110004A20Rik	-0.0936774
3110007F17Rik	-1.46195
3110009E18Rik	0.339139
3110018I06Rik	0.259561
3110021A11Rik	-1.0311
3110035E14Rik	-0.108319
3110039M20Rik	0.138375
3110040N11Rik	0.21701
3110043A19Rik	0.711772
3110043O21Rik	0.270502
3110045C21Rik	1.1883
3110047P20Rik	2.48215
3110052M02Rik	-1.0191
3110053B16Rik	0.850278
3110056K07Rik	-0.912222
3110056O03Rik	-0.796969
3110057O12Rik	-1.11184
3110062M04Rik	-0.205925
3110067C02Rik	-1.06355
3110070M22Rik	0.63837
3110079O15Rik	0.136658
3110082D06Rik	0.438958
3110082I17Rik	0.637186
3110082J24Rik	0.138375
3110083C13Rik	-0.721581
3110099E03Rik	0.683271
3200002M19Rik	0.273645
3222401L13Rik	-0.295717
3230401D17Rik	-0.0313325
3300002A11Rik	-0.469627
3300002I08Rik	-0.154901
3425401B19Rik	-1.58254
3632451O06Rik	-0.441454
3632454L22Rik	0.300615
3830403N18Rik	-3.34891
3830406C13Rik	-0.414242
3830408C21Rik	0.225016
3830417A13Rik	0.199449
3830431G21Rik	5.25816
3930402G23Rik	2.21687
4430402I18Rik	-0.494864
4631405J19Rik	0.78427
4631405K08Rik	2.26806
4632404H12Rik	-0.38082
4632411B12Rik	-0.512303
4632411P08Rik	1.03741
4632415K11Rik	-0.0268036
4632415L05Rik	-0.598242
4632419I22Rik	-0.490587
4632427E13Rik	0.271266
4632428C04Rik	-1.60984
4632428N05Rik	0.425213
4632433K11Rik	-0.0719834
4632434I11Rik	0.419389
4731417B20Rik	0.199449
4731419I09Rik	0.0590389
4732414G09Rik	-0.377392
4732415M23Rik	0.589178
4732418A04Rik	-0.174395
4732418C07Rik	-0.54343
4732419C18Rik	1.2117
4732440D04Rik	-0.896146
4732444A12Rik	-0.0938619
4732447D17Rik	-0.211398
4732456N10Rik	-0.138441
4732463B04Rik	-0.839356
4732465J04Rik	-2.82026
4732471D19Rik	-0.120736
4732471J01Rik	-1.92782
4732487G21Rik	0.201324
4732490B19Rik	-0.0570348
4732491K20Rik	0.68089
4831426I19Rik	-1.19383
4831440E17Rik	-0.531607
4832428D23Rik	0.138375
4833403I15Rik	-1.7785
4833407H14Rik	0.71218
4833412C05Rik	0.343165
4833413D08Rik	-0.0507991
4833413E03Rik	-0.763352
4833417C18Rik	1.29164
4833418N02Rik	0.101493
4833418N17Rik	NA
4833420G17Rik	-0.0344368
4833422C13Rik	-2.51296
4833422F24Rik	-3.16795
4833422M21Rik	-1.4379
4833423E24Rik	-0.692895
4833424O15Rik	0.0144174
4833427G06Rik	1.3662
4833428L15Rik	0.137133
4833439L19Rik	-0.043158
4833442J19Rik	-0.553276
4921501E09Rik	0.0156432
4921504A21Rik	0.0168976
4921504E06Rik	NA
4921507G05Rik	-0.195291
4921507L20Rik	-0.409722
4921507P07Rik	0.637772
4921508A21Rik	0.0757658
4921508D12Rik	0.49946
4921508M14Rik	0.0782627
4921509A06Rik	NA
4921509C19Rik	0.199449
4921510H08Rik	0.0770094
4921511C20Rik	NA
4921511H03Rik	0.137121
4921511M17Rik	NA
4921513D11Rik	-0.936405
4921513D23Rik	-0.598804
4921513I03Rik	0.43821
4921514A10Rik	-0.55137
4921515J06Rik	-0.793274
4921517D21Rik	0.14931
4921517D22Rik	0.0124055
4921517L17Rik	-0.124573
4921518J05Rik	-0.0266642
4921518K17Rik	0.709643
4921522H14Rik	-1.4526
4921522P10Rik	-1.30859
4921523A10Rik	0.386195
4921524J17Rik	0.153274
4921524L21Rik	0.444383
4921525B02Rik	-0.167499
4921528I01Rik	0.199449
4921528I07Rik	0.198487
4921528O07Rik	0.379784
4921530D09Rik	0.452612
4921530L18Rik	-0.0595364
4921530L21Rik	NA
4921531C22Rik	-0.216726
4921534H16Rik	0.138375
4921536K21Rik	0.802124
4921539E11Rik	0.0122804
4922501C03Rik	-0.595239
4922501L14Rik	0.237124
4922502B01Rik	0.138375
4922502D21Rik	1.66962
4922505E12Rik	0.199449
4922505G16Rik	0.404912
4930401G09Rik	0.162517
4930401O10Rik	-0.106956
4930401O12Rik	NA
4930402F06Rik	0.0745729
4930402H24Rik	0.590713
4930402K13Rik	0.0782627
4930403D09Rik	0.138375
4930403L05Rik	0.199449
4930403N07Rik	0.0121759
4930403O15Rik	-1.43869
4930404A10Rik	0.0782627
4930404H21Rik	-1.1762
4930404H24Rik	-0.0467676
4930404I05Rik	-0.680607
4930404N11Rik	-0.868088
4930405A21Rik	0.619454
4930405D11Rik	NA
4930405H06Rik	0.0782627
4930405O22Rik	-0.410712
4930405P13Rik	0.515296
4930406D18Rik	-0.943492
4930407G08Rik	0.0758012
4930407I10Rik	-0.101536
4930408F14Rik	NA
4930408O17Rik	0.580702
4930412B13Rik	0.442168
4930412C18Rik	0.144421
4930412D23Rik	NA
4930412F09Rik	0.0168976
4930412F15Rik	-0.0252528
4930412L05Rik	-1.0869
4930412M03Rik	0.820188
4930412O13Rik	0.198487
4930415F15Rik	0.133864
4930415H17Rik	NA
4930415L06Rik	0.199449
4930415O20Rik	-1.95457
4930417G10Rik	-0.373522
4930417H01Rik	-1.48889
4930417O22Rik	0.199449
4930418C01Rik	0.218919
4930419G24Rik	0.0736397
4930420K17Rik	0.130131
4930421P07Rik	0.138375
4930422G04Rik	-0.00178898
4930423M02Rik	0.199449
4930423O20Rik	-0.172272
4930425F17Rik	0.0770094
4930426D05Rik	-4.1103
4930426I24Rik	0.42207
4930426L09Rik	-1.23916
4930427A07Rik	0.208254
4930428D18Rik	NA
4930428E23Rik	-1.14733
4930428N03Rik	0.138375
4930429B21Rik	0.613514
4930429F24Rik	-1.18473
4930430A15Rik	NA
4930430D24Rik	0.0782627
4930430E12Rik	0.430846
4930430F08Rik	0.209104
4930430J20Rik	0.934443
4930430O22Rik	-0.782291
4930431F12Rik	NA
4930431P03Rik	-3.6313
4930432B10Rik	-0.664972
4930432E11Rik	0.439896
4930432K09Rik	0.259561
4930432K21Rik	0.908421
4930432L08Rik	0.440958
4930432M17Rik	NA
4930433I11Rik	NA
4930433N12Rik	-0.17412
4930435E12Rik	-0.674701
4930435H24Rik	0.439896
4930438A08Rik	-0.339291
4930439A04Rik	-3.18294
4930440I19Rik	0.439898
4930441J16Rik	0.0782627
4930441O14Rik	-1.07877
4930442H23Rik	-0.260227
4930442J19Rik	0.199449
4930442L01Rik	-2.3072
4930443B20Rik	-0.964409
4930443G12Rik	-0.34015
4930443O20Rik	-0.0430521
4930444A02Rik	-0.0165005
4930444E06Rik	-0.0302598
4930444G20Rik	0.378832
4930444M15Rik	1.36073
4930444P10Rik	0.687725
4930445B16Rik	NA
4930445N08Rik	0.198487
4930447A16Rik	0.169509
4930447C04Rik	0.0697401
4930447F04Rik	NA
4930447M23Rik	0.379784
4930448D08Rik	-2.58921
4930448E22Rik	-0.230387
4930448H16Rik	0.621719
4930448K12Rik	-0.2881
4930448K20Rik	NA
4930448N21Rik	2.31418
4930449A18Rik	0.199449
4930449E01Rik	0.138375
4930449I24Rik	0.138375
4930451C15Rik	-0.529699
4930451E10Rik	-1.28456
4930451G09Rik	-0.145321
4930451I11Rik	0.138375
4930452B06Rik	-1.00897
4930452L02Rik	0.0736401
4930453H23Rik	NA
4930453N24Rik	0.234267
4930453O03Rik	NA
4930455B14Rik	0.621826
4930455C21Rik	0.0715734
4930455D15Rik	0.483111
4930455F23Rik	-0.19651
4930455G09Rik	0.246877
4930455H04Rik	0.138375
4930456L15Rik	0.0726603
4930457A20Rik	0.259561
4930458D05Rik	-0.524254
4930458L03Rik	0.0782627
4930461C15Rik	0.266094
4930461G14Rik	6.32342
4930463O16Rik	0.0770094
4930465A12Rik	0.0782627
4930465K10Rik	1.01725
4930465M20Rik	0.303344
4930466I24Rik	-3.98676
4930467D21Rik	0.199449
4930467E23Rik	0.0754503
4930467K11Rik	0.316481
4930468A15Rik	0.138375
4930469B13Rik	NA
4930469G21Rik	0.854734
4930469K13Rik	-2.89488
4930470G03Rik	0.0239632
4930470P17Rik	0.197233
4930471C04Rik	0.245523
4930471C06Rik	0.0770094
4930471I20Rik	0.520446
4930471M09Rik	0.199557
4930471M23Rik	0.204013
4930473A02Rik	-0.248188
4930473A06Rik	0.00579462
4930473D10Rik	0.0782627
4930474H06Rik	NA
4930474N05Rik	0.198487
4930477E14Rik	0.199449
4930478K11Rik	0.498782
4930479D17Rik	-0.51909
4930479M11Rik	0.39105
4930480E11Rik	NA
4930480G23Rik	0.199449
4930480K15Rik	0.199449
4930480K23Rik	-0.452998
4930481A15Rik	-0.799311
4930481B07Rik	-0.423009
4930483C13Rik	-0.174615
4930483J18Rik	0.320893
4930483K19Rik	1.46725
4930485B16Rik	-1.84356
4930486F22Rik	-0.108763
4930486I03Rik	NA
4930486L24Rik	-0.766839
4930500F10Rik	0.809927
4930500J02Rik	-0.170577
4930500M09Rik	-0.0269836
4930502E09Rik	-1.64325
4930502E18Rik	0.199449
4930503B20Rik	-0.297936
4930503E14Rik	NA
4930503H13Rik	NA
4930503L19Rik	-0.748634
4930504O13Rik	0.0782627
4930505A04Rik	0.257408
4930505H01Rik	0.949413
4930505K14Rik	-0.271506
4930505N22Rik	-0.192088
4930505O20Rik	0.259561
4930506C21Rik	-0.74486
4930506M07Rik	0.700072
4930507D10Rik	-0.233106
4930509E16Rik	1.66664
4930509G22Rik	-1.40987
4930509K18Rik	-0.0957236
4930510E17Rik	0.738355
4930511A02Rik	NA
4930511F01Rik	-0.630778
4930511I11Rik	0.730174
4930511M06Rik	-0.02047
4930511M11Rik	-0.0503072
4930511O05Rik	NA
4930512B01Rik	-0.256544
4930512H18Rik	-3.0871
4930512M02Rik	NA
4930513N10Rik	0.0297869
4930513O06Rik	0.199449
4930515B02Rik	0.138375
4930515G13Rik	0.259561
4930515L19Rik	0.196114
4930516K23Rik	NA
4930517E11Rik	0.259561
4930517O19Rik	0.065793
4930518I15Rik	-0.288585
4930519A11Rik	0.258598
4930519D14Rik	0.199449
4930519F09Rik	0.366194
4930519F16Rik	0.257405
4930519G04Rik	-0.555001
4930520K10Rik	1.08312
4930520O04Rik	0.981061
4930521A18Rik	0.199449
4930521C21Rik	0.672138
4930522H14Rik	NA
4930522L14Rik	0.00977932
4930522N08Rik	NA
4930522O17Rik	0.0168976
4930523C07Rik	-0.803605
4930524B15Rik	-0.0456648
4930524E20Rik	NA
4930524J08Rik	-0.476213
4930524L23Rik	0.153574
4930524N10Rik	NA
4930524O07Rik	0.155486
4930525F21Rik	-0.948704
4930525G20Rik	-0.82264
4930525M21Rik	NA
4930526A20Rik	0.200794
4930526D03Rik	-0.0363932
4930526F13Rik	0.199449
4930526L06Rik	-0.803029
4930527A07Rik	0.0144516
4930527B05Rik	NA
4930527E20Rik	0.381686
4930527J03Rik	-0.376488
4930528D03Rik	1.01056
4930528F23Rik	-1.98202
4930528G23Rik	-0.0467604
4930528P14Rik	0.0770094
4930529C04Rik	0.129836
4930529F22Rik	0.0770094
4930529I22Rik	NA
4930529M08Rik	0.111019
4930532G15Rik	-0.0656198
4930533B01Rik	-1.21867
4930533K18Rik	0.198487
4930533L02Rik	-0.286128
4930534B04Rik	-0.389602
4930534D22Rik	-0.166233
4930535C22Rik	0.0770094
4930538E20Rik	-0.413997
4930538K18Rik	0.254348
4930539E08Rik	-1.30179
4930539J05Rik	-0.298016
4930540M05Rik	-0.325655
4930542C12Rik	0.559797
4930542C16Rik	0.259561
4930542H20Rik	-0.049959
4930542N07Rik	NA
4930544D05Rik	-0.503665
4930544G11Rik	NA
4930544I03Rik	0.202345
4930544L04Rik	0.259561
4930544M13Rik	0.199449
4930544O15Rik	-0.337091
4930545L23Rik	-0.173112
4930546C10Rik	NA
4930546G22Rik	0.378822
4930547C10Rik	0.259561
4930547E08Rik	-0.918236
4930547M16Rik	0.0589715
4930547N16Rik	0.02926
4930548G14Rik	0.319672
4930548H24Rik	0.038161
4930548K13Rik	NA
4930549C01Rik	0.259561
4930550C14Rik	-0.179454
4930550C17Rik	NA
4930550G17Rik	0.15447
4930550L24Rik	NA
4930551L18Rik	0.128292
4930551O13Rik	0.114023
4930552N02Rik	NA
4930552P12Rik	0.738461
4930553J12Rik	0.199449
4930553M12Rik	0.199449
4930554G24Rik	NA
4930554H23Rik	0.199449
4930555B11Rik	0.196069
4930555B12Rik	0.199449
4930555F03Rik	0.138375
4930555G01Rik	NA
4930555I21Rik	0.313213
4930555J06Rik	-2.42327
4930555K19Rik	-0.94745
4930555O08Rik	0.0782627
4930556G01Rik	0.258604
4930556I23Rik	-1.34149
4930556J24Rik	0.00522917
4930556L07Rik	0.0782627
4930556M19Rik	1.01019
4930556N08Rik	-1.08
4930557A04Rik	0.794888
4930557C09Rik	-0.56809
4930557F10Rik	0.0782627
4930558G05Rik	0.0782627
4930558J18Rik	-0.178995
4930558J22Rik	-0.751362
4930558K02Rik	0.684925
4930562A09Rik	0.199449
4930562C15Rik	0.579995
4930562D21Rik	0.259561
4930562F07Rik	0.3424
4930563D23Rik	0.731495
4930563E18Rik	0.21814
4930563E22Rik	-0.177189
4930563I02Rik	0.390564
4930564B18Rik	NA
4930564D02Rik	NA
4930564G21Rik	0.0782627
4930564K09Rik	-0.22401
4930565N06Rik	-0.298248
4930566F21Rik	-0.110203
4930566N20Rik	NA
4930567H17Rik	NA
4930568D16Rik	-0.168439
4930568K20Rik	0.491321
4930569F06Rik	0.259561
4930570D08Rik	0.135956
4930570G19Rik	0.0770094
4930570N18Rik	-1.51607
4930570N19Rik	-0.273179
4930571K23Rik	0.133528
4930571N24Rik	-1.60884
4930572J05Rik	1.09022
4930572O03Rik	0.197265
4930577H14Rik	NA
4930577N17Rik	-0.102695
4930578C19Rik	0.0770094
4930578G10Rik	NA
4930578I06Rik	0.255093
4930578I07Rik	-0.475084
4930578M01Rik	-0.210026
4930578N16Rik	0.369496
4930579C12Rik	-0.0444686
4930579C15Rik	-0.00488115
4930579D09Rik	0.42497
4930579F01Rik	-0.355412
4930579G18Rik	-0.0553739
4930579G22Rik	0.874422
4930579G24Rik	-0.120185
4930579J09Rik	0.113611
4930579K19Rik	0.36749
4930579M01Rik	0.259561
4930579O11Rik	0.0134378
4930580A09Rik	0.289434
4930581F22Rik	-0.178684
4930583H14Rik	5.76027
4930583I09Rik	0.0782627
4930583K01Rik	-0.00660783
4930583P06Rik	NA
4930584F24Rik	NA
4930586N03Rik	NA
4930587A21Rik	0.0144952
4930588K23Rik	0.311155
4930588N13Rik	-0.150848
4930589L23Rik	0.499494
4930589P08Rik	0.258598
4930590J08Rik	0.00705395
4930591A17Rik	0.319672
4930593A02Rik	1.92297
4930593C16Rik	0.255157
4930594C11Rik	0.0438479
4930594M22Rik	-0.0364202
4930594O21Rik	0.135867
4930595D18Rik	-0.000630516
4930595M18Rik	NA
4930596D02Rik	0.0782627
4930596I21Rik	0.382578
4930596M17Rik	-0.688845
4930597A21Rik	0.199449
4930597O21Rik	0.633242
4930598A11Rik	-0.0558757
4930599N23Rik	-1.04661
4931400O07Rik	NA
4931403G20Rik	0.112515
4931403M11Rik	0.31871
4931406B18Rik	0.0757549
4931406C07Rik	-0.791227
4931406G06Rik	0.508701
4931406P16Rik	0.00370865
4931407G18Rik	NA
4931408A02Rik	1.88129
4931408C20Rik	-0.110752
4931409K22Rik	0.49948
4931413K12Rik	0.914777
4931414P19Rik	-0.438798
4931415C17Rik	-0.866786
4931417E11Rik	0.259561
4931417G12Rik	0.663341
4931422A03Rik	-0.281456
4931423N10Rik	1.02856
4931428F04Rik	0.9626
4931428L18Rik	NA
4931429I11Rik	-0.296641
4931429L15Rik	-0.927628
4931429P17Rik	NA
4931431C16Rik	-0.481999
4931431F19Rik	0.199449
4931440F15Rik	1.94121
4931440J10Rik	0.437996
4931440L10Rik	0.105831
4931440P22Rik	0.386568
4932411E22Rik	-3.86884
4932411G14Rik	0.561762
4932411N23Rik	0.199449
4932412H11Rik	-1.36186
4932414J04Rik	1.21192
4932414N04Rik	1.10345
4932415D10Rik	0.387785
4932415G12Rik	0.342436
4932415M13Rik	0.259561
4932416K20Rik	-0.0506533
4932418E24Rik	1.94373
4932425I24Rik	-0.570744
4932429P05Rik	0.199449
4932430I15Rik	-1.05183
4932431P20Rik	-0.122898
4932435O22Rik	1.85027
4932438A13Rik	-1.10261
4932438H23Rik	0.326767
4932441B19Rik	0.199449
4932441J04Rik	NA
4932442E05Rik	-0.32769
4932442L08Rik	0.193572
4932443I19Rik	0.202342
4932443L11Rik	-0.292289
4932702P03Rik	0.685759
4933400A11Rik	-0.0221156
4933400C05Rik	0.556784
4933400F03Rik	1.72246
4933401B06Rik	0.199449
4933401P06Rik	0.0156432
4933402D24Rik	-0.787419
4933402E13Rik	0.0757968
4933402J07Rik	0.318726
4933402N03Rik	0.199449
4933402N22Rik	NA
4933402P03Rik	1.00844
4933403F05Rik	-0.0281161
4933403G14Rik	-0.850982
4933403O03Rik	0.0723035
4933403O08Rik	0.0782627
4933404K08Rik	0.138375
4933404M02Rik	-0.0341786
4933404O12Rik	-0.93306
4933405D12Rik	-1.48681
4933405E24Rik	-0.105817
4933405L10Rik	-0.32085
4933405O20Rik	0.259561
4933406C10Rik	-0.116799
4933406D12Rik	0.0770094
4933406F09Rik	NA
4933406G16Rik	0.199449
4933406I18Rik	-0.992647
4933406J08Rik	-0.733267
4933406J10Rik	0.379399
4933406K04Rik	0.0770094
4933406M09Rik	0.778311
4933406P04Rik	0.243417
4933407C03Rik	-0.0979567
4933407E24Rik	0.0782627
4933407H18Rik	-0.210829
4933407I08Rik	0.259561
4933407K13Rik	-0.289421
4933407L21Rik	-2.20122
4933407P14Rik	0.560774
4933408B17Rik	-0.612815
4933408J17Rik	0.320615
4933408N05Rik	0.0770094
4933409G03Rik	0.318729
4933409K07Rik	NA
4933411G06Rik	-0.0444686
4933411G11Rik	0.376921
4933411K16Rik	-0.191615
4933411K20Rik	0.0319049
4933411O13Rik	0.199449
4933412A08Rik	-0.582109
4933412E24Rik	0.196008
4933413C19Rik	0.0821696
4933413G19Rik	-1.28334
4933413J09Rik	0.337449
4933413L06Rik	-0.0363932
4933414I15Rik	0.257345
4933415A04Rik	-0.0842778
4933415D12Rik	0.258603
4933415F23Rik	0.0168976
4933416C03Rik	0.257404
4933416E03Rik	0.0770094
4933416E14Rik	0.0770094
4933416I08Rik	-5.76361
4933416M07Rik	-0.514395
4933417A18Rik	-3.65168
4933417D19Rik	-0.660097
4933421A08Rik	2.11487
4933421E11Rik	-0.14947
4933421I07Rik	-0.0456619
4933421O10Rik	-0.350506
4933422H20Rik	-1.11851
4933423P22Rik	0.225742
4933424B01Rik	0.173295
4933424L21Rik	1.09305
4933424M12Rik	-2.26615
4933425H06Rik	-0.206372
4933425L06Rik	-0.292887
4933425O20Rik	0.858032
4933426D04Rik	-0.0104617
4933426K07Rik	0.610522
4933426M11Rik	-0.265933
4933427D06Rik	0.259561
4933427D14Rik	-0.346273
4933427E11Rik	0.911604
4933427E13Rik	0.0168976
4933427G17Rik	-0.0434891
4933427G23Rik	-0.882125
4933427I04Rik	0.121548
4933427I22Rik	-0.171141
4933427J07Rik	NA
4933428C19Rik	0.138375
4933428G20Rik	0.242454
4933428M09Rik	0.256288
4933430H15Rik	0.39315
4933430I17Rik	0.0239748
4933430M04Rik	-1.41821
4933431E20Rik	-0.347637
4933431K23Rik	0.905926
4933432B09Rik	-0.657488
4933433C11Rik	0.828572
4933433G15Rik	0.223282
4933433P14Rik	-0.0772767
4933433P16Rik	0.0770094
4933434E20Rik	0.00204569
4933434I20Rik	0.198487
4933434M16Rik	-0.0354505
4933435F18Rik	0.258604
4933436C20Rik	-0.310327
4933436I01Rik	-0.0444686
4933437F05Rik	-2.60697
4933437N03Rik	-0.168288
4933438A12Rik	0.199449
4933439C10Rik	-0.452799
4933439F18Rik	-0.0411333
4933439K11Rik	-2.00244
4933440J02Rik	3.39829
4933440M02Rik	-0.829004
4933440N22Rik	-0.137827
5031410I06Rik	0.254972
5031414D18Rik	-3.77294
5031425E22Rik	-0.0236805
5031425F14Rik	-3.28734
5031434C07Rik	0.00635546
5031434O11Rik	-0.131001
5031439G07Rik	0.719005
5033403F01Rik	0.0582799
5033411D12Rik	0.325502
5033414D02Rik	0.967801
5033417F24Rik	-0.931671
5033423K11Rik	0.440189
5033428I22Rik	0.0721985
5033430I15Rik	0.645365
5133400J02Rik	0.319672
5133401N09Rik	-1.26291
5330411J11Rik	2.48091
5330413P13Rik	-0.299842
5330416C01Rik	0.0757683
5330417C22Rik	-0.463627
5330417H12Rik	0.13713
5330426P16Rik	-0.468079
5330429C05Rik	0.199449
5330430P22Rik	0.732638
5330434G04Rik	-0.0444686
5330437I02Rik	0.470388
5330438D12Rik	-0.437309
5330438I03Rik	0.471066
5330439A09Rik	0.199449
5330439B14Rik	0.138375
5330439K02Rik	-0.0535667
5430400D12Rik	-0.158484
5430401F13Rik	NA
5430402E10Rik	NA
5430402O13Rik	0.309751
5430403G16Rik	0.104185
5430405G05Rik	1.34936
5430405H02Rik	0.2324
5430407P10Rik	0.634821
5430411K18Rik	-0.245628
5430413K10Rik	0.165141
5430416N02Rik	0.263367
5430416O09Rik	0.554175
5430417L22Rik	0.433643
5430419D17Rik	0.134611
5430421N21Rik	-0.0775411
5430425J12Rik	0.71731
5430427M07Rik	3.56616
5430427O19Rik	-4.54286
5430435G22Rik	-2.90792
5430437P03Rik	0.134395
5530400C23Rik	0.259561
5530401A14Rik	0.171834
5530401N12Rik	-0.199222
5530601H04Rik	-0.543429
5730403B10Rik	-0.097804
5730405O15Rik	-0.562566
5730409E04Rik	-1.48813
5730412P04Rik	0.258598
5730416F02Rik	-0.393898
5730419I09Rik	-0.492772
5730420D15Rik	-1.13889
5730422E09Rik	-0.704595
5730435O14Rik	-0.787744
5730437C11Rik	0.199449
5730437N04Rik	0.529044
5730446D14Rik	0.692841
5730455O13Rik	0.053055
5730455P16Rik	0.372127
5730457N03Rik	0.915915
5730460C07Rik	3.04358
5730469M10Rik	0.90168
5730494M16Rik	0.0802442
5730494N06Rik	-0.169447
5730507C01Rik	0.722882
5730508B09Rik	0.114005
5730522E02Rik	-0.259433
5730528L13Rik	0.32097
5730559C18Rik	-0.291348
5730577I03Rik	-0.779491
5730588L14Rik	1.35752
5730590G19Rik	0.0456885
5730596B20Rik	0.205839
5830403L16Rik	0.127358
5830403M04Rik	NA
5830405N20Rik	-5.75862
5830411N06Rik	-4.19156
5830415F09Rik	0.146221
5830416P10Rik	0.504257
5830417I10Rik	-0.312325
5830418K08Rik	0.0502919
5830418P13Rik	-2.43579
5830428H23Rik	-1.16301
5830432E09Rik	-1.69795
5830433M19Rik	0.13528
5830444B04Rik	-0.648873
5830454E08Rik	0.0840905
5830462I19Rik	0.0130752
5830472F04Rik	-1.02544
5830473C10Rik	0.31578
5930403N24Rik	0.780571
5930412G12Rik	-0.0385324
5930416I19Rik	0.0276572
5930422O12Rik	-1.31533
5930434B04Rik	0.095381
5S_rRNA	-0.44827
5_8S_rRNA	NA
6030405A18Rik	-1.13386
6030408B16Rik	-0.442076
6030419C18Rik	4.76536
6030422M02Rik	1.47413
6030429G01Rik	0.149695
6030442K20Rik	-0.504971
6030445D17Rik	-1.24574
6030446N20Rik	0.0481746
6030452D12Rik	NA
6030455H03Rik	2.9481
6030458C11Rik	-0.136896
6030468B19Rik	-1.04575
6030469F06Rik	0.0757986
6030471H07Rik	NA
6030498E09Rik	NA
6230400D17Rik	-0.180579
6230409E13Rik	1.56843
6230427J02Rik	-1.93983
6330403A02Rik	0.00223244
6330403K07Rik	-1.5673
6330403L08Rik	1.19432
6330403N20Rik	0.700202
6330406I15Rik	-2.17209
6330407J23Rik	-2.2842
6330408A02Rik	-0.333935
6330409D20Rik	-3.10382
6330409N04Rik	0.15486
6330416G13Rik	-0.0977841
6330418K02Rik	-0.47802
6330439K17Rik	-0.0905582
6330444E15Rik	0.0746814
6330503K22Rik	-0.457382
6330512M04Rik	-1.71282
6330527O06Rik	0.378822
6330545A04Rik	-1.12514
6330549D23Rik	0.319393
6330577E15Rik	0.726425
6330578E17Rik	0.147678
6430503K07Rik	-1.15043
6430527G18Rik	-0.364692
6430531B16Rik	-0.775959
6430548M08Rik	-0.717361
6430550D23Rik	0.0353529
6430562O15Rik	-0.0320061
6430571L13Rik	-0.506079
6430573F11Rik	0.556952
6430590A07Rik	-0.704202
6430598A04Rik	-0.846882
6430628N08Rik	0.259561
6430704M03Rik	0.625765
6430710C18Rik	-0.02242
6530401F13Rik	-0.326471
6530401N04Rik	0.263918
6530402F18Rik	-1.98943
6530403G13Rik	1.58708
6530409C15Rik	-0.756568
6530411M01Rik	0.0168976
6530418L21Rik	1.55281
6720401G13Rik	0.164267
6720416L17Rik	-0.394901
6720456B07Rik	0.347943
6720456H20Rik	-0.740242
6720463M24Rik	-0.113073
6720483E21Rik	2.29261
6720489N17Rik	0.019256
6820408C15Rik	-0.935439
6820431F20Rik	-0.127658
7330404K18Rik	0.142268
7420426K07Rik	0.259561
7420461P10Rik	0.0726655
7530420F21Rik	-0.0444686
7530422B04Rik	0.895854
7SK	1.61361
8030411F24Rik	0.199449
8030423F21Rik	0.89148
8030423J24Rik	0.194108
8030443G20Rik	0.0782627
8030451A03Rik	-1.09064
8030453O22Rik	-0.547208
8030462N17Rik	-0.0232728
8030474K03Rik	-2.58401
8430403D17Rik	0.433309
8430406I07Rik	-0.254943
8430408G22Rik	2.64848
8430410A17Rik	0.00868414
8430410K20Rik	-0.0155299
8430419K02Rik	0.138375
8430419L09Rik	-0.7472
8430423G03Rik	0.745404
8430427H17Rik	-0.319712
8430429K09Rik	0.309526
8430432A02Rik	-0.0691699
8430436N08Rik	0.138375
8430437L04Rik	0.075777
9030025P20Rik	-0.183051
9030204H09Rik	-3.37575
9030224M15Rik	-1.50434
9030407P20Rik	0.432065
9030418K01Rik	0.804817
9030425E11Rik	0.1639
9030612E09Rik	-0.688655
9030617O03Rik	0.0241029
9030619P08Rik	-3.60431
9030622O22Rik	-1.6466
9030624G23Rik	1.31825
9030624J02Rik	-0.144614
9030625A04Rik	0.0655098
9130008F23Rik	-0.691567
9130011E15Rik	0.0022515
9130011J15Rik	0.229997
9130014G24Rik	-0.667551
9130015L21Rik	0.199449
9130017K11Rik	-0.4069
9130017N09Rik	-1.07948
9130019O22Rik	-0.385014
9130019P16Rik	-0.332894
9130020K20Rik	-1.11424
9130023H24Rik	-0.250321
9130024F11Rik	0.148937
9130204K15Rik	-0.426384
9130204L05Rik	0.379784
9130206I24Rik	0.0310615
9130208D14Rik	-0.978311
9130213A22Rik	-0.766782
9130219A07Rik	-1.1724
9130221H12Rik	-0.406721
9130230L23Rik	-1.18027
9130401M01Rik	0.693404
9130404H23Rik	-1.18319
9130409I23Rik	4.71098
9130409J20Rik	-1.2384
9130410C08Rik	0.259561
9230009I02Rik	0.00494153
9230019H11Rik	NA
9230020A06Rik	0.319672
9230102O04Rik	NA
9230104L09Rik	0.259561
9230105E05Rik	-0.427068
9230106D20Rik	0.138375
9230107M04Rik	0.199449
9230109A22Rik	0.319672
9230110C19Rik	0.744278
9230110F15Rik	0.259561
9230111E07Rik	-0.259821
9230112D13Rik	0.566659
9230112E08Rik	-0.573834
9230113P08Rik	0.199449
9230114K14Rik	-0.408992
9230115E21Rik	0.159174
9230116N13Rik	0.630178
9230117E06Rik	0.818323
9330020H09Rik	-0.129113
9330101J02Rik	0.0918853
9330104G04Rik	0.604631
9330111N05Rik	1.11798
9330132A10Rik	-0.168295
9330133O14Rik	0.496828
9330136K24Rik	-1.12389
9330151L19Rik	0.072935
9330154J02Rik	-0.884584
9330154K18Rik	0.787548
9330158H04Rik	-0.998001
9330159F19Rik	-4.36398
9330159M07Rik	0.0429697
9330160F10Rik	0.23445
9330161L09Rik	-0.100354
9330162012Rik	0.70826
9330171B17Rik	0.316448
9330175E14Rik	-5.84275
9330179D12Rik	0.794218
9330182L06Rik	0.5235
9330185C12Rik	NA
9330188P03Rik	0.319672
9330198N18Rik	-0.853055
9430002A10Rik	0.759829
9430007A20Rik	0.0782627
9430008C03Rik	0.233579
9430015G10Rik	-0.569573
9430016H08Rik	0.306075
9430020K01Rik	1.88617
9430021M05Rik	-1.27902
9430023L20Rik	0.521744
9430024E24Rik	0.364756
9430025C20Rik	-2.17695
9430029A11Rik	0.137121
9430031J16Rik	0.982261
9430037G07Rik	-0.60044
9430038I01Rik	0.0500939
9430041J12Rik	-0.343426
9430065F17Rik	-0.274528
9430070O13Rik	1.24734
9430073C21Rik	NA
9430076C15Rik	0.735473
9430076G02Rik	0.378843
9430091E24Rik	-0.107242
9430093N23Rik	NA
9430097D07Rik	-0.375814
9530002B09Rik	NA
9530003J23Rik	0.141309
9530008L14Rik	-1.23281
9530026F06Rik	NA
9530026P05Rik	0.508859
9530027J09Rik	-0.186794
9530034E10Rik	3.79249
9530036M11Rik	-3.48741
9530036O11Rik	0.333178
9530046B11Rik	-0.196667
9530048J24Rik	-0.233194
9530051G07Rik	-1.18854
9530052C20Rik	0.671062
9530052E02Rik	-1.80504
9530053A07Rik	-1.5307
9530056K15Rik	0.150778
9530059O14Rik	0.0770094
9530068E07Rik	0.467267
9530072K05Rik	0.196113
[truncated: 33,002 more rows]

## Sheet: CellType_Markers
Cluster	GeneSymbol
Early_Enterocytes_Progenitors	Rbp7
Early_Enterocytes_Progenitors	Cdc20
Early_Enterocytes_Progenitors	Nek2
Early_Enterocytes_Progenitors	Cdkn2d
Early_Enterocytes_Progenitors	Aurka
Early_Enterocytes_Progenitors	Birc5
Early_Enterocytes_Progenitors	Hmmr
Early_Enterocytes_Progenitors	Rrm2
Early_Enterocytes_Progenitors	Dlgap5
Early_Enterocytes_Progenitors	Cdkn3
Early_Enterocytes_Progenitors	Ccna2
Early_Enterocytes_Progenitors	Lrr1
Early_Enterocytes_Progenitors	1700025G04Rik
Early_Enterocytes_Progenitors	Anln
Early_Enterocytes_Progenitors	Ccnb1
Early_Enterocytes_Progenitors	Foxm1
Early_Enterocytes_Progenitors	Cenpa
Early_Enterocytes_Progenitors	Arhgap19
Early_Enterocytes_Progenitors	Cdca3
Early_Enterocytes_Progenitors	Lmna
Early_Enterocytes_Progenitors	1810065E05Rik
Early_Enterocytes_Progenitors	Fam83d
Early_Enterocytes_Progenitors	Plk1
Early_Enterocytes_Progenitors	Kif22
Early_Enterocytes_Progenitors	Cenpe
Early_Enterocytes_Progenitors	E2f8
Early_Enterocytes_Progenitors	Kif23
Early_Enterocytes_Progenitors	Gjb3
Early_Enterocytes_Progenitors	Cep55
Early_Enterocytes_Progenitors	Gsdmc4
Enterocyte	Apoa1
Enterocyte	Gm3776
Enterocyte	Gsta1
Enterocyte	Apoa4
Enterocyte	Reg3a
Enterocyte	Mep1b
Enterocyte	Reg1
Enterocyte	Akr1b7
Enterocyte	Aldh1a1
Enterocyte	Rbp2
Enterocyte	Cyp3a11
Enterocyte	Papss2
Enterocyte	Ace2
Enterocyte	Dpep1
Enterocyte	Hsd17b6
Enterocyte	Gda
Enterocyte	Il18
Enterocyte	Apoc3
Enterocyte	Slc51b
Enterocyte	Fabp1
Enterocyte	Spink1
Enterocyte	Cyp2c66
Enterocyte	Cyp3a13
Enterocyte	Anpep
Enterocyte	Creb3l3
Enterocyte	2010106E10Rik
Enterocyte	Sis
Enterocyte	Nat8
Enterocyte	Ugt2b5
Enterocyte	Enpep
Enterocyte	Gsta4
Enterocyte	Clec2h
Enterocyte	Reg3b
Enterocyte	Cyp2d26
Enterocyte	Adh6a
Enterocyte	Krt20
Enterocyte	Sult6b2
Enterocyte	Slc6a20a
Enterocyte	Gstm3
Enterocyte	Fmo5
Enterocyte	Alpi
Enterocyte	Ces2c
Enterocyte	Mogat2
Enterocyte	Clic5
Enterocyte	Slc13a1
Enterocyte	Cox7a1
Enterocyte	Mme
Enterocyte	Ms4a18
Enterocyte	Slc51a
Enterocyte	Apob
Enterocyte	S100g
Enterocyte	Cyp4f14
Enterocyte	BC025446
Enterocyte	Gpt
Enterocyte	Rdh7
Enterocyte	Slc43a2
Enterocyte	Ces2a
Enterocyte	Slc25a45
Enterocyte	Slc27a4
Enterocyte	Rhoc
Enterocyte	Reg3g
Enterocyte	Cyp2c68
Enterocyte	Exoc3l4
Enterocyte	Maob
Enterocyte	Mpp1
Enterocyte	Ces1f
Enterocyte	Gde1
Enterocyte	Dgat2
Enterocyte	St3gal4
Enterocyte	Mttp
Enterocyte	Naaladl1
Enterocyte	Slc26a6
Enterocyte	Gchfr
Enterocyte	Maf
Enterocyte	Ces2e
Enterocyte	Slc7a9
Enterocyte	Slc5a1
Enterocyte	Xdh
Enterocyte	Hkdc1
Enterocyte	Fabp2
Enterocyte	Plpp1
Enterocyte	Guca2b
Enterocyte	Abcc2
Enterocyte	Ugt2b36
Enterocyte	Cyp2c65
Enterocyte	Ms4a10
Enterocyte	Erich4
Enterocyte	Abcg8
Enterocyte	Fam3b
Enterocyte	Sult1b1
Enterocyte	Gsdmd
Enterocyte	Nr1i3
Enterocyte	Soat2
Enterocyte	Npc1l1
Enterocyte	Ugt2a3
Enterocyte	Slc26a3
Enterocyte	Sult2b1
Enterocyte	Nat8f4
Enterocyte	Tubal3
Enterocyte	Apol10a
Enterocyte	Cst6
Enterocyte	Cideb
Enterocyte	2200002D01Rik
Enterocyte	H2-Q2
Enterocyte	Chp2
Enterocyte	Btnl1
Enterocyte	Acox1
Enterocyte	Smlr1
Enterocyte	Tm6sf2
Enterocyte	Tmem139
Enterocyte	Khk
Enterocyte	Car4
Enterocyte	RP23-383B20.1
Enterocyte	Cdkn2b
Enterocyte	Selenop
Enterocyte	Gstm4
Enterocyte	Cndp2
Enterocyte	Acad11
Enterocyte	Arg2
Enterocyte	Myo15b
Enterocyte	Gstm1
Enterocyte	Mall
Enterocyte	Efnb2
Enterocyte	Mical1
Enterocyte	Tgfbi
Enterocyte	Slc3a1
Enterocyte	Abcg5
Enterocyte	Myo5b
Enterocyte	Bche
Enterocyte	Slc7a7
Enterocyte	Cdhr5
Enterocyte	Slc40a1
Enterocyte	Agmo
Enterocyte	Cgref1
Enterocyte	Tmem120a
Enterocyte	Cyp4v3
Enterocyte	Plac8
Enterocyte	Ces1g
Enterocyte	Hsd17b2
Enterocyte	Dgat1
Enterocyte	Pccb
Enterocyte	Sec23a
Enterocyte	Ifi27l2b
Enterocyte	Ppargc1a
Enterocyte	Pla2g12b
Enterocyte	Gstm6
Enterocyte	Sgpl1
Enterocyte	Heph
Enterocyte	Pls1
Enterocyte	Iqgap2
Enterocyte	Upp1
Enterocyte	Entpd5
Enterocyte	Fam213a
Enterocyte	Emc9
Enterocyte	Akr1b8
Enterocyte	Akr1c19
Enterocyte	AA467197
Enterocyte	Acsl5
Enterocyte	Dhrs1
Enterocyte	Acbd4
Enterocyte	Gpd1
Enterocyte	Ms4a8a
Enterocyte	Lgals3
Enterocyte	Idh1
Enterocyte	Ckmt1
Enterocyte	Adh1
Enterocyte	Tmem252
Enterocyte	Tmem236
Enterocyte	Cbr1
Enterocyte	Muc3
Enterocyte	Tmem106a
Enterocyte	Aldob
Enterocyte	Maoa
Enterocyte	Hsd17b13
Enterocyte	Cmbl
Enterocyte	Cobl
Enterocyte	Abhd3
Enterocyte	Sec24d
Enterocyte	Tmem37
Enterocyte	Ephx2
Enterocyte	2210407C18Rik
Enterocyte	Cyb5r3
Enterocyte	Tmem253
Enterocyte	Tm4sf5
Enterocyte	Cyp2j6
Enterocyte	Gstk1
Enterocyte	Aldh3b1
Enterocyte	Ugdh
Enterocyte	Agpat2
Enterocyte	Mgst2
Enterocyte	Dpyd
Enterocyte	Espn
Enterocyte	Anxa13
Enterocyte	Lpgat1
Enterocyte	Smim24
Enterocyte	Cda
Enterocyte	Fahd1
Enterocyte	Trim31
Enterocyte	Tmc5
Enterocyte	Nat8f1
Enterocyte	Abcb1a
Enterocyte	Myo1a
Enterocyte	Slc35f5
Enterocyte	Pklr
Enterocyte	Tkfc
Enterocyte	Dst
Enterocyte	Ugt2b34
Enterocyte	Ypel2
Enterocyte	Dhrs11
Enterocyte	Agpat9
Enterocyte	Abhd6
Enterocyte	Mylk
Enterocyte	Slc9a3r1
Enterocyte	Ces2g
Enterocyte	Gna11
Enterocyte	Slc22a18
Enterocyte	Mgam
Enterocyte	Eps8l2
Enterocyte	Mical2
Enterocyte	Stap2
Enterocyte	Adipor2
Enterocyte	Ccl25
Enterocyte	Edn2
Enterocyte	Scoc
Enterocyte	Myh14
Enterocyte	Tstd3
Enterocyte	Pfkp
Enterocyte	Sdcbp2
Enterocyte	Scp2
Enterocyte	Hagh
Enterocyte	Aadac
Enterocyte	Coro2a
Enterocyte	Bpnt1
Enterocyte	Mertk
Enterocyte	Tcn2
Enterocyte	Gnpda1
Enterocyte	Cdhr2
Enterocyte	Sult1d1
Enterocyte	Slc25a24
Enterocyte	Aoc1
Enterocyte	Slc35c2
Enterocyte	Casp6
Enterocyte	Aldh1l1
Enterocyte	Mkrn2os
Enterocyte	Vil1
Enterocyte	Mettl7b
Enterocyte	Trim12a
Enterocyte	Zzef1
Enterocyte	4931406C07Rik
Enterocyte	Gal3st1
Enterocyte	Gmfg
Enterocyte	2021-03-02
Enterocyte	Srxn1
Enterocyte	Hpgd
Enterocyte	Pcyt1a
Enterocyte	Mgst3
Enterocyte	Clcn2
Enterocyte	Chst4
Enterocyte	Acot9
Enterocyte	0610005C13Rik
Enterocyte	Slc6a8
Goblet	Clca1
Goblet	Zg16
Goblet	Tpsg1
Goblet	Rep15
Goblet	Agr2
Goblet	Fcgbp
Goblet	Guca2a
Goblet	Muc2
Goblet	Tff3
Goblet	Ccl9
Goblet	Bace2
Goblet	Ern2
Goblet	Atoh1
Goblet	Spdef
Goblet	Scin
Goblet	Hpd
Goblet	Creb3l4
Goblet	Spink4
Goblet	Ttc39a
Goblet	Lrrc26
Goblet	S100a6
Goblet	Cbfa2t3
Goblet	Ramp1
Goblet	Selenom
Goblet	Hgfac
Goblet	Tnfaip8
Goblet	Klf4
Goblet	Slc12a8
Goblet	Gcnt3
Goblet	Pdia5
Goblet	Ccl6
Goblet	Hepacam2
Goblet	Fkbp11
Goblet	Creb3l1
Goblet	Fxyd3
Goblet	Txndc5
Goblet	Chst4
Goblet	Galnt12
Goblet	Liph
Goblet	5330417C22Rik
Goblet	Rasa4
Goblet	Rcn1
Goblet	Rab15
Goblet	Dll1
Goblet	Qsox1
Goblet	Dnajc10
Goblet	Klk1
Goblet	Tspan13
Goblet	Dpysl2
Goblet	Atp2a3
Goblet	Rab27b
Goblet	Car8
Goblet	Smim14
Goblet	Rnase4
Goblet	P2rx4
Goblet	Smim6
Goblet	Nucb2
Goblet	Fam174b
Goblet	AW112010
Goblet	Rassf6
Goblet	Asph
Goblet	Atf3
Goblet	Foxa3
Goblet	Rab3d
Goblet	Gde1
Goblet	Upb1
Goblet	Nupr1
Goblet	Fosb
Goblet	Arfgef3
Goblet	C1galt1c1
Goblet	Npdc1
Goblet	Rnase1
Goblet	Cracr2b
Goblet	Guca2b
Goblet	Kctd14
Goblet	Mlph
Goblet	Atp2c2
Goblet	Tmem263
Goblet	Wars
Goblet	Ica1
Goblet	Fam114a1
Goblet	Ang
Goblet	S100a13
Goblet	Adgre5
Goblet	Ndrg1
Goblet	Tmsb10
Goblet	Muc3a
Goblet	Anxa5
Goblet	Sec24d
Goblet	C1galt1
Goblet	Mllt3
Goblet	Litaf
Goblet	Ffar2
Goblet	Sgsm3
Goblet	Galnt7
Goblet	Gm9844
Goblet	Reep5
Goblet	Tm4sf4
Goblet	Tmem123
Goblet	Tmed3
Goblet	Tubb2a
Goblet	Gimd1
Goblet	Slc25a35
Goblet	Cgref1
Goblet	Tecpr1
Goblet	Samhd1
Goblet	Tor3a
Goblet	Tspan1
Goblet	Ikbip
Goblet	Sh3bgrl3
Goblet	Krt7
Goblet	Creld2
Goblet	Fam213a
Goblet	Gfpt1
Goblet	Galnt3
Goblet	Golph3l
Goblet	Ergic1
Goblet	Galnt10
Goblet	Rgs2
Goblet	Cfi
Goblet	Csrp1
Goblet	Tpd52
Goblet	Sdf2l1
Goblet	Slc50a1
Goblet	Herpud1
Goblet	Pdia6
Goblet	Mgat3
Goblet	Stard3nl
Goblet	Bcat2
Goblet	Ank3
Goblet	Mmp7
Goblet	Bhlhe40
Goblet	Fut4
Goblet	Tmco3
Goblet	Stard10
Goblet	Cmtm7
Goblet	Cmpk1
Goblet	Phlda1
Goblet	RP23-383B20.1
Goblet	Gmppb
Goblet	Cpd
Goblet	Tulp4
Goblet	Stx17
Goblet	Fam221a
Goblet	Uap1
Goblet	Ifi27l2b
Goblet	Galnt6
Goblet	Edem1
Goblet	Serp1
Goblet	Dap
Goblet	Dusp1
Goblet	Oit1
Goblet	Krt18
Goblet	Kdelr2
Goblet	Stxbp6
Goblet	Foxa1
Goblet	Edem2
Goblet	Mid1ip1
Goblet	Dnajc12
Goblet	Foxa2
Goblet	Selenos
Goblet	Slc7a4
Goblet	Fos
Goblet	Lbh
Goblet	Tsc22d1
Goblet	Irf7
Goblet	Hspa1a
Goblet	Manf
Goblet	Sec11c
Goblet	Gm10320
Goblet	1700066B19Rik
Goblet	Gadd45g
Goblet	Akr1b10
Goblet	Nectin1
Goblet	Slc35a2
Goblet	Cd9
Goblet	Rasef
Goblet	Tpm4
Goblet	Slc26a2
Goblet	Camk2n1
Goblet	Fam69a
Goblet	H2-M3
Goblet	Prrc1
Goblet	Gale
Goblet	Papss1
Goblet	Osbpl2
Goblet	Tsta3
Goblet	Mxd4
Goblet	D630039A03Rik
Goblet	Anxa13
Goblet	Fndc3a
Goblet	Neat1
Goblet	Plpp5
Goblet	Gadd45b
Goblet	Galk2
Goblet	Fhl2
Goblet	Rhob
Goblet	Edem3
Goblet	Dopey2
Stem	Lgr5
Stem	Olfm4
Stem	Gkn3
Stem	Rgcc
Stem	Sfrp5
Stem	Acot1
Stem	Sp5
Stem	Afap1l1
Stem	Nrn1
Stem	Cyp2e1
Stem	Hmgcs2
Stem	Igfbp4
Stem	Msi1
Stem	Sema7a
Stem	Nr2e3
Stem	Soat1
Stem	Agr3
Stem	Ascl2
Stem	Sorbs2
Stem	Myc
Stem	Cdca7
Stem	Slc12a2
Stem	Scn2b
Stem	Nav1
Stem	RP24-89C4.5
Stem	Kcnq1ot1
Stem	Tead2
Stem	Prss23
Stem	Ung
Stem	Marcksl1
Stem	Angptl4
Stem	Rgmb
Stem	Axin2
Stem	Mecom
Stem	Rnf43
Stem	Cd44
Stem	Car12
Stem	Prelp
Stem	Ifitm3
Stem	Smo
Stem	Aqp4
Stem	Slc23a3
Stem	Alkbh2
Stem	Cdk6
Stem	Nrtn
Stem	Hnf1aos1
Stem	Lbh
Stem	Sox4
Stem	Sox9
Stem	Tns3
Stem	Bag2
Stem	Bcl2
Stem	Sycn
Stem	Arid5b
Stem	Paics
Stem	Slco3a1
Stem	Efna4
Stem	Gas6
Stem	Amica1
Stem	Cttnbp2
Stem	Cd320
Stem	Zbtb38
Stem	Aqp1
Stem	Pla2g4a
Stem	Smoc2
Stem	Slc25a4
Stem	Phlda1
Stem	Pdgfa
Stem	Ddit4
Stem	Mcm2
Stem	Ces1d
Stem	Zfp462
Stem	Slc16a13
Stem	Trim24
Stem	Ppat
Stem	Snx10
Stem	Clca3b
Stem	Shisa2
Stem	Dctd
Stem	Cachd1
Stem	Bin1
Stem	Cox6b2
Stem	Phgdh
Stem	Sord
Stem	Nme4
Stem	Wfdc2
Stem	Prr3
Stem	2310040G24Rik
Stem	Tmem266
Stem	Utrn
Stem	Mcc
Stem	Tfpi
Stem	Csad
Stem	Ccpg1os
Stem	D930015E06Rik
Stem	App
Stem	Notch1
Stem	Cd3eap
Stem	Cdt1
Stem	Nek6
Stem	Avpi1
Stem	Naf1
Stem	Mycl
Stem	Tns4
Stem	Adra2a
Stem	Rrp1b
Stem	Rnf32
Stem	Gm684
Stem	Glul
Stem	Ttr
Stem	Lysmd2
Stem	Fbxo21
Stem	Hmga2
Stem	Sesn3
Stem	Tmem191c
Stem	Agpat4
Stem	Slc27a1
Stem	RP23-453B15.7
Stem	Epn3
Stem	Dcun1d4
Paneth	AY761184
Paneth	Defa26
Paneth	Gm7849
Paneth	Gm14851
Paneth	Defa29
Paneth	Defa27
Paneth	Defa30
Paneth	Defa23
Paneth	Gm15292
Paneth	Defa24
Paneth	Clps
Paneth	Gm7861
Paneth	Ang4
Paneth	Lyz1
Paneth	Defa35
Paneth	Defa3
Paneth	Pnliprp2
Paneth	Itln1
Paneth	Defa34
Paneth	Mptx2
Paneth	Defa17
Paneth	Defa21
Paneth	Defa22
Paneth	Mmp7
Paneth	Nupr1
Paneth	Rnase1
Paneth	Ccl6
Paneth	Guca2b
Paneth	Tmed6
Paneth	Ramp1
Paneth	Spink4
Paneth	Nucb2
Paneth	Lbh
Paneth	Reg4
Paneth	Gadd45g
Paneth	Hpd
Paneth	Ang
Paneth	Reep5
Paneth	Rnase4
Paneth	Fkbp11
Paneth	Fam213a
Paneth	Hgfac
Paneth	Qsox1
Paneth	Atg7
Enteroendocrine	Neurod1
Enteroendocrine	Cpe
Enteroendocrine	Chgb
Enteroendocrine	Isl1
Enteroendocrine	Gfra3
Enteroendocrine	Aplp1
Enteroendocrine	Hmgn3
Enteroendocrine	Cck
Enteroendocrine	Rbp4
Enteroendocrine	Pcsk1
Enteroendocrine	Vim
Enteroendocrine	Chga
Enteroendocrine	Scg2
Enteroendocrine	Tac1
Enteroendocrine	Tph1
Enteroendocrine	Ffar2
Enteroendocrine	Bex2
Enteroendocrine	Cdkn1c
Enteroendocrine	Ghrl
Enteroendocrine	Fam183b
Enteroendocrine	Neurog3
Enteroendocrine	Pam
Enteroendocrine	Selenop
Enteroendocrine	Tm4sf4
Enteroendocrine	Sct
Enteroendocrine	Gch1
Enteroendocrine	Gcg
Enteroendocrine	Sst
Enteroendocrine	Cdkn1a
Enteroendocrine	Dnajc12
Enteroendocrine	Hepacam2
Enteroendocrine	Maged2
Enteroendocrine	Cd177
Enteroendocrine	Gip
Enteroendocrine	Myl7
Enteroendocrine	Anxa5
Enteroendocrine	Marcksl1
Enteroendocrine	Fabp5
Enteroendocrine	Upb1
Enteroendocrine	Iapp
Enteroendocrine	Afp
Enteroendocrine	Rgs2
Enteroendocrine	Gstt1
Enteroendocrine	Gadd45g
Enteroendocrine	Maged1
Enteroendocrine	Ttr
Enteroendocrine	Dst
Enteroendocrine	Itm2c
Enteroendocrine	Slc25a35
Enteroendocrine	Slc25a4
Enteroendocrine	S100a13
Enteroendocrine	Ppp1r15a
Enteroendocrine	Rogdi
Enteroendocrine	Rph3al
Enteroendocrine	Tuba1a
Enteroendocrine	Nr4a2
Enteroendocrine	Reg4
Enteroendocrine	Bex3
Enteroendocrine	5330417C22Rik
Enteroendocrine	Rhob
Enteroendocrine	Gadd45a
Enteroendocrine	Ddc
Enteroendocrine	Tpst2
Enteroendocrine	Upp1
Enteroendocrine	Arl3
Enteroendocrine	Cited2
Enteroendocrine	Retnla
Enteroendocrine	Nts
Enteroendocrine	Rhoc
Enteroendocrine	Rcn1
Enteroendocrine	Atf6
Enteroendocrine	Rap1gap2
Enteroendocrine	Agr3
Enteroendocrine	Ypel3
Enteroendocrine	Ncald
Enteroendocrine	Oxr1
Enteroendocrine	Camk2n1
Enteroendocrine	Atxn10
Enteroendocrine	Trp53i11
Enteroendocrine	Krt20
Enteroendocrine	Ghr
Enteroendocrine	Fxyd3
Enteroendocrine	Eid1
Enteroendocrine	Cbfa2t3
Enteroendocrine	Ifi27
Enteroendocrine	Foxa2
Enteroendocrine	Fosb
Enteroendocrine	Tusc3
Enteroendocrine	Ndrg1
Enteroendocrine	Ica1
Enteroendocrine	Ttc39a
Enteroendocrine	Tubb2a
Enteroendocrine	Smox
Enteroendocrine	Btg2
Enteroendocrine	Arfgef3
Enteroendocrine	Zbtb20
Enteroendocrine	Rnase4
Enteroendocrine	Atp6v1b2
Enteroendocrine	Cacnb3
Enteroendocrine	Mical2
Enteroendocrine	Dusp16
Enteroendocrine	Pdk3
Enteroendocrine	Krt7
Enteroendocrine	Bicd1
Enteroendocrine	Hpcal1
Enteroendocrine	Junb
Enteroendocrine	Pycr2
Enteroendocrine	Aldh3b1
Enteroendocrine	S100a1
Enteroendocrine	Kdm7a
Enteroendocrine	Pkdcc
Enteroendocrine	Rab3d
Enteroendocrine	Npdc1
Enteroendocrine	Ubqln2
Enteroendocrine	Ccdc68
Enteroendocrine	Ctsl
Enteroendocrine	Tnfrsf12a
Enteroendocrine	Tspan1
Enteroendocrine	Tecpr1
Enteroendocrine	Map1lc3a
Enteroendocrine	Atf3
Enteroendocrine	Grina
Enteroendocrine	Tmem53
Enteroendocrine	Acly
Enteroendocrine	1500011B03Rik
Enteroendocrine	Parp1
Enteroendocrine	Clcn5
Enteroendocrine	Tmem106a
Enteroendocrine	Egr1
Enteroendocrine	Tmem263
Enteroendocrine	Muc3a
TA	Mns1
TA	Aurkb
TA	Esco2
TA	Mis18bp1
TA	Hist1h2ap
TA	Ankle1
TA	Neil3
TA	Top2a
TA	Pbk
TA	Hist1h1b
TA	Cit
TA	Cdca2
TA	Kif15
TA	Cdca5
TA	Ttk
TA	Psrc1
TA	Aunip
TA	Prc1
TA	Rad51ap1
TA	Mybl2
TA	Hist1h2ae
TA	Hist1h1a
TA	Ckap2l
TA	Kif2c
TA	Ska1
TA	Rad18
TA	Ndc80
TA	Kif11
TA	Sgol2a
TA	Clspn
TA	Ccnf
TA	Traip
TA	Brca1
TA	Knl1
TA	Fbxo5
TA	Incenp
TA	Aspm
TA	Cenpf
TA	Ska3
TA	Spag5
TA	Exo1
TA	Kif20a
TA	Ncapg
TA	Ncaph
TA	Kif4
TA	Hist1h4d
TA	Shcbp1
TA	Tubb5
TA	Spc25
TA	Bub1
TA	Nusap1
TA	Bub1b
TA	Dscc1
TA	Oip5
TA	Kifc1
TA	Cks1b
TA	Ncapd2
TA	Mcm8
TA	2810417H13Rik
TA	Eme1
TA	Tpx2
TA	Rad54l
TA	Ascl2
TA	Tuba1b
TA	Zwilch
TA	Cenpm
TA	Rad51
TA	Hirip3
TA	Plk4
TA	Blm
TA	Ect2
TA	Prelp
TA	Cdk1
TA	Mki67
TA	Hist1h1e
TA	Cenph
TA	Tubb2b
TA	Stmn1
TA	Cdca8
TA	Pole
TA	Ncapg2
TA	Plk1
TA	Kif18a
TA	Diaph3
TA	Ube2t
TA	Psmc3ip
TA	H2afx
TA	Nuf2
TA	Ckap2
TA	Ube2c
TA	Syce2
TA	Kif20b
TA	Sgol1
TA	Asf1b
TA	Smc2
TA	Nrm
TA	Cenpu
TA	Ccdc18
TA	Mcm10
TA	4930427A07Rik
TA	Smc4
TA	Cenpl
TA	Trip13
TA	Siah1b
TA	Tk1
TA	Atad2
TA	Melk
TA	Racgap1
TA	Phgdh
TA	Mis18a
TA	Cdc45
TA	Chtf18
TA	Spdl1
TA	Anln
TA	Mt2
TA	Axin2
TA	Hist2h2ac
TA	Rrm1
TA	Slco3a1
TA	Kif22
TA	Tubb2a
TA	Ifitm3
TA	Cdk5rap2
TA	Haus5
TA	Dbf4
TA	Cep55
TA	Atad5
TA	Sapcd2
TA	Cenpk
TA	Foxm1
TA	Ccna2
TA	Rfc4
TA	Slc29a1
TA	Kif23
TA	Palb2
TA	Bora
TA	Cenpe
TA	Notch1
TA	Spata24
TA	Aurka
TA	Apitd1
TA	Tyms
TA	Tacc3
TA	Ckap5
TA	Rrm2
TA	Pola1
TA	Lig1
TA	Siva1
TA	Gas2l3
TA	Rgcc
TA	Gins2
TA	4930579G24Rik
TA	Morc4
TA	Brca2
TA	Mdc1
TA	Gins1
TA	Hmmr
TA	Cdc7
TA	Fen1
TA	Nup133
TA	Dnmt1
TA	E2f8
TA	Spc24
TA	Rfc5
TA	Trim59
TA	Nap1l1
TA	Ccnb1
TA	Cks2
TA	Chaf1a
TA	Lrr1
TA	Nde1
TA	Fam83d
TA	Cdc25c
TA	Mcph1
TA	Haus4
TA	Uhrf1
TA	Arhgap19
TA	Nfatc2ip
TA	Dlgap5
TA	Mad2l1
TA	Slfn9
TA	Ctc1
TA	Gsg2
TA	Igfbp4
TA	Cep192
TA	Cdca4
TA	Tcf19
TA	Aaas
TA	Odf2
TA	Cenpp
TA	Agpat4
TA	Skp2
TA	Fignl1
TA	Dnph1
TA	Tcof1
TA	Haus8
TA	Aqp4
TA	Rasa3
TA	Dnajc9
TA	Cdo1
TA	Cttnbp2
TA	Cbx6
TA	Pold1
TA	Suv39h1
TA	Nrtn
TA	Mphosph9
TA	Birc5
TA	Rpa2
TA	Noxa1
TA	Ezh2
TA	Psip1
TA	Haus3
TA	Dach1
TA	Sema5a
TA	Cenpq
TA	Pkmyt1
TA	Ccdc77
TA	Mtbp
TA	Vrk1
TA	Wee1
TA	Fam111a
TA	Nav1
TA	Timeless
TA	Mthfd2
TA	Chek2
TA	Mgme1
TA	Sfrp5
TA	Nmral1
TA	Trim37
TA	Chek1
TA	Smo
TA	Suv39h2
TA	Prim2
TA	Mms22l
TA	Haus6
TA	Scn2b
Late_Enterocytes_Progenitors	Apol10a
Late_Enterocytes_Progenitors	St3gal4
Late_Enterocytes_Progenitors	Cdkn2b
Late_Enterocytes_Progenitors	Alpi
Late_Enterocytes_Progenitors	Fam3b
Late_Enterocytes_Progenitors	Slc26a6
Late_Enterocytes_Progenitors	Slc40a1
Late_Enterocytes_Progenitors	Chp2
Late_Enterocytes_Progenitors	Slc13a1
Late_Enterocytes_Progenitors	Lgals3
Late_Enterocytes_Progenitors	Hsd17b2
Late_Enterocytes_Progenitors	Slc51a
Late_Enterocytes_Progenitors	Gsdmc4
Late_Enterocytes_Progenitors	Efnb2
Late_Enterocytes_Progenitors	Edn2
Late_Enterocytes_Progenitors	Maf
Late_Enterocytes_Progenitors	Sult6b2
Late_Enterocytes_Progenitors	Mall
Late_Enterocytes_Progenitors	Ms4a18
Late_Enterocytes_Progenitors	Hkdc1
Late_Enterocytes_Progenitors	Slc25a45
Late_Enterocytes_Progenitors	Ces1f
Late_Enterocytes_Progenitors	Enpep
Late_Enterocytes_Progenitors	Slc7a9
Late_Enterocytes_Progenitors	Creb3l3
Late_Enterocytes_Progenitors	BC025446
Late_Enterocytes_Progenitors	Sis
Late_Enterocytes_Progenitors	Clec2h
Late_Enterocytes_Progenitors	Adh6a
Late_Enterocytes_Progenitors	Nr1i3
Late_Enterocytes_Progenitors	Reg3g
Late_Enterocytes_Progenitors	Batf2
Late_Enterocytes_Progenitors	Erich4
Late_Enterocytes_Progenitors	Pla2g12b
Late_Enterocytes_Progenitors	Arg2
Late_Enterocytes_Progenitors	Slc26a3
Late_Enterocytes_Progenitors	Smlr1
Late_Enterocytes_Progenitors	Upp1
Late_Enterocytes_Progenitors	2010106E10Rik
Late_Enterocytes_Progenitors	Car4
Late_Enterocytes_Progenitors	Clic5
Late_Enterocytes_Progenitors	Cyp4f14
Late_Enterocytes_Progenitors	Akr1b8
Late_Enterocytes_Progenitors	Cox7a1
Late_Enterocytes_Progenitors	Krt20
Late_Enterocytes_Progenitors	Tm6sf2
Late_Enterocytes_Progenitors	2200002D01Rik
Late_Enterocytes_Progenitors	Slc25a24
Late_Enterocytes_Progenitors	Ugt2a3
Late_Enterocytes_Progenitors	Cideb
Late_Enterocytes_Progenitors	0610005C13Rik
Late_Enterocytes_Progenitors	Mical2
Late_Enterocytes_Progenitors	Capg
Late_Enterocytes_Progenitors	Coro2a
Late_Enterocytes_Progenitors	Npc1l1
Late_Enterocytes_Progenitors	Tubal3
Late_Enterocytes_Progenitors	Slc28a3
Late_Enterocytes_Progenitors	Sult1b1
Late_Enterocytes_Progenitors	Mogat2
Late_Enterocytes_Progenitors	S100g
Late_Enterocytes_Progenitors	Tmem253
Late_Enterocytes_Progenitors	Il18
Late_Enterocytes_Progenitors	Ces2e
Late_Enterocytes_Progenitors	Abcg5
Late_Enterocytes_Progenitors	Mylk
Late_Enterocytes_Progenitors	Dhrs11
Late_Enterocytes_Progenitors	Sdcbp2
Late_Enterocytes_Progenitors	Ugt2b5
Late_Enterocytes_Progenitors	Akr1c19
Late_Enterocytes_Progenitors	Reg3b
Late_Enterocytes_Progenitors	Tmem139
Late_Enterocytes_Progenitors	Nat8
Late_Enterocytes_Progenitors	Cst6
Late_Enterocytes_Progenitors	Gna11
Late_Enterocytes_Progenitors	Cyp2c68
Late_Enterocytes_Progenitors	Ccl20
Late_Enterocytes_Progenitors	Smim24
Late_Enterocytes_Progenitors	Hsd17b6
Late_Enterocytes_Progenitors	Anpep
Late_Enterocytes_Progenitors	Casp6
Late_Enterocytes_Progenitors	Mpp1
Late_Enterocytes_Progenitors	Rbp2
Late_Enterocytes_Progenitors	Btnl1
Late_Enterocytes_Progenitors	Vstm5
Late_Enterocytes_Progenitors	Anxa2
Late_Enterocytes_Progenitors	Papss2
Late_Enterocytes_Progenitors	Serpinb6a
Late_Enterocytes_Progenitors	Gsta4
Late_Enterocytes_Progenitors	Mttp
Late_Enterocytes_Progenitors	Cyp3a13
Late_Enterocytes_Progenitors	Spink1
Late_Enterocytes_Progenitors	Ms4a10
Late_Enterocytes_Progenitors	Fam20a
Late_Enterocytes_Progenitors	Slc3a1
Late_Enterocytes_Progenitors	Tmem37
Late_Enterocytes_Progenitors	Pdzd3
Late_Enterocytes_Progenitors	Gm3336
Late_Enterocytes_Progenitors	Ces2c
Late_Enterocytes_Progenitors	Abhd3
Late_Enterocytes_Progenitors	Srxn1
Late_Enterocytes_Progenitors	Trim31
Late_Enterocytes_Progenitors	Mep1b
Late_Enterocytes_Progenitors	Abhd18
Late_Enterocytes_Progenitors	1810065E05Rik
Late_Enterocytes_Progenitors	Fcgrt
Late_Enterocytes_Progenitors	Tmem236
Late_Enterocytes_Progenitors	Fmo5
Late_Enterocytes_Progenitors	Exoc3l4
Late_Enterocytes_Progenitors	Mal2
Late_Enterocytes_Progenitors	Ppargc1a
Late_Enterocytes_Progenitors	Tstd3
Late_Enterocytes_Progenitors	Acot9
Late_Enterocytes_Progenitors	Hsd17b13
Late_Enterocytes_Progenitors	Acbd4
Late_Enterocytes_Progenitors	Maoa
Late_Enterocytes_Progenitors	Slc51b
Late_Enterocytes_Progenitors	Cyp2c66
Late_Enterocytes_Progenitors	Bche
Late_Enterocytes_Progenitors	Ace2
Late_Enterocytes_Progenitors	Pfkp
Late_Enterocytes_Progenitors	Gnpda1
Late_Enterocytes_Progenitors	Abcc2
Late_Enterocytes_Progenitors	Ms4a8a
Late_Enterocytes_Progenitors	Agpat2
Late_Enterocytes_Progenitors	Lypd8
Late_Enterocytes_Progenitors	Acot11
Late_Enterocytes_Progenitors	Cyp2d26
Late_Enterocytes_Progenitors	Ugt2b34
Late_Enterocytes_Progenitors	Abat
Late_Enterocytes_Progenitors	Elovl6
Late_Enterocytes_Progenitors	Abcg8
Late_Enterocytes_Progenitors	Hdhd3
Late_Enterocytes_Progenitors	Tm4sf5
Late_Enterocytes_Progenitors	Anxa13
Late_Enterocytes_Progenitors	Sfi1
Late_Enterocytes_Progenitors	Khk
Late_Enterocytes_Progenitors	Bpnt1
Late_Enterocytes_Progenitors	Ckmt1
Late_Enterocytes_Progenitors	AA467197
Late_Enterocytes_Progenitors	Pccb
Late_Enterocytes_Progenitors	Gstm3
Late_Enterocytes_Progenitors	Nr1h4
Late_Enterocytes_Progenitors	Slc6a20a
Late_Enterocytes_Progenitors	Sult1d1
Late_Enterocytes_Progenitors	Krt19
Late_Enterocytes_Progenitors	Adh1
Late_Enterocytes_Progenitors	Cldn23
Late_Enterocytes_Progenitors	Stap2
Late_Enterocytes_Progenitors	Glod5
Late_Enterocytes_Progenitors	Rhoc
Late_Enterocytes_Progenitors	Sec23a
Late_Enterocytes_Progenitors	Dgat1
Late_Enterocytes_Progenitors	Nqo1
Late_Enterocytes_Progenitors	Ugt2b36
Late_Enterocytes_Progenitors	Tmem120a
Late_Enterocytes_Progenitors	Aldh3b1
Late_Enterocytes_Progenitors	Mvp
Late_Enterocytes_Progenitors	4930402H24Rik
Late_Enterocytes_Progenitors	Aoc1
Late_Enterocytes_Progenitors	Aldob
Late_Enterocytes_Progenitors	Serpinb1a
Late_Enterocytes_Progenitors	Aadac
Late_Enterocytes_Progenitors	Ppara
Late_Enterocytes_Progenitors	Rab3gap2
Late_Enterocytes_Progenitors	Slc7a7
Late_Enterocytes_Progenitors	Gpx1
Late_Enterocytes_Progenitors	Kdm5b
Late_Enterocytes_Progenitors	Idh1
Late_Enterocytes_Progenitors	Pcyt1a
Late_Enterocytes_Progenitors	Smpdl3a
Late_Enterocytes_Progenitors	Reg1
Late_Enterocytes_Progenitors	Naip1
Late_Enterocytes_Progenitors	Sult2b1
Late_Enterocytes_Progenitors	AA986860
Late_Enterocytes_Progenitors	Myo1a
Late_Enterocytes_Progenitors	Cyp2c65
Late_Enterocytes_Progenitors	Fabp1
Late_Enterocytes_Progenitors	Slc35b1
Late_Enterocytes_Progenitors	Tgfbi
Late_Enterocytes_Progenitors	Fahd1
Late_Enterocytes_Progenitors	Rbp7
Late_Enterocytes_Progenitors	Tmem150b
Late_Enterocytes_Progenitors	Ces2a
Late_Enterocytes_Progenitors	Hist1h2bc
Late_Enterocytes_Progenitors	Tmem86a
Late_Enterocytes_Progenitors	Rab17
Late_Enterocytes_Progenitors	Atp6v0a2
Late_Enterocytes_Progenitors	Zzef1
Late_Enterocytes_Progenitors	Tax1bp3
Late_Enterocytes_Progenitors	Tkfc
Late_Enterocytes_Progenitors	Rnasel
Late_Enterocytes_Progenitors	Fam234a
Late_Enterocytes_Progenitors	Slc44a4
Late_Enterocytes_Progenitors	Akr1c13
Late_Enterocytes_Progenitors	Rdh7
Late_Enterocytes_Progenitors	Mgst3
Late_Enterocytes_Progenitors	Naaladl1
Late_Enterocytes_Progenitors	Tmem106a
Late_Enterocytes_Progenitors	Acad11
Late_Enterocytes_Progenitors	Slc6a8
Late_Enterocytes_Progenitors	Sqrdl
Late_Enterocytes_Progenitors	Igsf5
Late_Enterocytes_Progenitors	Ccl25
Late_Enterocytes_Progenitors	Cmbl
Late_Enterocytes_Progenitors	Slc6a4
Late_Enterocytes_Progenitors	Acy1
Late_Enterocytes_Progenitors	Mkrn2os
Late_Enterocytes_Progenitors	Gal3st1
Late_Enterocytes_Progenitors	Atp7b
Late_Enterocytes_Progenitors	H2-T3
Late_Enterocytes_Progenitors	H2-Q2
Late_Enterocytes_Progenitors	Acp5
Late_Enterocytes_Progenitors	Ces1e
Late_Enterocytes_Progenitors	Mgat4a
Late_Enterocytes_Progenitors	Tprn
Late_Enterocytes_Progenitors	Gpr55
Late_Enterocytes_Progenitors	Ugdh
Late_Enterocytes_Progenitors	Prpsap1
Late_Enterocytes_Progenitors	Nol4l
Late_Enterocytes_Progenitors	1600014C10Rik
Late_Enterocytes_Progenitors	Pik3c2b
Late_Enterocytes_Progenitors	Sesn1
Late_Enterocytes_Progenitors	Pank3
Late_Enterocytes_Progenitors	Mertk
Late_Enterocytes_Progenitors	Abhd11os
Late_Enterocytes_Progenitors	Slc22a18
Late_Enterocytes_Progenitors	Myh14
Late_Enterocytes_Progenitors	Cda
Late_Enterocytes_Progenitors	Tmem252
Late_Enterocytes_Progenitors	Lrp1
Late_Enterocytes_Progenitors	Nat8f4
Late_Enterocytes_Progenitors	C77080
Late_Enterocytes_Progenitors	2021-03-02
Late_Enterocytes_Progenitors	Phgr1
Late_Enterocytes_Progenitors	Aqp11
Late_Enterocytes_Progenitors	Slc27a4
Late_Enterocytes_Progenitors	Myo15b
Late_Enterocytes_Progenitors	Ccdc71l
Late_Enterocytes_Progenitors	Pklr
Late_Enterocytes_Progenitors	Prkag2
Late_Enterocytes_Progenitors	Dok4
Late_Enterocytes_Progenitors	Cyb5r3
Late_Enterocytes_Progenitors	Duoxa2
Late_Enterocytes_Progenitors	CH25-588N10.2
Late_Enterocytes_Progenitors	Fth1
Late_Enterocytes_Progenitors	Gstk1
Late_Enterocytes_Progenitors	Myo5b
Late_Enterocytes_Progenitors	Maob
Late_Enterocytes_Progenitors	Mdh2
Late_Enterocytes_Progenitors	Il17rc
Late_Enterocytes_Progenitors	4930415O20Rik
Late_Enterocytes_Progenitors	Cyp2j6
Late_Enterocytes_Progenitors	Hnf4g
Late_Enterocytes_Progenitors	Abcb1a
Late_Enterocytes_Progenitors	Plac8
Late_Enterocytes_Progenitors	Slc39a4
Late_Enterocytes_Progenitors	Acox1
Late_Enterocytes_Progenitors	Gpr160
Late_Enterocytes_Progenitors	Krt8
Late_Enterocytes_Progenitors	Ehhadh
Late_Enterocytes_Progenitors	Cdhr5
Tuft	Rgs13
Tuft	Lrmp
Tuft	Hck
Tuft	Avil
Tuft	Dclk1
Tuft	Sh2d6
Tuft	Alox5ap
Tuft	Hpgds
Tuft	Kctd12
Tuft	Ltc4s
Tuft	Tspan6
Tuft	Tuba1a
Tuft	Fyb
Tuft	Espn
Tuft	Smpx
Tuft	Reep5
Tuft	Krt23
Tuft	Rgs2
Tuft	Atp2a3
Tuft	Ccdc28b
Tuft	Cd24a
Tuft	Tm4sf4
Tuft	Gde1
Tuft	Ptpn6
Tuft	Skap2
Tuft	Snrnp25
Tuft	Irf7
Tuft	Fam221a
Tuft	Krt18
Tuft	Il13ra1
Tuft	Dpysl2
Tuft	Inpp5j
Tuft	Hepacam2
Tuft	Aldh2
Tuft	Ypel2
Tuft	Bpgm
Tuft	Chn2
Tuft	Pla2g4a
Tuft	Bcl2l14
Tuft	Ptpn18
Tuft	Ethe1
Tuft	Myo1b
Tuft	Samd9l
Tuft	Gga2
Tuft	Adh1
Tuft	Ifi27
Tuft	Tmem176a
Tuft	Cdhr5
Tuft	Inpp5b
Tuft	Selenom
Tuft	Aldh3a2
Tuft	9030624J02Rik
Tuft	Abhd2
Tuft	Tmem141
Tuft	Zfp428
Tuft	Tmem38b
Tuft	Tmem176b
Tuft	Arhgef28
Tuft	Tmem9
Tuft	Prr15
Tuft	Rbm38
Tuft	Rassf6
Tuft	S100a1
Tuft	Card19
Tuft	Crot
Tuft	Clmn
Tuft	Ms4a8a
Tuft	Phlda1
Tuft	Marcksl1
Tuft	Mical1
Tuft	Coprs
Tuft	B4galt5
Tuft	Asah1
Tuft	B4galt4
Tuft	Rabgap1l
Tuft	Fbxo25
Tuft	Suco
Tuft	Rhoc
Tuft	Map1lc3a
Tuft	Atat1
Tuft	S100a13
Tuft	Slc27a1
Tuft	BC016579
Tuft	Ypel3
Tuft	Jmy
Tuft	Psd3
Tuft	Gadd45g
Tuft	Ctsc
Tuft	Pqlc1
Tuft	Bicd1
Tuft	Sec14l1
Tuft	Gadd45a
Tuft	Bub3
Tuft	Dapp1
Tuft	Kdm4a
Tuft	Sdcbp2
Tuft	Gnai2
Tuft	Zbtb20
Tuft	Eid1
Tuft	Galk1

## Sheet: Trained_Model_CIBERSORTx
NAME	Early	Late	Stem	TA	Goblet	Enterocyte	Enteroendocrine	Paneth	Tuft
A130010J15Rik	1	1	1	1	40.0824	1	46.9432	1	36.4887
A1cf	21.755	28.0373	1	1	1	39.443	33.032	1	1
A4galt	1	1	1	1	1	1	1	1	88.926
AA467197	48.2139	106.765	1	1	144.203	205.502	1	1	152.028
AA986860	1	24.5031	1	1	1	28.5931	1	1	1
AI413582	1	1	1	1	1	1	61.8747	1	38.3292
AI467606	1	1	1	1	1	1	38.1153	1	1
AU020206	1	1	1	22.4725	1	1	1	1	1
AU040320	23.5956	36.8141	1	22.8591	32.8727	61.1303	1	1	1
AW112010	61.7018	71.4813	54.0774	56.0186	619.647	71.8971	35.8445	1	28.397
AW209491	22.6575	1	38.5638	28.3419	28.9298	1	1	1	1
AY761184	127.12	139.503	176.368	131.299	250.454	162.604	267.432	96775.9	171.684
AY761185	1	1	1	1	1	1	1	68.5231	1
Aaas	22.9173	1	1	27.5877	1	1	1	1	1
Aacs	24.2211	1	1	1	52.639	1	28.7966	1	30.8114
Aadac	243.745	409.368	144.623	132.059	1	636.134	1	1	1
Aagab	1	1	1	1	1	1	1	1	36.9569
Aars	26.9964	1	1	23.7102	38.2295	1	1	1	40.3547
Abat	24.2753	46.4263	1	1	1	60.9937	1	1	1
Abcb10	1	1	1	1	1	1	41.2118	1	1
Abcb1a	1	22.4024	1	1	1	46.184	1	1	1
Abcb6	1	1	1	1	1	25.7532	1	1	1
Abcb7	19.7987	1	1	1	1	1	1	1	29.3757
Abcb9	1	1	1	1	1	1	78.1117	1	35.7157
Abcc2	1	32.655	1	1	1	84.1403	1	1	1
Abcc3	21.4147	32.638	1	1	1	47.5577	1	1	50.4588
Abcc8	1	1	1	1	1	1	47.8329	1	1
Abcg5	21.9425	50.1632	1	1	1	95.2032	1	1	1
Abcg8	1	33.1063	1	1	1	80.2118	1	1	1
Abhd12	19.844	1	1	1	1	31.0814	1	1	40.0912
Abhd13	20.5403	1	1	1	1	1	1	1	1
Abhd17b	1	1	1	1	27.2775	1	1	1	1
Abhd18	1	29.2642	1	1	1	35.1278	1	1	59.1142
Abhd2	28.9444	47.0978	1	32.3781	43.1342	88.8525	1	1	510.087
Abhd3	32.9948	67.0874	1	1	1	115.492	1	1	1
Abhd5	1	1	1	1	1	1	1	1	46.9876
Abhd6	1	1	1	1	1	60.2262	1	1	1
Abl1	1	1	1	22.6241	1	1	1	1	1
Abtb1	1	1	1	1	1	1	29.0173	1	1
Acad11	1	26.1763	1	1	1	64.5387	1	1	30.3255
Acadsb	1	1	26.5561	1	1	1	66.4753	1	45.9491
Acap2	22.1072	1	1	21.4577	1	1	1	1	1
Acbd4	41.3715	74.4859	1	1	1	133.109	1	1	27.4876
Acd	1	1	1	21.3074	1	1	1	1	1
Ace	1	1	1	1	1	38.6753	1	1	1
Ace2	1	1	1	1	1	138.993	1	1	1
Acer3	22.0714	25.7986	1	1	1	1	1	1	72.9954
Ackr4	1	1	1	1	1	1	1	1	147.704
Acly	1	1	1	22.8494	55.4998	1	121.252	1	27.6326
Acot1	1	1	129.001	54.9592	1	1	44.7114	1	62.0239
Acot9	1	1	1	1	1	27.6193	1	1	1
Acox1	25.3668	47.9024	1	1	1	132.134	59.5084	1	78.1799
Acp5	149.657	225.653	83.2742	87.2731	79.765	267.011	1	17.3747	1
Acsf3	1	1	1	22.0614	31.6718	26.1354	1	1	1
Acsl3	32.5723	1	36.6446	43.5734	1	1	1	1	1
Acsl4	1	1	1	1	1	1	1	1	33.383
Acsl6	1	1	1	1	1	1	92.2433	1	1
Acss1	1	1	34.2895	30.7996	31.3624	1	1	1	1
Acss2	24.1149	1	44.5772	34.9444	1	1	1	1	83.9706
Actr8	22.3248	1	1	1	1	1	33.9131	1	1
Acy1	83.8925	127.865	42.6317	44.2229	36.6068	179.947	1	1	1
Acy3	1	1	1	1	1	24.481	1	1	1
Ada	22.3919	1	1	28.9305	1	1	1	1	1
Adamtsl5	1	1	1	1	1	26.5981	1	1	1
Adap1	1	1	1	1	1	27.1957	1	1	1
Adcy5	1	1	1	1	1	1	1	1	29.5158
Add3	163.503	136.359	134.024	145.707	1	89.4433	62.5225	1	1
Adgre5	1	1	1	1	59.3901	1	1	1	1
Adgrg1	1	1	1	1	1	1	44.275	1	1
Adgrg4	1	1	1	1	1	1	44.9273	1	1
Adgrg7	1	34.6775	1	1	1	55.0183	1	1	1
Adh1	117.093	335.042	116.536	74.7423	1	624.424	199.203	1	2001.7
Adh4	1	1	1	1	1	55.7351	1	1	1
Adh6a	116.271	473.841	40.0074	36.8441	34.0802	1284.37	1	1	25.8602
Ado	22.773	1	28.3672	29.0209	1	1	1	1	1
Adprm	1	1	1	1	1	1	42.3943	1	1
Adra2a	1	1	1	21.2299	1	1	1	1	1
Adtrp	68.2412	112.173	56.1452	54.5386	1	173.949	1	1	91.0356
Aen	35.2661	1	47.5227	50.7798	1	1	1	1	36.1315
Afap1l1	1	1	27.2375	1	1	1	1	1	1
Aff4	1	1	1	1	1	27.8214	73.9317	1	17.0511
Agap1	1	1	26.8638	28.5081	35.0693	1	32.7987	1	48.1521
Agfg1	1	1	1	1	1	1	32.0428	1	1
Agk	23.6419	1	1	29.9226	1	1	1	1	1
Agl	1	1	1	1	1	1	1	1	37.8131
Agmat	83.552	77.4557	104.872	98.0861	1	74.6671	1	1	1
Agmo	1	25.246	1	1	1	68.0863	1	1	1
Ago1	1	1	1	1	1	1	1	1	37.4597
Agpat1	1	23.9557	1	1	1	27.6117	1	1	31.729
Agpat4	1	1	30.4571	27.7373	1	1	1	1	1
Agpat9	1	1	1	1	1	38.4362	1	1	1
Agr2	103.925	92.5334	141.014	229.155	32758	73.4962	970.871	1069.95	62.8904
Agr3	1	1	44.9556	1	1	1	160.697	1	1
Agt	1	1	1	1	1	1	1	20.7105	107.884
Agtrap	1	1	1	1	1	1	69.4679	1	1
Ahctf1	26.9382	1	30.8181	39.593	1	1	1	1	1
Ahcy	31.203	26.7089	32.2431	36.5922	1	1	1	1	1
Ahnak	1	1	1	1	1	40.3973	1	1	1
Ahnak2	1	1	1	1	1	1	1	1	91.5087
Airn	1	1	1	1	1	1	40.3955	1	1
Ak7	1	1	1	1	1	1	1	1	47.9089
Akap11	23.7707	1	25.7853	24.4151	1	1	1	1	1
Akap17b	1	1	1	1	1	1	41.646	1	1
Akap8l	1	1	1	1	1	1	52.5533	1	53.2804
Akip1	41.2262	1	37.7254	45.7837	1	1	1	1	1
Akr1b10	1	1	1	1	46.2799	1	1	1	63.1487
Akr1b7	1	1	1	1	1	161.405	1	1	1
Akr1b8	1	40.1925	1	1	1	60.82	1	1	1
Akr1c19	108.207	209.999	35.217	34.639	1	318.3	272.7	1	1
Alcam	33.3358	41.162	1	30.3877	1	35.8223	1	1	1
Aldh1a1	1	46.4127	1	1	1	357.037	1	1	1
Aldh1a7	1	1	1	1	1	41.8286	1	1	1
Aldh1l1	1	25.8038	1	1	1	35.5295	1	1	30.7778
Aldh2	127.864	158.237	161.04	117.601	89.7935	214.305	67.0186	1	2210.49
Aldh3a2	19.7126	31.03	1	1	1	48.5172	32.8465	1	275.853
Aldh3b1	1	1	1	1	1	29.1703	69.9122	1	1
Aldh7a1	1	1	1	1	1	1	1	1	27.1053
Alg13	1	1	1	1	1	1	1	1	29.0159
Alg2	1	1	1	1	1	1	40.3157	1	1
Alg9	23.7214	1	1	22.7594	23.7522	1	1	1	25.1035
Alkbh2	1	1	36.9952	1	1	1	1	1	1
Alkbh3	28.5714	31.8499	1	23.3689	1	25.8421	1	1	1
Alkbh8	1	1	1	1	1	1	1	1	27.2316
Alox5	1	1	1	1	1	1	1	1	374.168
Alox5ap	1	1	1	1	1	1	1	1	2012.09
Alpi	27.4721	129.058	1	1	1	323.648	1	1	1
Alyref	39.1189	1	25.4101	39.5993	30.6656	1	1	1	1
Alyref2	1	1	1	1	36.3005	1	1	1	28.5514
Ambp	1	1	1	1	1	1	239.481	1	1
Amica1	151.503	121.949	454.673	333.154	1	74.5357	1	1	91.2922
Amigo2	1	1	1	1	1	1	107.786	1	1
Ammecr1	21.6039	1	1	22.4316	1	1	1	1	1
Ampd2	1	1	1	1	1	1	48.1525	1	1
Ampd3	1	1	1	1	1	1	1	1	37.8202
Ang	1	25.7366	40.7626	25.625	237.961	25.584	222.882	151.261	50.302
Ang4	1	1	27.4041	1	180.927	1	66.5819	9402.89	1
Ang6	1	1	1	1	1	1	1	36.0745	1
Ank	1	1	1	1	1	29.344	39.8351	1	1
Ank3	1	1	1	1	33.7416	1	43.8131	1	48.3917
Ankfy1	21.5196	1	1	23.4459	28.083	1	33.6078	1	1
Ankle1	1	1	1	29.6496	1	1	1	1	1
Ankmy2	23.0746	24.2786	1	20.9377	1	25.8444	1	1	1
Ankrd13a	40.8699	43.7543	1	29.6251	1	40.6037	29.9909	1	1
Ankrd26	23.2852	1	25.0946	28.5814	1	1	1	1	1
Ankrd40	1	22.8138	1	1	1	1	1	1	1
Ankrd44	1	1	1	1	1	1	50.858	1	1
Ankrd49	28.1286	1	39.9525	41.7794	1	1	1	1	1
Ankrd9	29.1121	35.5415	1	1	1	44.2068	1	1	1
Anks3	1	1	1	1	1	1	1	1	27.6203
Ankzf1	1	1	1	1	1	1	1	1	28.3043
Anln	25.5495	1	1	29.3543	1	1	1	1	1
Ano10	1	1	1	1	1	1	1	1	36.0873
Ano7	1	1	1	1	70.2828	1	1	1	32.5042
Anpep	1	87.8475	1	1	1	402.5	57.866	1	1
Anxa13	1	1	1	1	31.7818	34.4548	1	1	1
Anxa3	1	1	1	1	39.4047	1	1	1	1
Anxa5	1	1	1	1	54.0388	1	215.199	1	1
Anxa6	1	1	1	1	1	1	141.638	1	1
Aoc1	127.551	248.953	78.9875	74.0446	81.3796	382.591	1	1	1
Ap1b1	25.1405	28.0493	1	1	1	1	38.5267	1	31.0219
Ap1m1	1	1	1	1	1	1	1	1	29.2194
Ap1s2	1	1	1	1	1	1	1	1	34.2497
Ap3d1	21.8929	29.7765	1	1	36.9968	1	39.8987	1	30.0613
Ap3m1	24.9582	28.3883	1	1	33.0008	23.2346	1	1	26.5749
Ap4m1	1	1	39.2809	28.8434	1	1	1	1	40.4313
Apba3	23.2116	27.6813	1	1	1	34.3937	1	1	43.244
Apbb1	1	1	1	1	1	1	41.8649	1	1
Apbb2	21.9886	1	1	21.5448	1	1	1	1	1
Apitd1	28.6076	1	1	39.3859	1	1	1	1	1
Aplp1	1	1	1	1	1	1	545.705	1	1
Apoa1	40.5171	235.476	1	1	1	5804.85	1	1	1
Apoa4	1	49.5867	1	1	1	923.025	1	1	1
Apob	36.2376	88.2084	36.2942	30.6647	1	372.814	49.3556	1	24.9285
Apobec1	1	1	1	1	1	1	1	1	147.343
Apoc3	25.5438	65.6135	1	1	1	610.476	102.428	1	1
Apol10a	40.0712	198.438	1	1	1	229.449	1	1	1
Appl1	1	1	1	1	1	1	50.5221	1	1
Appl2	1	1	1	1	29.6272	1	52.7479	1	35.4902
Aqp1	63.6666	25.871	169.669	127.626	47.8067	1	1	42.3785	1
Aqp11	61.9711	102.147	42.9754	38.7996	1	155.653	1	1	1
Aqp4	34.9396	1	121.825	95.4184	1	1	1	1	1
Arfgap1	1	1	1	1	48.9792	1	40.6069	1	1
Arfgef3	1	1	1	1	63.9743	1	67.5274	1	1
Arg1	1	1	1	1	1	1	86.6144	1	1
Arg2	477.292	960.538	93.996	103.799	62.5462	1550.92	1	1	1
Arhgap1	23.7325	23.1458	1	22.5367	41.1436	1	1	1	65.3617
Arhgap11a	33.2021	1	1	37.2984	1	1	1	1	1
Arhgap17	1	24.8048	1	1	1	28.35	1	1	1
Arhgap18	1	32.5852	1	1	1	40.9314	1	1	40.5677
Arhgap21	1	1	1	21.7635	1	1	1	1	1
Arhgap32	40.3852	47.3554	30.6697	34.8987	1	40.7003	1	1	1
Arhgap42	1	1	1	1	1	29.2613	1	1	1
Arhgef2	1	1	1	1	1	1	50.7406	1	31.3314
Arhgef26	26.2276	26.6086	56.371	42.6774	1	35.0678	1	1	1
Arhgef28	1	1	28.3388	21.1373	1	1	56.8755	1	162.87
Arhgef39	33.8483	1	1	33.8963	1	1	1	1	1
Arid5b	36.4724	33.022	112.152	72.2672	1	1	52.8559	1	1
Arih1	24.9073	24.1477	1	28.0362	1	23.2993	1	1	1
Arih2	1	1	1	1	1	1	26.181	1	1
Arl14	1	1	27.3081	1	1	1	1	1	117.813
Arl3	1	1	27.9015	1	1	1	199.289	1	85.4665
Arl5a	22.4694	28.5437	1	1	1	1	53.1854	1	28.9603
Armc10	28.7604	1	50.5225	41.4928	1	1	1	1	53.0457
Armcx1	1	1	1	1	1	1	1	1	24.4297
Armt1	20.3337	1	1	22.6084	1	1	1	1	1
Arrb1	1	23.2685	1	1	1	1	1	1	28.9189
Arx	1	1	1	1	1	1	71.6398	1	1
Asah2	1	1	1	1	1	33.1232	1	1	1
Asb7	1	1	1	1	1	1	32.5472	1	1
Asb8	22.0428	22.4884	1	1	1	1	1	1	1
Ascc2	1	1	1	24.2912	1	1	1	1	1
Ascl2	1	1	112.674	92.61	1	1	1	1	78.8921
Asf1b	74.3002	1	1	88.6215	1	1	1	1	1
Asns	50.4403	34.4496	72.5487	63.3777	123.758	1	111.321	33.0747	1
Aspa	1	1	1	1	1	26.6192	1	1	1
Asph	25.0643	1	34.1959	31.2888	271.1	1	152.974	35.3366	1
Aspm	23.5594	1	1	33.1874	1	1	1	1	1
Atad2	52.0045	1	39.809	84.3755	1	1	1	1	1
Atad5	1	1	1	30.2548	1	1	1	1	1
Atat1	1	1	1	1	1	1	34.4201	1	121.406
Atf3	1	1	1	1	65.2815	1	60.9108	17.6545	1
Atf6	1	1	1	1	1	1	178.707	1	1
Atg12	22.5587	24.1904	1	22.3266	35.6471	1	1	1	60.9528
Atg14	1	1	1	1	1	1	1	1	40.6925
Atg7	1	1	1	1	1	1	1	26.385	1
Atic	120.092	63.2101	148.171	136.59	45.7551	1	1	1	44.3268
Atoh1	1	1	1	1	332.418	1	1	33.9138	1
Atp10b	60.1846	87.9215	38.1144	40.6341	45.3481	82.0104	1	1	1
Atp2a3	1	1	1	1	103.167	1	1	1	396.741
Atp2c2	1	1	1	1	49.1784	1	38.644	1	1
Atp6v0e2	1	1	1	1	1	1	59.4573	1	1
Atr	1	1	1	25.1849	1	1	1	1	1
Atxn1	1	1	1	1	1	1	1	1	57.7559
Atxn10	1	1	33.7823	26.2189	30.5602	1	224.588	1	139.609
Atxn2	26.8269	25.2892	35.0284	30.6905	1	1	1	1	1
Atxn2l	24.5498	1	29.8449	29.5676	1	1	1	1	20.5244
Atxn7	22.2164	29.0409	1	1	1	28.5404	1	1	1
Aunip	31.4558	1	1	46.1923	1	1	1	1	1
Aurka	75.7365	1	1	82.4675	1	1	1	1	1
Aurkb	64.6101	1	1	104.06	1	1	1	1	1
Auts2	35.8756	1	59.3058	53.7262	1	1	1	1	1
Avil	1	1	1	1	1	1	1	1	1365.95
Avpi1	20.4583	1	56.1027	43.0438	31.4371	1	1	1	39.5703
Axin2	1	1	111.962	89.3988	1	1	1	1	1
B3galnt2	1	1	25.098	20.8724	1	1	1	1	1
B3galt4	1	24.1623	1	1	1	35.1351	1	1	1
B3galt6	1	1	1	22.6909	1	1	1	1	1
B3gat3	1	1	1	1	33.8113	1	1	1	46.5899
B3glct	27.3565	28.1974	28.9273	30.6237	1	1	1	1	1
B3gnt7	1	1	1	1	1	26.2956	1	1	1
B4galt1	1	26.1831	1	25.1618	1	55.9894	48.431	1	1
B4galt4	1	1	1	1	26.9224	30.2848	1	1	144.563
B4galt5	1	1	1	1	1	23.5778	1	1	88.9023
B9d1	1	1	1	21.8741	1	1	73.563	1	35.3888
B9d2	1	1	1	1	1	1	41.3257	1	1
BC003331	33.999	41.8894	33.4952	29.1442	63.2723	35.0974	1	1	1
BC016579	1	1	1	1	1	1	1	1	59.1055
BC017643	1	1	1	1	1	1	1	1	46.5216
BC021891	1	1	25.155	19.8612	1	1	1	1	1
BC025446	1	37.5244	1	1	1	80.0595	1	1	1
BC029214	1	1	1	1	41.4118	26.833	55.8002	1	25.0578
BC029722	1	1	1	1	1	1	34.2094	1	1
BC030870	71.1124	109.578	37.0545	38.0949	117.53	135.108	1	1	1
BC048546	1	1	1	1	1	1	120.603	1	1
Bace1	1	1	1	1	1	1	75.5524	1	1
Bace2	1	1	1	1	232.892	1	33.442	1	1
Bach1	1	1	1	22.2137	1	1	1	1	1
Bag3	29.2503	32.0378	1	26.4554	36.2918	1	1	1	1
Baiap3	1	1	1	1	1	1	59.2758	1	1
Bambi	1	1	1	1	1	1	117.433	149.222	1
Barx2	60.6145	74.4535	1	32.2775	1	62.4396	1	1	1
Basp1	1	1	1	1	1	1	1	1	33.1405
Batf2	1	26.7316	1	1	1	1	1	1	1
Bcam	1	1	1	1	1	1	46.1468	1	1
Bcas1	1	1	1	1	135.298	1	1	1	1
Bcat2	1	1	1	23.0804	69.1031	1	1	17.1664	1
Bche	32.2781	57.8916	1	1	1	130.81	1	1	1
Bckdhb	1	1	1	22.1314	1	1	1	1	1
Bcl11a	22.4833	1	33.553	30.1588	1	1	39.2559	1	1
Bcl11b	40.4053	30.7927	44.8386	47.1009	1	1	1	1	1
Bcl2	1	1	29.421	1	1	1	70.7876	1	1
Bcl2l1	1	1	1	1	1	1	33.2001	1	1
Bcl2l12	32.4443	1	34.9204	39.5057	1	1	1	1	1
Bcl3	1	23.7571	1	1	1	1	1	1	1
Bcl7a	1	1	36.5312	29.63	1	1	1	1	1
Bco1	1	1	1	1	1	1	35.7954	1	1
Bco2	1	1	1	1	1	44.769	1	1	1
Bcs1l	24.2038	1	25.3186	25.5043	1	1	1	1	1
Bend7	1	1	1	1	1	1	35.2212	1	1
Bet1l	1	1	1	1	41.9712	1	1	1	28.0683
Bex2	1	1	1	1	1	1	433.063	1	1
Bex3	57.2706	1	67.8474	92.6579	51.9818	1	842.86	1	34.6893
Bhlha15	1	1	1	1	1	1	1	29.3868	1
Bhlhe40	28.6205	35.7944	1	21.0288	103.778	33.3019	1	1	1
Bicd1	1	1	1	1	1	1	55.9067	1	56.8965
Bid	1	1	1	1	1	1	1	1	27.9854
Birc5	464.761	117.955	55.1941	467.324	161.597	1	40.2983	1	1
Blcap	1	1	1	1	1	1	1	1	28.6815
Bloc1s5	1	1	1	1	1	1	1	1	26.0602
Blzf1	1	1	1	1	1	1	1	1	37.0052
Bmp2	1	1	1	1	1	1	1	1	65.9941
Bmp2k	39.0089	39.3576	1	33.5742	1	43.2262	1	1	1
Bmp3	27.5722	39.9047	27.9596	1	1	54.5993	1	1	1
Bms1	25.067	1	30.335	27.9789	1	1	1	1	1
Bmx	1	1	1	1	1	1	1	1	376.115
Bnip3	1	1	1	1	1	1	41.7325	1	33.8545
Bok	1	1	46.9506	36.2349	1	1	106.283	1	1
Bora	1	1	1	22.1548	1	1	1	1	1
Borcs6	1	1	1	1	1	1	38.9092	1	1
Brca1	1	1	1	21.4871	1	1	1	1	1
Brca2	1	1	1	31.0817	1	1	1	1	1
Brd1	20.4323	1	1	21.204	1	1	1	1	1
Brd9	20.2163	1	1	21.7024	1	1	1	1	1
Brip1os	29.8251	1	1	28.6232	1	1	1	1	34.0987
Brox	21.6024	24.1218	1	1	1	23.8266	1	1	28.4028
Brpf3	1	24.1844	1	1	1	20.6024	1	1	1
Bsn	1	1	30.1555	25.5721	1	1	1	1	1
Bspry	45.2254	27.5037	53.9285	58.5035	41.362	1	1	1	1
Btnl1	1	1	1	1	1	41.7921	1	1	1
Btnl2	1	1	1	1	1	28.2406	1	1	1
Bub1	27.7927	1	1	36.8308	1	1	1	1	1
Bub1b	34.4478	1	1	49.0336	1	1	1	1	1
Bysl	26.0543	1	1	28.3924	1	1	1	1	24.6678
C1galt1	1	27.6946	1	1	109.66	28.0695	1	1	1
C1galt1c1	42.1653	59.8812	34.7175	34.014	332.193	73.7497	48.3413	37.1971	72.2446
C2	1	1	1	1	1	1	1	1	41.0186
C2cd2l	1	1	1	1	26.4779	28.596	1	1	1
C330007P06Rik	23.7483	1	1	25.9851	1	1	1	1	1
C330027C09Rik	32.6049	1	1	33.5894	1	1	1	1	1
C77080	34.1934	54.6952	1	1	23.3015	73.7243	1	1	42.1102
C87436	22.9623	1	29.7491	30.0113	1	1	1	1	1
CH25.588N10.2	22.827	42.1278	1	1	24.8127	41.5271	43.33	1	1
Cables2	1	1	1	1	1	1	1	1	46.7318
Cacna1a	1	1	1	1	1	1	207.485	1	1
Cacna1h	1	1	1	1	1	1	48.8309	1	1
Cacna2d1	1	1	1	1	1	1	88.5779	1	1
Cacna2d2	1	1	1	1	1	1	1	1	76.6881
Cacnb3	1	1	1	1	1	1	65.4745	1	1
Cactin	33.4631	1	30.5683	37.5503	1	1	1	1	1
Cad	1	1	1	22.3153	1	1	1	1	1
Camk1	1	1	24.908	1	1	1	1	1	46.0892
Camk2b	1	1	1	1	1	1	148.483	1	115.581
Camk2n1	1	1	1	1	36.0774	1	119.564	1	25.338
Camkk2	1	1	1	1	1	1	43.754	1	38.2146
Camsap3	1	1	1	1	30.0373	1	1	1	1
Camta2	1	1	1	1	1	1	1	1	34.4855
Capg	29.1317	53.5119	1	1	1	42.4455	1	1	110.672
Capn1	1	1	26.1958	26.2495	1	1	1	1	37.0034
Capn10	1	1	1	1	1	1	38.2224	1	1
Capn15	1	1	1	1	1	24.5839	1	1	1
Capn7	1	1	1	1	32.0224	1	52.067	1	20.943
Capn9	1	1	1	1	112.683	1	1	1	1
Capsl	1	1	1	1	1	1	56.8734	1	1
Car13	20.874	1	1	1	1	24.1443	1	1	1
Car4	154.426	333.932	30.5851	46.4478	1	541.599	1	1	1
Car8	1	1	29.7171	1	173.388	1	125.622	1	1
Car9	130.774	168.38	87.1835	101.114	1	194.859	1	1	1
Card19	28.6229	30.6005	1	21.3086	1	38.3068	99.8552	1	258.826
Carnmt1	34.6901	1	35.1241	35.6531	1	1	1	1	1
Cars	27.2549	1	1	24.8931	34.3764	1	1	1	1
Cask	28.6842	33.0334	1	24.4972	1	41.0494	1	1	1
Casp2	1	1	1	22.6766	1	1	1	1	1
Casp4	1	31.0469	1	1	1	42.3516	1	1	1
Casp8ap2	49.451	1	52.1298	50.1252	1	1	1	1	1
Cbfa2t2	1	1	1	1	1	1	43.9423	1	1
Cbfa2t3	1	1	1	1	107.624	1	81.1504	15.4266	1
Cbr3	1	1	1	1	1	1	1	1	43.0136
Cbx6	1	1	31.5577	30.6514	1	1	85.3858	1	1
Ccdc109b	1	1	1	1	1	1	1	1	435.926
Ccdc126	1	1	1	1	1	1	1	1	29.5733
Ccdc129	1	1	1	1	1	1	1	1	73.6514
Ccdc167	23.991	1	1	23.9514	32.7577	1	1	1	1
Ccdc18	1	1	1	29.7301	1	1	1	1	1
Ccdc191	1	1	29.372	25.8824	1	1	1	1	31.5214
Ccdc22	24.2576	1	26.9515	27.3532	1	1	1	1	1
Ccdc28b	1	1	1	1	1	1	36.48	1	433.989
Ccdc32	26.7531	41.6812	1	1	1	45.2084	1	1	44.9844
Ccdc51	29.4359	24.3099	1	30.208	1	1	1	1	1
Ccdc61	22.9158	1	1	30.3494	1	1	1	1	1
Ccdc68	1	1	1	1	1	22.7626	89.8246	1	53.0272
Ccdc77	1	1	1	24.0848	1	1	1	1	1
Ccdc85b	1	1	1	1	1	1	37.8164	1	1
Ccdc9	1	1	1	22.1536	1	1	1	1	1
Cck	1	1	1	1	1	1	31012.3	1	1
Ccl20	1	44.7124	1	1	1	1	1	1	1
Ccl28	43.1049	48.2487	34.9751	35.7311	1	45.168	1	1	1
Ccl6	1	1	1	1	1681.09	1	1	1338.72	1
Ccl9	1	1	1	1	1171.34	1	1	131.104	1
Ccna2	146.448	32.6422	1	156.293	42.0862	1	1	1	1
Ccnb1	124.482	39.7798	1	136.657	50.2563	1	1	1	1
Ccnb2	205.888	122.151	78.6867	191.438	88.8536	1	1	1	1
Ccnc	21.7087	1	1	1	1	1	1	1	30.977
Ccnd1	131.302	94.7274	155.7	132.314	88.1766	1	1	1	47.3258
Ccne1	27.0445	1	1	27.7614	1	1	1	1	1
Ccnf	1	1	1	27.4483	1	1	1	1	1
Ccnj	1	1	1	1	1	1	1	1	107.402
Ccpg1os	1	1	26.7432	1	1	1	1	1	33.287
Cd14	27.2456	1	40.5447	37.8761	1	1	1	1	1
Cd177	1	1	1	1	40.1956	1	337.278	1	1
Cd24a	148.676	80.5955	337.427	266.721	662.315	34.9512	1163.4	430.75	8198.41
Cd300lf	1	1	1	1	1	1	1	1	95.6801
Cd302	133.53	143.285	107.291	108.782	1	175.579	1	1	41.1982
Cd320	34.0961	24.5279	96.6207	62.9032	1	1	83.0885	1	46.6333
Cd3eap	35.7568	1	69.8932	53.9887	1	1	1	1	1
Cd44	1	1	62.504	45.8364	1	1	61.9249	1	66.2058
Cd83	1	1	1	1	1	1	31.0782	1	1
Cd9	151.123	130.978	208.592	173.134	534.785	1	245.961	60.2419	123.137
Cdc14b	1	1	1	1	1	1	57.111	1	45.7405
Cdc20	199.7	55.3784	1	182.401	65.5022	1	1	1	1
Cdc23	1	1	1	20.9744	1	1	1	1	1
Cdc27	1	1	1	22.5658	1	1	1	1	1
Cdc42bpb	20.5377	27.635	1	1	1	33.6417	1	1	1
Cdc42ep1	1	1	1	1	1	1	1	1	33.1994
Cdc45	32.9801	1	1	43.5981	1	1	1	1	1
Cdca2	35.3961	1	1	56.7781	1	1	1	1	1
Cdca3	320.367	153.077	83.2315	293.66	95.3444	1	1	1	1
Cdca4	28.19	1	1	34.3255	1	1	1	1	1
Cdca5	25.995	1	1	37.9216	1	1	1	1	1
Cdca7	76.3264	1	315.556	194.766	24.9063	1	1	1	1
Cdca7l	21.1539	1	35.2935	32.372	1	1	1	1	1
Cdca8	170.539	38.0873	42.3305	234.972	59.8145	1	1	1	1
Cdk1	186.71	1	35.4543	241.305	63.5144	1	1	1	1
Cdk10	1	1	1	1	1	1	1	1	23.8672
Cdk13	1	1	1	20.6492	1	1	1	1	1
Cdk18	1	1	1	1	1	24.6046	1	1	1
Cdk5rap2	1	1	1	27.1608	1	1	1	1	1
Cdk6	35.5971	1	142.711	108.303	1	1	1	1	1
Cdk8	1	1	1	20.9151	27.7098	1	58.0709	1	1
Cdkn1a	51.4068	64.4293	1	1	130.579	161.515	1743.4	65.6021	332.937
Cdkn1c	1	1	1	1	1	1	382.153	1	1
Cdkn2b	42.6978	158.054	1	1	38.1675	196.082	40.8076	1	1
Cdkn2c	31.2415	1	1	34.245	1	1	1	1	1
Cdkn3	68.3359	48.7197	1	51.9441	1	1	1	1	1
Cdo1	59.7871	1	115.31	123.565	1	1	58.7193	1	1
Cdr2	1	1	1	1	1	24.9599	1	1	1
Cds1	46.7478	68.3843	1	28.9896	1	96.9729	1	1	1
Cds2	1	1	1	1	1	1	1	1	46.4023
Cdt1	56.8331	1	95.2934	73.8003	1	1	1	1	1
Ceacam18	1	1	1	1	1	41.049	1	1	1
Celf3	1	1	1	1	1	1	172.454	1	1
Cenpa	244.603	87.9382	53.9328	237.548	105.747	1	1	1	45.4487
Cenpe	111.483	1	1	128.951	38.1392	1	1	1	1
Cenpf	140.508	1	32.7941	212.355	48.0304	1	1	1	1
Cenph	32.166	1	1	47.0636	1	1	1	1	1
Cenpk	37.7202	1	1	49.1531	1	1	1	1	1
Cenpl	26.2379	1	1	38.6672	1	1	1	1	1
Cenpm	41.8113	1	1	68.2864	1	1	1	1	1
Cenpp	28.7976	1	1	38.2006	1	1	1	1	1
Cenpq	39.4814	1	1	50.1232	1	1	1	1	31.6264
Cenpt	1	1	1	24.6291	1	1	1	1	1
Cenpu	25.2401	1	1	34.1655	1	1	1	1	1
Cenpw	108.766	65.8693	39.8401	107.792	53.709	1	1	1	1
Cep164	26.5715	1	37.6624	33.2212	1	1	1	1	30.4651
Cep290	21.371	1	1	25.0199	1	1	1	1	1
Cep295	27.5822	1	1	34.9594	1	1	1	1	1
Cep44	20.3981	1	1	24.8067	1	1	1	1	1
Cep55	21.6351	1	1	24.5374	1	1	1	1	1
Cep57l1	1	1	1	22.6361	1	1	1	1	1
Cep63	1	1	1	22.8375	1	1	1	1	1
Cers4	47.5085	51.6393	69.2592	67.56	1	50.9007	1	1	1
Cers5	1	1	1	1	1	1	38.6764	1	1
Ces1d	32.138	31.3942	95.0759	60.3735	1	77.1623	36.1794	1	1
Ces1e	31.2438	48.9588	1	1	1	62.0079	1	1	1
Ces1f	127.261	357.248	1	27.7266	1	753.855	1	1	1
Ces1g	1	1	1	1	1	46.1706	1	1	1
Ces2a	68.3618	144.862	51.7263	35.396	1	496.798	39.4069	1	1
Ces2c	48.1065	133.131	27.2157	1	1	496.472	1	1	1
Ces2e	212.143	509.828	77.5313	82.3349	24.8081	1246.01	1	1	1
Ces2g	43.7269	58.7692	24.8782	27.5998	1	120.294	1	1	1
Cfap36	1	1	1	1	29.628	1	58.4051	1	66.2285
Cfi	1	1	1	1	35.724	1	1	1	47.822
Cftr	83.3163	83.7898	106.737	95.7003	1	71.4755	1	1	1
Cgref1	51.4183	77.7546	24.9534	30.3516	259.357	242.592	1	34.7115	1
Cgrrf1	22.9896	25.4351	1	1	1	1	28.5219	1	1
Chaf1a	30.1182	1	1	41.7479	1	1	1	1	1
Chaf1b	35.2135	1	42.5696	51.0168	1	1	1	1	1
Chat	1	1	1	1	1	1	1	1	49.8447
Chd3	1	1	1	1	1	31.3041	76.7033	1	1
Chdh	1	27.5181	1	1	1	43.9283	1	1	106.465
Chek2	25.0291	1	1	36.3141	1	1	1	1	1
Chga	1	1	1	1	1	1	7676.61	1	1
Chgb	1	1	1	1	1	1	32215	1	1
Chic2	1	1	1	1	25.3514	1	47.9692	1	1
Chil1	1	1	1	1	1	1	1	1	35.4939
Chn2	1	1	1	1	1	1	53.2057	1	212.24
Chp2	54.5635	149.744	1	1	1	215.342	1	1	1
Chpt1	92.0408	141.106	66.6337	65.9416	134.123	227.788	1	1	1
Chst4	1	1	1	1	115.525	43.0676	1	1	1
Cideb	51.4292	139.686	26.7578	1	27.8301	256.547	32.4623	1	95.4497
Cirh1a	28.4732	1	39.3175	37.9973	1	1	1	1	1
Cit	44.3042	1	1	87.9884	1	1	40.1618	1	1
Cited2	1	1	1	1	1	1	125.858	1	1
Ckap2	29.9157	1	1	41.6571	1	1	1	1	1
Ckap2l	34.679	1	1	50.3143	1	1	1	1	1
Ckap4	1	1	1	1	1	1	1	1	31.5134
Ckap5	45.5378	1	1	61.0928	1	1	1	1	1
Ckb	231.395	330.247	237.631	201.743	29.9234	601.464	1	1	1
Cklf	1	1	1	1	1	1	1	1	38.2307
Cks1b	151.675	1	53.0458	228.095	95.562	1	1	25.4655	31.1085
Clasp1	1	1	1	1	1	1	1	1	29.5402
Clca1	1	1	1	1	1504.24	1	1	1	1
Clca3a2	24.998	1	50.992	37.9971	1	1	1	1	1
Clca4b	90.1843	181.023	216.654	123.931	1	291.363	1	1	1
Clcn2	1	24.3835	1	1	1	47.8934	1	1	1
Clcn5	1	1	1	1	1	1	67.103	1	1
Cldn12	1	1	1	1	1	1	38.9894	1	1
Cldn14	1	1	1	1	1	1	1	1	33.7774
Cldn15	321.638	369.139	257.276	274.769	443.769	437.874	1	41.7274	1
Cldn2	92.9122	58.3338	144.847	124.67	1	1	1	1	1
Cldn23	24.1288	42.2946	1	1	1	51.7686	1	1	1
Cldn4	1	1	1	1	1	1	119.466	1	1
Clec2h	27.4673	126.521	1	1	57.1565	412.615	1	1	1
Clic4	1	1	1	1	1	1	1	1	40.1581
Clic5	1	26.3522	1	1	1	82.7241	1	1	40.0727
Clic6	37.7662	25.6085	65.2725	50.5123	1	1	1	1	65.0187
Clmn	1	25.5744	1	1	41.021	1	1	1	185.277
Cln3	1	1	1	1	1	1	81.1037	1	1
Cln6	1	1	1	1	1	1	32.9175	1	1
Clps	1	1	1	1	257.762	1	70.7539	7969.85	1
Clspn	32.6388	1	1	48.0674	1	1	1	1	1
Cluh	105.842	102.199	74.955	97.9331	1	82.6815	1	1	25.3632
Cmbl	69.96	131.919	54.2612	46.7631	1	233.287	1	1	1
Cmip	1	1	1	1	1	1	76.8366	1	57.2836
Cmss1	1	1	1	23.4276	1	1	1	1	1
Cmtm7	36.9906	25.2413	36.2615	35.8852	123.676	1	1	1	28.4271
Cmtm8	1	1	1	1	46.6602	1	1	1	52.1595
Cnksr1	1	1	1	1	1	1	1	1	33.3532
Cnnm4	63.7762	76.1548	29.8198	38.3173	27.7792	67.3606	1	1	1
Cnot10	39.6379	27.8007	35.5064	43.9196	1	1	1	1	1
Cnot11	21.8307	1	1	24.0675	1	1	1	1	1
Cnot9	28.0457	1	1	30.7616	1	1	1	1	1
Cnpy3	27.7633	1	31.6986	32.6923	1	1	1	1	34.3095
Cntrl	31.8532	1	1	38.1284	1	1	1	1	1
Cobl	1	1	1	1	1	48.0017	1	1	1
Cog1	1	1	26.628	1	59.6994	1	72.5582	1	39.7645
Cog6	1	1	1	1	38.4251	1	1	1	25.6794
Cog7	1	1	1	1	28.4185	1	1	1	1
Col15a1	1	1	1	1	1	1	1	1	34.4759
Colgalt1	27.6014	29.0173	27.7318	29.7296	1	1	1	1	1
Cops7b	22.599	1	1	22.6036	1	1	1	1	1
Copz2	1	1	1	1	1	1	1	47.633	1
Coq2	27.5272	1	25.3924	30.8457	1	1	1	1	1
Coq8a	63.628	56.2458	73.5826	74.8578	1	51.8046	1	1	1
Coro2a	84.0449	163.607	1	26.9371	1	188.85	1	1	1
Cox10	61.6826	58.129	40.6551	51.6492	1	42.2831	1	1	1
Cox7a1	30.7548	97.6692	1	1	1	273.497	1	1	1
Cpd	21.8614	1	1	24.4035	80.8034	1	1	17.2587	1
Cpe	1	1	1	1	1	1	1673.39	1	1
Cpeb4	1	1	1	1	1	1	1	1	35.6371
Cplx2	1	1	1	1	1	1	175.284	1	1
Cpm	1	1	1	1	1	1	1	1	57.4642
Cpn1	1	1	1	1	1	1	79.1553	1	1
Cpox	1	1	1	1	1	28.1005	1	1	1
Cpsf1	24.6058	1	1	28.1374	1	1	1	1	1
Cpsf4	24.7746	1	25.1878	30.2017	1	1	1	1	1
Cpsf7	1	1	1	20.7955	1	1	1	1	1
Cracr2a	1	1	1	1	46.5502	1	1	16.3012	1
Cracr2b	1	1	1	1	101.555	1	1	1	1
Cradd	22.075	23.6953	1	21.7188	1	1	1	1	1
Crat	1	1	1	1	1	35.1938	1	1	1
Creb3l1	1	1	1	1	93.5895	1	1	1	1
Creb3l3	1	90.5412	1	1	1	325.582	1	1	1
Creb3l4	1	1	1	1	184.354	1	1	28.8846	34.4248
Crebrf	1	1	1	1	1	1	1	1	38.7748
Creld1	1	1	1	1	1	1	43.9451	1	1
Crlf1	1	1	1	1	1	1	1	13.7083	1
Crot	21.3874	35.4169	29.9638	22.7402	1	79.4021	1	1	245.522
Cry2	1	1	1	1	1	1	44.5806	1	1
Cryba2	1	1	1	1	1	1	217.607	1	32.5159
Crybb1	1	1	1	1	1	1	76.3263	1	1
Csad	25.0461	1	55.7536	47.2474	1	1	38.9784	1	1
Cse1l	30.0284	1	1	34.1492	1	1	1	1	1
Csnk1e	1	1	1	1	1	1	49.8489	1	1
Csnk1g3	1	22.3373	1	1	1	23.9672	37.0898	1	1
Csnk2a2	22.1172	1	25.558	26.3163	1	1	1	1	1
Csrp1	1	1	1	27.538	75.8603	1	37.2447	1	42.4459
Cst6	40.3263	82.227	1	1	1	172.636	36.0423	1	65.8077
Cstf1	23.2482	1	1	27.0844	1	1	1	1	1
Cstf2	25.3338	1	26.1456	29.4396	1	1	1	1	1
Ctc1	1	1	1	21.7971	1	1	1	1	1
Ctdspl	21.2118	1	1	1	1	1	55.1435	1	1
Ctdspl2	25.8466	1	31.9866	32.4927	1	1	1	1	1
Ctnnbip1	29.2747	26.4594	1	1	27.7319	29.0707	1	1	1
Ctps	30.1215	1	47.8392	45.844	1	1	1	1	1
Ctsf	1	1	1	1	1	1	59.2813	1	1
Ctsl	1	1	32.6315	1	1	1	121.413	1	32.105
Ctss	66.4853	111.522	75.3174	46.9463	1	136.875	1	1	1
Cttnbp2	1	1	30.4391	25.5024	1	1	1	1	1
Ctu2	29.6969	1	30.7673	32.8544	1	1	1	1	21.6275
Cwc25	1	1	1	1	1	1	1	1	31.6288
Cwc27	21.5352	1	1	24.5661	1	1	1	1	1
Cwf19l2	1	1	1	22.3444	1	1	1	1	1
Cwh43	1	1	1	1	1	1	1	1	77.55
Cx3cl1	1	1	1	1	29.9217	27.5202	1	1	1
Cxxc4	1	1	1	1	1	1	99.829	1	1
Cxxc5	1	1	1	1	1	1	94.2087	1	1
Cyp17a1	1	1	1	1	1	1	1	1	34.7601
Cyp20a1	1	1	1	1	35.82	1	1	1	41.9841
Cyp2b10	1	1	1	1	1	106.585	1	1	1
Cyp2c55	1	1	1	1	1	33.8206	1	1	1
Cyp2c65	61.6706	115.555	26.3344	29.4673	1	312.358	48.4695	1	1
Cyp2c66	1	1	1	1	1	112.04	1	1	1
Cyp2c68	1	45.5922	1	1	41.9968	129.434	69.3188	1	1
Cyp2d26	1	31.8919	1	1	1	129.526	49.703	1	1
Cyp3a11	1	1	1	1	1	177.243	1	1	1
Cyp3a13	1	59.9926	1	1	1	275.792	1	1	1
Cyp3a25	1	1	1	1	1	103.273	1	1	1
Cyp4b1	1	1	1	1	1	1	210.552	1	1
Cyp4f13	1	1	1	1	1	32.5918	1	1	42.1467
Cyp4f14	79.3297	209.729	1	1	1	559.953	1	1	147.588
Cyp4f16	35.6162	49.0749	1	25.3913	1	67.9923	1	1	26.0766
Cyp4f40	1	1	1	1	1	44.6713	1	1	1
Cyp4v3	1	1	1	1	1	71.0342	1	1	25.5905
D030056L22Rik	40.8347	1	36.754	57.7396	1	1	1	1	24.7255
D430042O09Rik	1	1	1	1	1	1	35.5148	1	1
D5Ertd579e	1	1	1	1	1	24.773	1	1	40.4992
D630039A03Rik	1	1	1	1	43.0858	1	1	1	1
D930015E06Rik	1	1	1	1	1	1	52.9912	1	32.2833
Daam1	1	1	1	1	1	1	1	1	37.4147
Dab1	24.966	40.3075	1	21.4946	1	65.9698	1	1	1
Daglb	27.4699	29.7094	1	22.0452	1	37.7493	1	1	1
Dapk2	56.2085	38.2172	79.0644	81.7914	1	1	1	1	27.3022
Dapp1	1	1	1	1	1	1	62.1973	1	91.0567
Dars2	32.6868	1	26.0399	34.7011	1	1	1	1	1
Dbf4	46.8744	1	1	64.3537	1	1	1	1	1
Dbn1	1	1	1	1	1	1	80.794	1	1
Dbr1	29.3746	1	27.0541	31.2945	1	1	1	1	1
Dck	25.9002	1	1	25.0005	1	1	1	1	1
Dclk1	1	1	1	1	1	1	1	1	1101.78
Dcp1b	1	1	1	1	1	1	1	1	75.2643
Dctd	23.0429	1	53.2088	47.5359	1	1	1	1	1
Dctn4	1	1	1	1	30.5662	1	1	1	1
Ddah2	1	1	1	1	1	1	50.6681	1	45.3215
Ddc	78.8602	128.352	52.7265	51.992	1	216.279	899.567	1	57.6006
Ddr1	1	1	1	1	1	1	60.9415	1	1
Ddx19a	28.6814	1	32.556	32.5635	1	1	1	1	1
Ddx20	1	1	1	22.3596	1	1	1	1	1
Ddx28	1	1	27.3658	23.1411	1	1	1	1	1
Deaf1	1	1	28.1302	24.2897	1	1	29.1574	1	1
Decr2	22.7864	36.3527	1	1	1	41.0048	1	1	28.0636
Dedd2	1	1	1	1	1	1	1	1	42.1123
Defa17	28.6068	27.4075	33.8191	30.6064	264.401	28.7803	39.1657	5812.35	28.6475
Defa20	1	1	1	1	1	1	1	100.367	1
Defa21	1	1	1	1	1	1	1	5067.91	1
Defa22	1	1	1	1	1	1	1	3308.62	1
Defa23	1	1	1	1	1	1	1	2189.12	1
Defa24	891.653	962.31	1196.49	976.15	7753.74	1094.11	1882.92	367269	1097.54
Defa26	1	1	1	1	1	1	1	3701.13	1
Defa27	1	1	1	1	1	1	1	2422.53	1
Defa28	1	1	1	1	1	1	1	122.454	1
Defa29	32.6065	35.7788	45.132	33.6694	33.4876	46.6791	53.8006	18569.3	58.6243
Defa3	1	1	1	1	1	1	1	963.809	1
Defa30	274.134	305.879	369.991	297.789	484.575	371.326	544.519	126371	362.371
Defa31	1	1	1	1	1	1	1	35.3232	1
Defa32	1	1	1	1	1	1	1	21.8466	1
Defa34	1	1	1	1	1	1	1	553.442	1
Defa35	1	1	1	1	1	1	1	641.846	1
Defa36	1	1	1	1	1	1	1	291.007	1
Defa5	1	1	1	1	1	1	1	26.8241	1
Dennd4c	1	1	1	22.4706	1	1	1	1	1
Dennd5b	20.885	1	30.1818	27.2883	1	44.1812	1	1	1
Depdc7	1	1	1	1	1	25.4926	1	1	1
Dffb	26.3878	26.6172	1	1	1	1	1	1	1
Dfna5	1	1	1	1	41.6583	1	1	1	1
Dgat1	219.155	397.185	109.399	112.065	58.0387	827.782	52.8432	1	47.0749
Dgat2	1	1	1	1	1	62.1618	1	1	1
Dhcr7	27.3852	25.7221	1	1	1	28.9862	1	1	1
Dhdds	21.0325	1	1	24.3425	30.202	1	1	1	1
Dhodh	33.6143	1	41.7503	39.8146	1	1	1	1	1
Dhrs3	41.6822	68.0143	30.0212	29.0184	1	81.5066	1	1	1
Dhx36	22.2759	1	1	23.0919	1	1	1	1	1
Dhx40	1	1	1	22.6841	1	1	1	1	1
Diaph3	1	1	1	28.9844	1	1	1	1	1
Dicer1	25.5727	1	1	25.8784	1	1	1	1	33.5559
Dimt1	24.8922	1	28.1195	30.7994	1	1	1	1	1
Dio1	1	1	1	1	31.0231	1	1	22.6283	65.1947
Dip2b	1	1	1	1	1	1	1	1	28.9262
Dis3	26.0993	1	1	29.3655	1	1	1	1	1
Disp2	1	1	1	1	1	1	40.7871	1	1
Dlgap5	25.1662	1	1	28.0564	1	1	1	1	1
Dll1	1	1	1	1	146.12	1	1	1	1
Dll4	1	1	1	1	49.1933	1	52.4718	1	1
Dmap1	19.7898	1	1	22.0516	1	1	1	1	1
Dmxl1	1	1	1	1	1	1	60.5799	1	27.217
Dmxl2	1	1	1	1	1	1	1	1	36.2466
Dna2	1	1	1	22.6617	1	1	1	1	1
Dnaaf2	36.4991	1	35.8929	49.0748	1	1	1	1	29.1541
Dnaja4	1	1	1	1	1	1	37.5222	1	1
Dnajb12	24.2202	27.8781	1	24.4728	1	32.3092	1	1	1
Dnajb2	1	1	1	1	1	1	37.4203	1	67.1881
Dnajb9	1	28.2069	1	1	68.4611	38.0876	71.0676	22.9333	78.704
Dnajc10	21.5491	1	1	23.196	258.469	1	81.4158	1	1
Dnajc12	1	1	1	1	33.8071	1	208.898	21.2348	1
Dnal4	1	1	1	1	1	1	1	1	31.1458
Dnase1l1	1	1	1	1	1	1	1	1	37.2938
Dnase2a	1	1	1	1	1	1	45.3869	1	48.0759
Dner	1	1	1	1	1	1	31.5518	1	1
Dnmbp	21.9596	1	1	21.5083	1	1	1	1	1
Dnmt1	53.5915	1	57.2332	86.7097	1	1	1	1	1
Dnph1	28.2407	1	25.4341	40.6636	1	1	1	1	1
Dock1	1	1	1	26.2046	1	1	1	1	1
Dok4	23.9814	32.5595	1	1	1	1	1	1	1
Dolk	23.8134	30.6775	1	1	1	26.384	1	1	30.9084
Dolpp1	27.6161	30.6186	1	1	1	1	1	1	1
Dopey1	23.161	1	1	1	1	1	1	1	1
Dopey2	1	1	1	1	29.8016	1	32.0559	1	29.7529
Dpagt1	24.6543	1	1	20.9563	44.8104	1	1	1	48.8525
Dpep1	1	1	1	1	1	109.729	1	1	1
Dph5	32.081	22.241	46.5847	36.264	1	1	1	1	27.5353
Dpp9	25.8323	23.5344	1	22.439	1	1	1	1	1
Dpyd	1	26.179	1	1	1	67.4153	63.8613	1	1
Dpysl2	1	1	1	1	179.603	1	129.31	1	417.827
Dst	1	1	1	1	1	28.4455	114.281	1	1
Dtl	26.3163	1	47.4755	42.1794	1	1	1	1	1
Dtnbp1	25.1277	1	1	24.2906	1	1	1	1	1
Dtwd1	20.037	1	1	23.3997	1	1	1	1	1
Dtx3l	1	1	1	1	1	32.3957	1	1	1
Dus2	1	25.603	33.4123	26.3105	1	1	1	1	60.2687
Dusp1	1	1	1	1	91.2521	1	149.567	1	1
Dusp12	25.7333	38.5584	1	21.0971	1	48.8999	1	1	1
Dusp16	1	1	1	1	1	1	105.16	1	1
Dusp18	1	1	1	1	1	1	44.2532	1	1
Dusp23	1	1	1	1	39.8398	1	38.1122	1	1
Dusp6	1	1	1	1	1	1	55.6419	1	1
Dyrk1a	19.9503	1	1	19.7795	1	1	1	1	1
Dyrk4	1	1	1	1	1	1	1	1	44.0249
E030030I06Rik	1	1	26.2853	1	1	1	1	1	19.5051
E130309D02Rik	20.1515	1	1	25.2148	1	1	1	1	1
E2f2	35.3869	35.6954	1	1	1	1	1	1	1
E2f8	37.803	1	1	40.4941	1	1	1	1	1
E330009J07Rik	1	1	1	1	1	1	49.6833	1	43.2036
Ece1	1	24.5394	1	1	1	35.5901	97.3674	1	1
Ece2	28.4274	1	48.1687	38.1431	34.3851	1	1	1	1
Eci3	1	1	1	1	1	65.7378	1	1	1
Ect2	24.6772	1	1	38.8223	1	1	1	1	1
Edem1	29.5855	38.6017	1	21.9981	107.537	49.7943	1	38.6683	1
Edem3	1	1	1	1	30.3489	1	1	1	1
Edn2	1	72.4886	1	1	1	83.4571	1	1	1
Eed	47.2314	24.1335	51.4483	55.934	27.9255	1	1	1	1
Eef2k	1	1	1	1	1	1	1	1	72.7881
Efcab1	1	1	1	1	1	1	61.6898	1	1
Efna4	1	1	62.8466	40.9882	1	1	1	1	1
Efnb2	1	27.7279	1	1	1	46.1213	1	1	1
Egr1	31.8335	1	38.1191	47.4812	92.993	1	246.301	32.6394	1
Ehd4	25.4336	1	1	23.4635	64.334	1	1	1	1
Ehhadh	1	29.1461	1	1	1	38.4599	1	1	1
Eid1	1	1	1	1	1	1	85.5493	1	55.808
Eif4e3	1	1	1	1	1	1	75.0611	1	1
Eif4enif1	23.3183	1	1	25.4718	1	1	1	1	1
Elac2	23.0135	1	25.6894	23.1137	1	1	1	1	1
Ell2	1	1	1	1	1	1	1	1	34.7583
Elmo3	1	1	1	1	1	1	1	1	27.3653
Elovl5	1	1	1	1	1	1	36.718	1	1
Elovl6	75.4705	112.901	1	29.3049	34.7167	142.396	1	1	69.2759
Elp2	1	1	25.2588	23.3037	1	1	1	1	1
Elp3	1	1	25.5969	20.0413	1	1	1	1	1
Emc9	27.7654	34.2148	1	1	1	76.454	1	1	52.7328
Eml2	1	1	1	1	1	1	41.8614	1	1
Emp1	1	1	1	1	1	31.4007	1	1	1
Emsy	1	1	1	1	1	1	39.6404	1	1
Engase	26.2595	1	38.5738	38.9894	1	1	1	1	1
Enoph1	27.3842	1	28.2913	27.5588	1	1	1	1	1
Enpep	1	69.0552	1	1	1	247.111	1	1	1
Enpp3	1	1	1	1	1	1	1	1	51.0727
Enpp5	1	1	1	1	1	1	1	1	35.7819
Entpd5	1	28.461	1	1	1	84.3477	84.8635	1	1
Entpd6	21.6424	1	1	22.5694	1	1	1	1	1
Entpd7	27.1836	47.6213	1	1	40.8189	69.1607	1	1	43.8589
Epb41	28.1096	26.6638	31.0639	28.2233	33.0736	1	1	1	1
Epb41l2	1	1	1	21.4311	1	1	1	1	1
Epb41l4aos	24.4267	24.4455	50.4319	33.6281	1	1	1	1	1
Epc2	1	1	1	23.7715	1	1	1	1	1
Epha1	1	1	1	1	1	23.2105	1	1	1
Ephb2	27.8639	1	34.395	35.8596	1	1	1	1	39.2619
Ephb4	24.6268	1	34.4009	35.7884	1	1	1	1	1
Ephx2	62.9623	98.5168	46.6238	41.4303	1	215.084	30.3314	1	1
Erbb2	22.6618	29.175	1	20.83	1	33.3177	1	1	1
Ercc6l2	1	1	1	23.0219	1	1	1	1	1
Erdr1	1	1	1	25.5234	1	1	1	1	1
Ergic1	31.5954	1	40.3381	42.2329	146.986	1	31.6584	28.4569	1
Erich1	1	1	1	1	1	1	33.5713	1	1
Erich4	23.606	65.3089	1	1	1	116.204	1	1	1
Ern2	1	1	1	1	163.391	1	1	1	1
Ero1lb	1	1	1	1	1	1	1	1	80.746
Esam	1	1	1	1	1	1	1	1	29.9458
Esco2	58.1995	1	1	90.3199	1	1	1	1	1
Espn	1	1	1	1	1	73.946	66.4748	1	1087.97
Esyt1	1	1	1	1	1	1	35.4973	1	1
Etaa1	1	1	1	25.0525	1	1	1	1	1
Ethe1	93.6345	90.1131	36.1919	48.1332	53.321	84.5429	1	1	845.234
Etnk1	1	1	1	1	46.3534	34.7743	101.312	1	27.2908
Ets1	1	1	1	1	1	1	60.119	1	1
Etv1	1	1	1	1	1	1	101.982	1	1
Etv3	1	29.9454	1	1	1	28.992	1	1	1
Etv6	1	1	29.3964	24.7174	1	1	1	1	1
Evi5	23.8754	23.4191	37.134	29.7746	1	1	1	1	1
Exo1	1	1	1	34.4823	1	1	1	1	1
Exoc1	1	1	1	1	1	1	1	1	29.5742
Exoc3l4	1	51.3879	1	1	1	129.356	1	1	1
Exoc4	1	1	1	26.3351	1	1	41.2372	1	1
Exoc5	20.6615	1	1	1	27.8376	1	31.3113	1	35.1864
Exosc2	34.7106	1	34.1229	44.4635	1	1	1	1	1
Exph5	1	1	1	1	1	1	1	1	32.894
F2rl1	27.178	1	1	24.7668	42.712	1	35.5185	1	1
F8a	1	1	1	1	31.9161	1	32.9323	1	25.1107
Faap100	1	1	1	23.8892	1	1	1	1	1
Faap24	1	1	1	22.9489	1	1	1	1	1
Fabp1	518.535	1743.72	124.528	141.51	55.9817	10029.6	99.8992	27.5235	1939.87
Fabp2	1117.34	1679.68	535.532	628.01	2326.56	6238.47	259.931	86.7937	84.387
Fabp5	36.696	1	35.1915	51.2749	1	1	900.367	1	1
Fadd	24.2471	1	1	23.4869	1	1	1	1	1
Fads1	36.5281	1	44.0542	47.2956	1	1	1	1	1
Fads2	20.5523	1	1	20.8984	1	1	1	1	1
Faf1	22.2733	1	1	22.8979	1	1	1	1	1
Fahd2a	1	1	25.8275	21.8114	1	1	1	1	23.892
Fam102a	22.6444	1	25.9187	24.21	1	1	1	1	1
Fam105a	1	1	1	1	1	1	60.5105	1	1
Fam110a	1	1	1	1	29.7128	1	39.0122	1	1
Fam111a	33.6855	1	1	38.0482	1	1	1	1	1
Fam114a1	1	1	1	1	53.7772	1	1	1	1
Fam120b	1	1	1	1	1	1	1	1	29.2635
Fam126b	1	1	1	1	1	27.0002	1	1	1
Fam129b	1	1	1	1	1	1	1	1	26.2731
Fam132a	78.1843	108.133	42.329	45.3744	1	160.11	1	1	1
Fam134b	1	1	31.3979	1	36.2788	1	89.4347	1	33.8086
Fam134c	1	1	1	1	1	1	1	1	27.4109
Fam13b	1	1	1	1	1	29.2471	1	1	1
Fam172a	1	1	1	1	1	1	37.3438	1	1
Fam173b	32.2045	1	1	33.8911	1	1	1	1	43.2683
Fam174b	1	1	1	1	118.544	1	90.2148	21.7301	1
Fam178a	23.5527	1	31.6272	30.9026	1	1	1	1	1
Fam183b	1	1	1	23.8194	1	1	862.888	1	1
Fam188a	21.9582	28.0058	1	1	1	1	1	1	94.4788
Fam208a	1	1	1	1	1	1	50.5844	1	27.7659
Fam21	1	1	1	21.3038	1	25.8303	1	1	33.8848
Fam210a	50.8397	63.8105	40.6591	39.0136	1	50.6872	1	1	1
Fam213a	1	1	1	1	87.3882	89.0628	104.583	52.7735	39.1074
Fam213b	122.719	182.406	73.759	78.2691	1	296.713	56.4844	1	1
Fam214b	1	1	1	1	1	28.5261	1	1	1
Fam216a	1	1	1	1	1	1	81.9821	1	26.1317
Fam220a	1	1	1	22.611	1	1	1	1	1
Fam221a	1	1	1	1	28.0809	1	1	1	164.811
Fam3a	1	1	1	1	28.6881	1	43.3488	1	42.7624
Fam3b	1	32.6278	1	1	1	52.4507	1	1	1
Fam43a	1	1	1	1	1	1	54.346	1	1
Fam46c	1	1	1	1	1	1	1	40.381	1
Fam49a	1	1	1	1	1	1	1	1	62.0638
Fam49b	1	1	1	19.421	1	1	115.791	1	45.2195
Fam57a	1	1	1	1	1	1	1	1	69.812
Fam63a	1	1	1	1	32.5933	1	1	1	26.926
Fam69a	1	1	1	1	43.1755	1	1	1	1
Fam8a1	1	1	1	1	1	31.6705	1	1	1
Fam98a	1	1	1	1	29.2773	1	1	1	22.7738
Fance	21.2629	1	30.6126	29.3164	1	1	1	1	1
Fancl	1	1	1	21.2084	1	1	1	1	1
Fas	1	1	1	1	1	29.767	1	1	1
Fasn	25.8959	1	24.6661	24.896	31.6572	1	1	1	1
Fastkd2	47.4774	35.0184	45.0694	51.7239	1	1	1	1	1
Fastkd3	25.0991	1	1	22.2743	1	1	1	1	1
Fau	20.5903	24.7662	24.4773	21.5953	1	1	1	1	1
Fbln1	25.0654	1	36.3314	37.6722	1	39.0646	1	1	1
Fbxl15	1	1	1	1	1	1	80.9943	1	35.2905
Fbxl21	1	1	1	1	1	1	1	1	28.4846
Fbxo18	25.0871	32.9607	1	1	1	28.9214	1	1	35.3038
Fbxo25	1	23.8025	1	1	1	38.0126	1	1	96.5838
Fbxo36	1	1	1	1	1	1	1	1	34.3716
Fbxo4	1	25.811	1	1	28.0735	1	1	1	1
Fbxo5	49.0607	1	1	70.2758	1	1	1	1	1
Fbxw9	1	1	1	1	1	27.0531	41.8212	1	30.1336
Fcgbp	1	1	1	1	10393.4	1	107.412	98.5159	1
Fcgrt	73.204	121.229	29.3688	30.2493	1	145.984	1	1	1
Fcho2	1	1	1	1	1	1	1	1	57.0095
Fchsd2	1	32.0615	24.0739	1	1	45.2823	38.9735	1	1
Fcnaos	1	1	1	1	1	1	1	1	59.5602
Fdft1	42.6595	27.603	1	34.2119	78.6706	1	55.2876	1	161.226
Fdxr	1	1	1	21.9699	1	1	1	1	1
Fen1	101.636	1	60.5405	132.102	43.0623	1	1	1	1
Fer	1	1	1	1	1	1	1	1	32.2604
Fer1l6	1	1	1	1	49.4476	1	1	1	1
Fes	1	1	1	1	1	1	1	1	78.2482
Fev	1	1	1	1	1	1	99.9596	1	1
Fez2	1	26.4367	1	1	1	33.7212	1	1	1
Ffar1	1	1	1	1	1	1	63.0964	1	1
Ffar2	1	1	1	1	48.0029	1	431.118	1	1
Ffar3	1	1	1	1	1	1	1	1	143.071
Ffar4	1	1	1	1	63.3887	1	70.4522	1	1
Fgd2	1	1	1	1	1	1	166.99	1	1
Fgd4	1	1	1	1	1	27.4512	1	1	1
Fgfbp1	127.869	69.2704	115.192	166.398	1	1	1	1	1
Fgfr1op	21.0268	1	1	26.897	1	1	1	1	1
Fgfr2	1	1	1	1	32.3608	1	1	1	1
Fhl2	24.1289	1	73.5472	57.6719	142.948	37.8593	148.452	1	1
Fignl1	29.4409	1	1	37.8078	1	1	1	1	1
Filip1l	1	1	1	1	1	1	1	1	24.1751
Fiz1	20.4258	1	28.6808	28.6528	1	1	1	1	29.2791
Fkbp11	1	1	1	1	355.439	1	1	102.229	1
Flnb	27.0951	35.0557	1	1	1	45.9987	1	1	1
Flrt3	21.6259	29.2336	1	1	1	27.9463	1	1	1
Flywch1	1	1	1	1	1	1	1	1	26.7553
Fmo4	1	1	1	1	1	31.5187	1	1	1
Fmo5	1	51.6306	1	1	31.2659	194.228	36.8231	1	1
Fnbp1	1	1	1	1	1	1	1	1	55.5444
Fnbp4	26.7827	1	32.3571	35.0663	1	1	1	1	1
Folr1	1	1	1	1	1	1	1	1	99.6757
Fos	114.026	93.5516	145.341	156.477	516.815	130.411	609.635	120.911	1
Fosb	1	1	1	1	99.486	1	135.86	32.4439	1
Fosl2	1	1	1	1	29.4015	1	1	1	1
Foxa1	1	1	1	1	26.5073	1	1	1	1
Foxa2	1	1	1	1	39.7017	1	106.922	1	1
Foxa3	1	1	81.8156	45.0825	328.178	1	146.423	53.805	80.9864
Foxn2	20.473	1	1	21.3054	1	1	1	1	1
Foxp4	1	1	32.0251	30.9677	42.8297	1	73.8577	1	38.5821
Foxred1	26.6812	1	1	24.7031	1	1	1	1	1
Frat2	30.4647	28.3767	26.175	33.2691	34.3437	1	1	1	1
Frmd4b	1	1	1	1	29.7535	1	1	1	1
Fsd1l	29.1902	1	27.4878	29.2368	35.7994	1	80.4254	1	1
Fto	1	1	1	19.8742	1	1	1	1	1
Ftsj1	24.9172	1	1	26.7205	1	1	1	1	1
Ftsj3	53.8353	31.0637	72.9028	70.7973	30.3276	1	1	1	1
Fubp3	24.8695	25.7529	26.9133	23.8617	1	1	1	1	1
Fundc1	1	1	33.6634	28.1034	30.3885	1	1	1	44.8724
Fut2	1	1	1	1	1	1	35.7683	1	59.7146
Fut4	1	1	1	1	29.0003	1	1	1	1
Fxyd3	24.018	1	74.4373	64.0585	956.048	1	796.555	196.101	158.281
Fxyd6	1	1	1	1	1	1	274.265	1	1
Fyb	1	1	1	1	1	1	1	1	1760.18
Fzd5	57.8074	69.8533	29.3954	35.0025	1	69.2461	1	1	1
G2e3	1	1	1	24.3719	1	1	1	1	1
G6pdx	26.5597	26.966	1	22.125	1	25.9231	1	1	1
Gabpa	20.9852	1	1	1	1	1	1	1	1
Gabpb1	22.1919	1	1	22.7422	1	1	1	1	1
Gadd45b	1	1	1	1	35.7011	1	43.0146	1	38.9372
Gadd45g	1	1	1	1	64.9977	1	369.57	81.4897	165.862
Gal3st1	1	1	1	1	1	34.9979	1	1	33.2098
Galnt10	1	1	1	1	65.5786	1	1	1	1
Galnt12	1	1	45.2796	38.0981	401.211	1	54.4848	31.731	1
Galnt3	25.0518	1	1	24.6855	97.2922	1	43.411	1	23.0127
Galnt5	1	1	1	1	36.4677	1	1	1	1
Galnt6	33.0077	49.0224	1	24.0561	123.937	68.5596	41.2776	1	1
Galnt7	43.4115	50.167	46.4456	49.2602	279.03	53.0836	64.8619	22.6929	58.131
Gan	28.0576	28.4769	1	26.4723	1	1	1	1	1
Gart	65.7453	30.6269	104.083	98.2255	31.3918	1	1	1	31.3356
Gas6	31.0033	47.0622	106.846	48.4822	63.8278	69.992	1	1	1
Gata5	1	1	1	1	1	1	1	1	39.5898
Gatad2a	25.5882	1	1	25.1508	1	1	1	1	1
Gatb	20.6652	1	1	20.36	1	1	1	1	1
Gatc	21.4992	1	1	21.6808	1	1	1	1	1
Gcg	1	1	1	1	1	1	3755.97	1	1
Gch1	32.068	39.498	1	1	1	26.6369	768.875	1	1
Gchfr	1	1	1	1	1	44.7009	1	1	25.5395
Gck	1	1	1	1	1	1	80.8878	1	1
Gcnt3	1	1	1	1	337.147	1	45.5257	26.2713	1
Gda	1	1	1	1	1	125.926	1	1	1
Gde1	1	1	1	1	113.896	94.064	77.4441	1	413.196
Gemin2	26.6369	1	26.1307	29.7479	1	1	1	1	1
Gemin6	72.013	24.2076	48.8019	93.2073	27.1783	1	1	1	1
Gfi1b	1	1	1	1	1	1	1	1	76.6045
Gfm2	23.3374	22.6785	1	20.2563	1	1	1	1	1
Gfra3	1	1	1	1	1	1	574.016	1	1
Gga2	1	1	1	1	1	1	1	1	115.517
Ggct	22.2401	1	1	25.1678	1	1	1	1	1
Ggh	21.1719	1	47.769	36.1571	35.2498	1	58.932	60.5814	1
Ggps1	1	1	1	1	1	1	34.9675	1	1
Ggt1	1	1	1	1	1	97.749	1	1	1
Ghr	1	1	1	1	33.241	1	87.1395	1	1
Ghrl	1	1	1	1	1	1	16794.9	1	1
Gid4	28.6834	1	35.9116	35.5949	1	1	1	1	1
Gimap5	1	1	1	1	1	1	1	1	38.2731
Gimap9	1	1	1	1	1	1	1	1	95.9886
Gimd1	24.2364	31.8317	1	1	104.161	51.6886	62.0958	1	1
Gins1	1	1	1	28.9811	1	1	1	1	1
Gins2	57.1698	1	54.4011	86.4091	1	1	1	1	1
Gip	1	1	1	1	1	1	15971.7	1	1
Git2	20.1597	1	1	23.2046	1	1	1	1	59.6049
Gjb2	1	1	1	23.4968	1	1	1	1	1
Gjb3	63.6708	35.4988	32.6395	47.8312	1	1	1	1	1
Gkn3	1	1	321.375	149.995	1	1	1	1	1
Glb1	23.8411	23.3856	38.0505	30.6836	57.1521	1	1	19.9808	1
Gle1	37.118	1	26.0286	41.8964	32.0947	1	1	1	1
Glul	38.6077	1	120.901	82.1796	197.986	1	269.373	18.8533	135.779
Gm10269	26.6271	24.2923	33.368	29.1223	1	1	1	1	1
Gm10320	1	1	1	1	51.2884	1	1	1	1
Gm10384	1	1	1	1	1	1	1	1	32.0061
Gm10399	21.7163	1	1	1	1	1	1	1	1
Gm11992	1	1	1	1	1	1	65.189	1	1
Gm12216	1	1	30.9645	23.7595	1	1	45.1958	1	1
Gm12511	1	1	1	1	28.0333	1	1	1	1
Gm14851	89.2531	102.813	140.467	95.1073	129.494	118.324	225.548	74528.3	123.165
Gm15200	1	1	1	1	1	1	82.9675	1	1
Gm15292	1	1	1	1	1	1	1	1984.42	1
Gm15293	1	1	1	1	1	1	1	139.528	1
Gm15848	26.9764	27.3198	1	1	32.1543	1	1	1	1
Gm17322	1	1	1	1	1	1	1	1	74.9865
Gm17660	1	1	1	1	1	1	1	1	53.9348
Gm20219	1	1	1	1	1	1	1	1	58.7028
Gm20342	1	1	1	1	1	1	1	1	31.9505
Gm26542	1	1	1	1	1	1	1	1	36.4941
Gm28875	1	1	1	1	1	1	1	1	33.3559
Gm2a	1	1	1	21.4972	1	1	1	1	1
Gm3336	115.271	181.816	30.6805	44.9652	1	198.602	1	1	1
Gm3776	1	1	1	1	1	178.273	1	1	1
Gm43194	1	1	1	1	1	1	36.5216	1	1
Gm43861	1	1	1	1	1	1	48.4776	1	1
Gm4952	1	1	1	1	1	1	1	1	84.0374
Gm5617	1	26.0239	1	1	1	34.7169	39.8932	1	1
Gm609	1	1	1	1	40.2046	1	77.8252	1	72.8169
Gm6563	23.2501	1	1	24.9045	1	1	1	1	1
Gm7849	1	1	1	1	1	1	1	553.136	1
Gm7861	1	1	1	1	1	1	1	1407.59	1
Gm8186	39.1764	27.2329	39.2943	42.0205	1	1	1	1	1
Gm8773	1	1	1	1	1	1	72.2567	1	1
Gm8909	1	1	1	1	1	27.3484	1	1	1
Gm9844	1	1	1	1	46.7281	1	1	1	1
Gmfg	1	1	1	1	1	1	1	1	36.6565
Gmpr	1	1	1	1	1	1	38.8263	1	45.2066
Gnao1	1	1	1	1	1	1	115.066	1	1
Gnaq	19.95	1	1	1	33.1654	1	54.4044	1	1
Gnaz	1	1	1	1	1	1	32.5148	1	1
Gng11	1	1	30.915	27.532	28.3844	1	1	1	50.3282
Gng13	1	1	1	1	1	1	1	1	156.989
Gng2	1	1	1	1	1	1	48.4247	1	1
Gng4	1	1	1	1	1	1	106.571	1	1
Gnl3	89.9542	29.3665	138.308	129.165	49.0067	1	1	1	1
Gnpda1	1	1	1	1	1	33.9509	1	1	1
Gnpda2	1	1	1	1	1	1	95.9355	1	47.4632
Golga3	1	1	1	1	1	1	32.5272	1	1
Golga5	20.9806	21.3274	1	21.385	49.6541	1	32.7008	1	32.1548
Golm1	118.154	113.2	105.067	101.031	279.385	78.4864	43.9555	20.9338	1
Golph3l	20.3057	27.1674	1	1	94.9636	31.7427	1	1	39.6281
Golt1b	22.4953	1	1	25.8466	38.6656	1	1	1	1
Gopc	1	1	1	1	34.5318	1	29.8405	1	26.9453
Gpatch2	23.3463	29.1939	1	22.5697	1	30.3393	1	1	1
Gpatch4	79.3012	46.0007	99.3171	94.8178	48.5339	1	1	1	1
Gpcpd1	1	1	1	1	1	1	1	1	44.1261
Gpd1l	26.5185	24.1008	1	26.1566	1	1	1	1	1
Gphn	20.5533	1	1	22.1257	1	1	1	1	1
Gpn1	33.561	1	34.9146	39.1311	1	1	1	1	28.0747
Gpn2	27.1422	1	1	26.6761	1	1	1	1	32.9088
Gpr107	1	25.3834	1	1	29.5112	32.3062	1	1	38.2621
Gpr160	20.2456	28.9177	1	1	1	34.5318	1	1	1
Gpr180	27.3873	24.3833	38.2828	29.3259	49.861	1	1	1	1
Gprc5c	1	1	1	1	1	1	1	1	93.2014
Gprin3	1	1	1	1	1	1	49.5685	1	1
Gpt	1	1	1	1	1	73.2718	1	1	1
Gpx3	1	1	1	1	1	1	286.566	1	1
Gramd3	20.9364	36.2641	1	1	1	58.9197	1	1	1
Grb2	20.4809	1	1	22.1267	1	1	63.3388	1	1
Grcc10	1	1	1	1	1	1	59.9006	1	45.1126
Grina	1	1	1	1	1	1	59.1492	1	30.4945
Grk2	1	1	1	1	48.3754	1	42.1489	1	1
Grsf1	26.8513	1	34.1221	35.574	1	1	1	1	34.3714
Grwd1	46.3335	1	53.6958	63.0219	1	1	1	1	1
Gsdmd	1	32.2673	1	1	1	100.149	118.592	1	40.8119
Gse1	1	1	1	1	29.7729	1	46.9262	1	46.6201
Gsg2	23.9262	1	1	27.4065	1	1	1	1	1
Gskip	1	1	1	1	29.1881	27.9379	1	1	38.6517
Gsn	1	1	1	1	50.6641	1	1	1	1
Gsta1	1	123.939	1	1	55.5716	1212.62	1	1	1
Gsta3	1	1	1	1	1	33.7048	1	1	1
Gsta4	26.666	153.886	1	1	213.697	615.587	1	1	1
Gstk1	21.5695	37.9269	1	1	1	73.2807	1	1	1
Gstm3	96.4386	225.312	43.4888	45.104	1	897.777	1	1	1
Gstm4	1	24.956	1	1	1	62.6383	1	1	1
Gstm6	24.0901	39.3672	29.5723	23.721	1	100.551	1	1	1
Gstm7	1	1	1	1	1	34.6324	1	1	45.6606
Gstp2	1	1	1	1	1	34.2362	1	1	1
Gstp3	24.599	35.6519	1	1	1	42.9556	1	1	1
Gstt1	46.7973	78.5438	53.6114	45.2751	41.6711	135.871	1470.81	1	183.227
Gtf3c1	1	1	1	1	1	1	36.7698	1	46.6112
Gtpbp10	25.1106	1	23.7091	31.8962	1	1	1	1	1
Guca2a	1	1	1	1	6357.96	89.0254	1	808.08	1
Guca2b	1	63.7022	1	1	1216.26	1079.71	1	1592.02	1
Guf1	1	1	25.2864	1	1	1	1	1	1
Gyg	23.997	1	32.2611	25.7427	1	1	1	1	58.8655
H2.DMa	79.209	104.392	68.0558	76.1797	30.3637	98.5332	1	1	1
H2.M3	1	1	1	1	31.2523	1	1	1	1
H2.Q1	1	1	1	1	1	43.0404	1	1	1
H2.Q10	24.8078	1	1	1	1	1	1	1	1
H2.Q7	27.5793	1	1	32.7104	51.9119	1	1	1	1
H2.T22	26.6545	36.3606	1	23.6227	76.0951	33.3038	47.5496	1	24.3867
H2.T3	59.8543	101.382	44.9432	39.8347	1	146.697	1	1	1
Habp2	1	1	1	1	1	1	1	55.2067	1
Hap1	1	1	1	1	1	1	72.6067	1	36.6294
Hars2	22.7444	1	1	23.2897	1	1	1	1	1
Haus1	33.0706	1	23.4928	40.8379	1	1	1	1	1
Haus3	1	1	1	24.394	1	1	1	1	1
Haus4	51.0449	1	44.0022	71.7899	1	1	1	1	1
Haus5	1	1	1	26.4523	1	1	1	1	1
Haus8	41.978	1	24.1481	54.0842	1	1	1	1	1
Hck	1	1	1	1	1	1	1	1	2602.94
Hdac11	1	24.5065	33.2459	1	1	26.872	1	1	1
Hdhd3	73.4776	141.947	48.2194	47.5022	1	176.717	1	1	1
Heatr5a	20.3514	1	1	1	1	29.7496	1	1	1
Hebp1	1	23.9828	1	1	1	1	1	1	60.6535
Hectd3	1	25.2723	1	1	1	30.2052	1	1	1
Hells	78.1533	1	93.4929	109.062	1	1	1	1	1
Hepacam2	1	1	1	1	417.74	1	826.167	20.5141	683.34
Heph	1	1	1	1	1	51.1204	1	1	50.0321
Hes1	21.0103	1	34.5627	30.7994	1	1	1	1	1
Hgfac	1	1	1	1	158.213	1	44.8751	34.538	1
Hgh1	19.8317	1	28.3984	23.1856	1	1	1	1	1
Hhex	1	1	1	1	1	1	107.045	1	1
Hid1	1	1	1	1	41.8382	1	1	1	1
Hilpda	1	1	1	1	34.111	1	1	1	1
Hipk3	1	1	1	1	1	1	1	1	29.2407
Hira	1	1	1	24.7021	1	1	1	1	1
Hirip3	41.5072	1	35.9664	76.2183	1	1	1	1	1
Hist1h1b	88.507	1	1	122.823	1	1	1	1	1
Hist1h1e	124.285	34.413	35.265	182.463	83.2155	1	49.9048	1	1
Hist1h2ae	39.0076	1	1	55.4743	1	1	1	1	1
Hist1h2ap	1	1	1	31.1406	1	1	1	1	1
Hist1h4d	1	1	1	25.2603	1	1	1	1	1
Hist1h4i	45.7476	24.1178	1	49.9397	31.5444	1	1	1	1
Hivep2	1	1	1	1	1	1	1	1	25.9734
Hivep3	1	1	1	1	1	1	1	1	30.2956
Hk1	1	1	1	1	1	1	1	1	32.1063
Hk2	1	1	28.9742	1	33.2568	1	71.9784	1	1
Hkdc1	25.0881	75.4333	1	1	1	144.274	1	1	1
Hmbox1	1	1	28.4098	21.3404	1	1	1	1	1
Hmces	28.2818	1	36.3053	37.6033	1	1	1	1	61.734
Hmg20a	1	1	1	1	1	1	31.9468	1	1
Hmga2	1	1	24.9392	20.6716	1	1	1	1	1
Hmgcs2	44.5039	35.4866	240.258	124.862	1	1	1	1	1
Hmgn3	1	1	1	1	1	1	552.423	1	1
Hmgxb4	28.6725	1	1	36.4852	1	1	1	1	1
Hmmr	81.0845	1	1	86.9173	1	1	1	1	1
Hmx2	1	1	1	1	1	1	1	1	536.358
Hmx3	1	1	1	1	1	1	1	1	144.205
Homer1	1	1	1	1	1	1	1	1	61.3858
Homer3	1	1	1	1	1	1	1	1	24.1854
Hook3	1	1	1	1	1	1	58.9823	1	34.9523
Hotairm1	1	1	1	1	1	1	1	1	31.8987
Hoxaas3	1	1	1	1	1	1	1	1	57.0093
Hpd	1	1	1	1	274.693	1	84.6516	79.6671	1
Hpdl	20.7877	1	1	1	1	1	1	1	1
Hpgds	1	1	1	1	1	1	1	1	558.857
Hps4	1	1	25.3941	1	1	1	35.323	1	23.5553
Hras	26.8731	27.7256	1	1	1	27.5578	1	1	1
Hsbp1l1	1	1	1	1	1	1	1	1	103.633
Hsd11b2	1	25.0979	1	1	1	1	1	1	1
Hsd17b13	26.6197	58.854	1	1	1	107.631	1	1	1
Hsd17b2	23.7735	78.922	1	1	49.1379	105.74	1	1	71.2095
Hsd17b6	1	1	1	1	1	124.81	1	1	1
Hsd3b3	1	1	1	1	1	39.7797	1	1	1
Hsf2	1	1	1	1	1	1	1	1	39.6865
Hspa13	1	1	1	1	38.5605	1	1	1	1
Hspa1b	1	1	1	1	46.5913	1	1	1	1
Htra2	56.4864	40.9018	58.9647	67.0535	1	1	1	1	1
Hyou1	1	1	1	1	41.8457	1	42.9337	1	1
Ica1	1	1	1	1	50.1004	1	70.9785	1	1
Ick	21.9324	39.2585	1	1	60.4194	44.2579	74.7148	1	1
Ids	1	1	1	1	1	1	108.035	1	1
Ier5	22.6978	1	1	23.0381	1	26.9093	1	1	1
Ifih1	1	26.124	1	1	1	22.4244	1	1	53.2136
Ifitm3	235.034	62.6309	1224.05	1025.75	164.603	33.768	151.582	100.437	174.865
Ifnar1	1	1	1	1	1	1	1	1	37.6408
Igf1r	1	1	25.4	20.86	1	1	1	1	1
Igfbp4	21.861	1	155.204	102.798	1	1	1	1	1
Igsf9	1	23.2393	1	1	1	41.5328	1	1	1
Igtp	1	1	1	1	1	1	1	1	37.4984
Ikbip	1	1	1	1	35.2159	1	1	1	1
Il11ra1	1	1	1	1	1	1	1	1	29.3422
Il13ra1	21.5106	33.0684	1	1	56.676	38.8915	1	1	515.715
Il17rb	1	1	1	1	1	1	1	1	74.3912
Il17re	1	1	1	1	1	1	63.6084	1	1
Il18	1	83.3375	1	1	1	361.906	1	1	1
Il25	1	1	1	1	1	1	1	1	31.988
Ildr1	1	1	1	1	1	1	1	1	133.616
Ilf3	29.3213	1	42.0452	48.3359	1	1	50.7782	1	1
Impa2	63.1561	33.1999	75.1386	78.348	1	1	1	1	1
Impdh1	1	1	1	1	1	1	42.0822	1	1
Inafm2	1	1	1	1	1	1	1	1	28.2103
Incenp	71.9207	1	1	101.873	1	1	1	1	1
Ing2	1	1	1	23.8505	1	1	1	1	1
Ing5	1	1	1	20.8129	1	1	1	1	1
Ino80b	24.7539	1	31.575	27.3045	1	1	1	1	34.3091
Ino80c	21.8418	24.0773	1	1	1	1	1	1	1
Inpp5b	23.702	22.8265	1	1	1	27.2058	1	1	241.848
Inpp5d	1	1	1	1	1	1	1	1	121.981
Inpp5j	1	1	1	1	1	1	1	1	202.487
Inpp5k	1	1	1	1	1	1	1	1	25.2085
Insc	27.3348	39.0708	1	25.1837	50.5042	27.0978	1	1	1
Insig1	49.7636	40.662	1	35.2471	56.5091	46.1274	1	24.0449	1
Insl6	1	34.6375	1	1	46.584	51.3546	55.3097	1	43.6874
Insm1	1	1	1	1	1	1	269.627	1	1
Ints10	37.6064	27.8527	34.2714	38.9006	1	1	1	1	1
Ints2	1	1	1	21.3474	1	1	1	1	1
Ints4	1	1	1	22.7218	1	1	1	1	49.1347
Ints5	19.8794	1	1	21.8376	1	1	1	1	1
Ints7	1	1	1	23.5115	1	1	1	1	1
Ip6k1	1	1	1	1	1	1	35.0504	1	1
Ipmk	42.5129	46.792	24.1929	27.8042	1	50.1892	1	1	1
Ipo5	63.6184	28.9116	78.7424	94.6122	1	1	1	1	32.1681
Ipo8	26.6312	26.7959	1	26.1315	1	1	1	1	32.6001
Iqgap2	38.9484	56.9319	1	32.8445	61.6932	146.777	1	1	29.2141
Irf2bp1	1	1	34.2156	29.4402	25.8478	1	39.1624	1	1
Irf2bpl	1	1	1	1	1	1	49.0714	1	42.4748
Irf7	1	1	1	1	1	1	44.4324	1	160.875
Irf9	1	1	1	1	1	1	1	1	33.3913
Irgm1	24.9309	25.9062	1	27.0726	38.5841	1	1	1	1
Isg15	1	1	1	1	1	1	1	1	46.1175
Isg20	1	1	1	1	1	1	85.9069	1	1
Isl1	1	1	1	1	1	1	671.002	1	1
Isy1	40.8528	28.2808	40.0453	47.5639	1	1	1	1	1
Itgb4	1	1	1	1	1	27.8028	1	1	39.4293
Itln1	90.0545	103.457	152.89	124.954	3223.49	107.653	162.877	42333.7	139.263
Itm2c	28.2746	27.1422	43.5058	30.3953	80.2952	1	575.343	1	109.479
Itpr1	1	1	1	1	1	1	60.6751	1	1
Itpr2	1	1	1	1	1	1	1	1	341.234
Iyd	1	1	1	1	1	34.8239	1	1	34.8119
Jarid2	1	1	26.9777	25.1108	1	1	58.2368	1	114.231
Jmy	1	1	1	1	1	1	1	1	77.8291
Jund	1	1	1	1	26.5349	1	34.0528	1	1
Kansl1	1	1	1	1	1	1	40.7297	1	1
Kat2a	23.6072	1	28.4408	28.5937	1	1	1	1	1
Kat7	1	1	1	22.7142	1	1	1	1	1
Katnbl1	25.7346	1	1	27.4513	1	1	1	1	1
Kbtbd11	1	1	1	1	1	23.4736	1	1	1
Kcnb2	1	1	1	1	1	1	63.49	1	1
Kcne3	198.545	132.472	379.187	362.189	66.7357	34.0118	1	27.4503	1
Kcnk5	1	1	1	1	1	24.6906	1	1	1
Kcnk6	1	1	1	1	50.1688	1	1	1	1
Kcnq1	44.1043	29.328	79.5412	74.8838	1	1	1	1	95.3778
Kcnq1ot1	40.1867	28.8126	162.662	85.8286	1	1	40.4854	1	112.634
Kctd12	1	1	1	1	1	1	98.5405	1	1100.9
Kctd13	1	1	1	1	1	1	1	1	46.2976
Kctd14	1	1	27.4286	1	108.394	1	1	1	1
Kdelr3	1	1	1	1	87.7469	1	1	1	1
Kdf1	21.2216	1	1	22.9284	1	1	1	1	1
Kdm1a	1	1	1	21.6795	1	1	71.3955	1	1
Kdm2b	1	1	1	20.9441	1	1	1	1	1
Kdm4a	1	1	1	1	1	1	1	1	74.2983
Kdm6a	1	1	1	1	1	1	1	1	27.8626
Kdsr	44.5671	62.2017	41.9434	36.6422	1	62.2548	1	1	1
Khk	293.158	561.029	154.279	145.013	51.8221	1126.9	50.586	20.0848	68.0189
Khsrp	25.199	1	26.3281	31.7193	1	1	1	1	1
Kidins220	1	1	1	1	1	1	31.7094	1	1
Kif11	50.676	1	1	68.8216	1	1	1	1	1
Kif12	1	1	1	1	1	1	49.1032	1	1
Kif13a	20.7617	1	1	23.5192	39.6791	1	1	1	1
Kif15	46.1329	1	1	69.8301	1	1	1	1	1
Kif1bp	1	1	1	1	1	1	35.9537	1	38.1861
Kif20a	29.3683	1	1	40.9811	1	1	1	1	1
Kif20b	83.3969	1	1	108.368	1	1	1	1	1
Kif22	69.1568	1	1	77.677	38.2674	1	1	1	1
Kif23	78.3623	1	1	90.8956	1	1	1	1	1
Kif2c	25.8598	1	1	39.4206	1	1	1	1	1
Kif4	23.7561	1	1	31.0006	1	1	1	1	1
Kit	1	1	1	1	37.9294	1	1	1	32.8116
Kitl	61.5459	60.921	37.0979	43.0446	1	48.1332	1	1	1
Klc3	1	1	1	1	1	1	51.5927	1	1
Klf4	1	1	1	1	189.118	1	1	1	48.7138
Klf7	1	1	1	1	1	1	72.7159	1	56.1342
Klf9	20.7367	1	28.9181	22.2461	1	1	1	1	30.3439
Klhdc8b	1	1	1	1	1	1	57.4352	1	1
Klhl7	1	1	1	1	1	1	59.528	1	1
Klk1	56.8122	43.3387	47.0314	51.9751	644.832	45.2803	47.1371	120.599	1
Knl1	61.3499	1	1	90.0506	1	1	1	1	1
Knstrn	99.9481	49.3376	52.716	114.634	35.8851	1	1	1	1
Kpna3	31.0751	1	31.0122	34.9448	1	1	1	1	1
Krr1	32.7462	24.7433	37.7996	36.4323	1	1	1	1	1
Krt20	1	204.355	1	1	235.962	639.403	644.881	1	1
Krt23	1	1	1	1	33.1943	1	1	1	476.501
L1cam	22.3216	25.052	1	1	1	1	1	1	35.6111
L2hgdh	1	1	24.7066	26.5327	1	1	1	1	1
L3mbtl2	23.921	1	1	25.7843	1	1	1	1	1
Lactb	1	23.898	1	1	1	37.2861	1	1	37.7464
Lactb2	21.1844	23.6185	1	1	1	24.7481	1	1	1
Lancl1	21.5457	1	31.5659	29.719	1	1	1	1	26.329
Lars2	21.625	25.4102	1	22.4009	1	1	1	1	1
Lbh	1	1	31.1393	1	49.6731	1	1	70.709	1
Lbr	109.669	49.5454	58.6982	101.003	50.119	1	1	1	1
Lca5	1	1	1	1	1	1	1	1	37.4451
Lclat1	22.1458	24.8779	1	21.4834	1	35.3658	1	1	1
Lct	1	1	1	1	1	42.3819	1	1	1
Ldb1	1	1	1	1	1	1	38.6534	1	1
Leap2	1	1	1	1	1	61.411	1	1	1
Lect2	1	1	1	1	1	1	1	1	144.707
Leng9	26.8462	38.2733	1	1	1	46.6016	1	1	31.3646
Letmd1	1	1	1	1	1	1	1	1	25.8032
Lfng	1	1	1	1	1	1	1	1	32.1305
Lgals3	123.225	292.632	1	1	1	346.07	1	1	1
Lgals8	1	24.1656	1	1	1	27.9075	1	1	32.4346
Lgmn	1	1	26.5545	24.4747	45.9044	1	49.4586	36.1358	1
Lgr5	1	1	54.5291	1	1	1	1	1	29.314
Lhpp	25.8147	1	30.701	28.43	1	1	1	1	1
Lhx1	1	1	1	1	1	1	40.9434	1	1
Lhx1os	1	1	1	1	1	1	64.7117	1	1
Lig1	85.5859	1	78.2059	124.709	1	1	1	1	1
Limd2	1	1	1	1	1	1	61.7145	1	437.294
Lin54	24.3946	1	1	26.0607	1	1	1	1	1
Lipg	24.6818	1	1	1	1	1	1	1	1
Liph	1	1	1	1	130.247	1	1	1	1
Lipt2	22.769	1	45.8225	40.0672	1	1	1	1	1
Litaf	1	1	29.1951	25.8331	127.684	1	72.5401	19.2287	163.507
Lmbr1	1	1	1	1	1	1	1	1	32.7671
Lmbr1l	1	1	1	1	1	36.8258	1	1	1
Lmf1	19.6081	1	1	1	24.4539	1	1	1	78.4556
Lmf2	22.3453	1	1	20.754	1	1	1	1	1
Lmnb1	65.4763	1	43.0692	79.7366	1	1	1	1	1
Lmx1a	1	1	1	1	1	1	117.868	1	1
Lockd	65.0891	1	1	77.2679	32.8279	1	1	1	1
Lpar6	1	1	30.8046	1	1	1	46.8841	1	62.2022
Lpcat4	1	1	1	1	1	1	1	1	45.6375
Lpgat1	43.6667	64.5526	24.0371	26.6782	1	137.838	52.044	1	1
Lrba	35.331	34.9906	1	28.5239	1	41.1575	1	1	1
Lrif1	1	26.1724	1	1	1	20.415	43.5328	1	1
Lrig1	1	1	36.7336	31.3133	1	1	1	1	1
Lrmp	1	1	1	1	1	1	1	1	2656.12
Lrp1	25.8805	41.1656	1	1	1	57.2071	1	1	1
Lrp11	1	1	1	1	1	1	64.8013	1	1
Lrp4	1	1	1	23.5948	1	1	1	1	1
Lrr1	24.705	1	1	26.5581	1	1	1	1	1
Lrrc19	1	1	1	1	1	32.4482	1	1	1
Lrrc26	1	1	1	1	279.462	25.2392	1	47.6389	1
Lrrc31	1	1	30.0684	24.647	38.9082	1	1	1	65.0254
Lrrcc1	1	1	1	1	1	1	1	1	30.6692
Lrwd1	26.6348	1	1	28.0214	1	1	1	1	29.2718
Ltc4s	1	1	1	1	1	1	1	1	1163.93
Lxn	1	1	32.47	1	30.7666	1	77.2148	1	71.148
Ly6g6d	1	1	1	1	1	1	1	1	407.576
Ly6g6f	1	1	1	1	1	1	1	1	208.899
Lyn	23.9777	31.2578	1	1	1	1	1	1	88.0842
Lyrm1	1	1	1	1	1	1	1	1	26.7593
Lysmd2	1	1	28.7523	20.8394	1	1	46.849	1	1
Lysmd3	1	23.154	1	1	1	30.1693	1	1	1
Lyz1	172.902	183.398	277.786	200.856	2133.28	195.196	439.372	73066.4	235.923
Lyz2	1	1	1	1	1	1	1	95.7007	1
Lzic	39.4242	45.8257	24.1238	28.1475	1	52.1301	1	1	1
Macrod1	1	1	1	1	1	1	47.8892	1	1
Mad2l1	75.7318	32.4121	1	88.7138	30.3944	1	1	1	1
Mad2l1bp	23.2195	1	1	22.1519	1	1	1	1	1
Madd	1	1	1	1	1	1	69.1192	1	50.5108
Maf	1	40.5287	1	1	1	87.3293	1	1	1
Mafg	21.0355	1	1	20.0507	1	1	1	1	1
Maged1	1	1	37.5151	30.1323	34.9598	1	348.281	1	50.8514
Maged2	1	1	1	1	1	1	201.736	1	1
Mageh1	1	1	1	1	1	1	87.5791	1	1
Magi3	22.6043	23.1454	1	23.6354	1	1	1	1	1
Mal2	60.6444	108.105	30.335	27.4048	1	112.277	1	1	1
Mall	39.325	91.0206	1	1	1	129.032	1	1	1
Malrd1	1	1	1	1	1	1	1	1	29.7534
Maml3	1	1	1	1	1	1	38.9152	1	1
Man2c1	1	1	1	1	1	1	36.1836	1	1
Mansc1	23.0416	1	29.278	24.622	61.0904	1	1	1	34.7775
Maoa	264.222	465.051	95.461	111.578	31.9816	778.657	1	1	1
Maob	1	1	1	1	1	69.0935	1	1	1
Map1a	1	1	1	1	1	1	1	1	50.2949
Map1b	1	1	1	1	1	1	295.153	1	1
Map1lc3a	1	1	1	1	1	1	93.6627	1	94.1696
Map3k11	1	1	1	1	1	24.4781	1	1	1
Map3k15	1	1	1	1	1	1	67.874	1	1
Map3k2	1	29.3368	1	1	1	42.8919	1	1	1
Map4	1	1	1	1	1	1	33.6817	1	1
Map4k4	1	1	1	1	1	1	63.2566	1	84.9965
Mapk14	20.5299	1	1	1	28.5683	1	97.8266	1	1
Mapk6	1	1	1	1	1	25.4763	1	1	1
Mapk8ip2	1	1	1	1	1	1	26.9683	1	1
Mapkapk2	1	1	1	1	1	1	53.3662	1	1
Mapre3	1	1	1	1	1	1	43.5677	1	1
2021-03-06	26.028	27.3756	1	24.7115	1	54.8145	1	1	1
2021-03-08	1	1	1	1	1	40.5293	1	1	1
Marcksl1	1	1	73.9871	27.7671	32.4025	1	675.037	1	342.707
Mars	42.5852	23.7665	28.7609	42.7527	42.9868	1	1	1	1
Mars2	1	1	1	20.9327	1	1	1	1	1
Marveld2	1	1	1	1	1	1	1	1	29.1218
Mast4	1	1	1	1	1	1	1	1	41.7589
Matk	1	1	1	1	1	1	1	1	537.302
Mavs	1	1	1	1	1	1	1	1	44.3558
Mboat4	1	1	1	1	1	1	117.107	1	1
Mcat	20.512	1	25.2645	25.5197	1	1	1	1	1
Mcc	1	1	1	1	1	1	1	1	28.1571
Mccc1	1	1	25.0138	1	1	1	44.7154	1	35.9788
Mcf2l	1	1	1	1	44.4338	1	71.9841	1	1
Mcm10	22.4379	1	1	36.2001	1	1	1	1	1
Mcm2	59.5176	1	98.8806	65.6931	1	1	1	1	1
Mcm3	79.8397	1	105.239	100.615	1	1	1	1	1
Mcm4	43.3884	1	64.9068	52.2362	1	1	1	1	1
Mcm5	84.1795	1	87.8945	117.564	1	1	1	1	1
Mcm6	118.909	1	188.399	151.788	44.9967	1	1	1	1
Mcm7	103.224	1	123.81	136.827	34.0526	1	1	1	1
Mcm8	1	1	1	23.9832	1	1	1	1	1
Mcph1	1	1	1	24.8468	1	1	1	1	1
Mctp2	1	1	1	1	1	1	43.8299	1	1
Mcur1	1	1	1	1	1	26.2932	1	1	1
Mdc1	1	1	1	21.2154	1	1	1	1	1
Mdm2	21.2534	1	1	1	27.2683	1	64.1192	1	35.4849
Mdn1	1	1	27.0353	24.3936	1	1	1	1	1
Mecp2	1	1	1	21.6801	1	1	1	1	52.4364
Med11	21.4416	1	1	22.5497	1	1	1	1	1
Med13l	1	1	24.7706	22.5609	1	1	39.1481	1	1
Med17	28.5142	1	28.8338	27.4634	1	1	1	1	1
Med20	1	1	1	1	1	1	1	1	43.136
Med4	36.2131	1	35.7715	47.1303	1	1	1	1	58.5546
Mef2a	1	1	1	1	1	1	44.031	1	1
Melk	50.677	1	1	61.4457	1	1	1	1	1
Men1	1	1	1	21.2692	1	1	1	1	1
Mep1b	1	70.2574	1	1	1	454.926	1	1	1
Mertk	1	1	1	1	1	27.1542	1	1	1
Metrnl	31.2128	43.3386	1	1	1	43.4521	1	1	1
Mettl1	64.9226	43.2312	85.9067	84.6925	80.1184	1	1	1	1
Mettl2	21.8408	1	26.104	24.5881	1	1	1	1	1
Mettl3	1	1	1	22.7197	1	1	1	1	1
Mettl7a1	26.0313	36.7696	1	1	1	1	1	1	1
Mettl7b	1	25.0218	1	1	1	43.3384	1	1	1
Mfap3	1	1	1	1	1	1	1	1	30.6091
Mfge8	48.5625	40.7004	95.0495	78.9884	1	1	1	1	1
Mfn2	1	28.109	1	1	1	23.5515	1	1	49.4708
Mfsd1	23.3155	1	24.0551	24.7487	1	1	1	1	1
Mfsd10	56.1687	34.6244	72.2914	69.8326	30.0264	1	1	1	1
Mfsd14b	25.32	24.4859	1	22.3021	1	26.2894	1	1	1
Mfsd6	1	1	1	1	40.5793	1	54.6098	1	51.1661
Mgam	106.657	141.573	96.0331	98.8931	33.4237	349.729	1	1	1
Mgat3	1	1	1	1	48.6152	28.7248	41.2635	1	1
Mgat4a	110.262	174.887	64.9249	63.5721	30.7841	217.091	1	1	44.7901
Mgll	1	1	1	1	1	1	62.0734	1	1
Mgme1	37.6528	1	40.9821	55.8796	1	1	1	1	1
Mgmt	1	1	25.7624	22.6468	1	1	1	1	1
Mgrn1	1	1	1	1	1	27.3292	1	1	25.49
Mical1	1	1	1	1	1	47.5626	1	1	93.1712
Mical2	1	23.5284	1	1	1	34.7292	65.941	1	1
Miga1	1	1	26.1491	1	1	1	1	1	1
Mina	27.8929	1	32.5315	30.8034	1	1	1	1	20.1363
Mipep	31.6321	30.0625	34.8186	33.6408	1	1	1	1	1
Mis12	28.1719	1	1	35.6441	1	1	1	1	1
Mis18a	69.3048	1	1	87.4922	1	1	1	1	1
Mis18bp1	31.913	1	1	61.3224	1	1	1	1	1
Mki67	243.101	55.8222	42.7644	320.13	78.4811	1	1	1	1
Mkl2	1	1	43.704	35.5798	1	1	28.5168	1	28.1024
Mkrn2	20.5573	1	1	22.5544	1	1	1	1	1
Mlh1	22.1212	1	1	20.8016	1	1	1	1	1
Mlip	1	1	1	1	1	1	1	1	78.7978
Mllt3	23.609	1	29.2969	26.6432	152.259	1	1	1	45.5004
Mlph	1	1	1	1	126.708	1	1	1	1
Mlxip	27.5884	1	41.6894	39.3596	1	1	1	1	1
Mmaa	27.0506	1	1	25.7439	1	1	1	1	1
Mme	1	33.1879	1	1	1	138.719	1	1	1
Mmgt2	1	27.0353	1	1	1	1	38.0375	1	53.1446
Mmp7	1	1	1	1	556.507	1	66.5548	2252.92	1
Mms22l	20.3507	1	1	27.2181	1	1	1	1	1
Mns1	1	1	1	22.9598	1	1	1	1	1
Mogat2	47.1062	133.304	1	1	1	381.41	1	1	1
Mogs	30.3006	1	24.4196	35.3186	32.6848	1	1	1	1
Mon1a	1	1	1	1	44.7581	1	32.9688	1	1
Morc4	1	1	1	29.1859	1	1	1	1	1
Mospd1	20.8959	27.7665	1	20.3147	1	1	1	1	54.3248
Mov10	1	1	1	1	1	1	43.2429	1	46.3085
Mpp1	29.9537	71.5926	1	1	1	171.87	1	1	1
Mpp6	31.991	1	31.3464	36.9986	1	1	1	1	1
Mpst	34.8949	34.2516	47.7091	44.1874	60.3009	1	1	1	1
Mptx2	1	1	32.7764	1	29.1209	1	36.4569	8440.78	38.4504
Mpv17	21.4986	1	25.9115	21.4002	36.8731	1	1	1	36.9465
Mpzl2	52.4942	45.8107	63.9841	62.3977	1	31.6266	1	1	1
Mre11a	1	1	1	23.135	1	1	1	1	1
Mrgbp	22.1153	1	27.7034	25.6354	1	1	1	1	1
Mrm2	24.3131	1	1	25.0379	1	1	1	1	1
Mrps2	28.6978	30.0797	27.6589	28.5242	1	1	1	1	1
Mrps27	44.8868	31.6944	35.5228	41.8322	1	1	1	1	1
Ms4a10	92.4766	228.099	62.4568	49.3514	33.5495	522.509	55.9448	1	1
Ms4a12	1	1	1	1	30.998	1	1	1	1
Ms4a18	1	61.0734	1	1	1	146.983	1	1	1
Msantd4	1	1	1	1	1	1	1	1	68.8157
Msh2	37.4437	1	67.2837	56.7522	1	1	1	1	69.4824
Msh3	1	1	25.9003	24.1286	1	1	1	1	1
Msh6	1	1	29.9712	28.0123	1	1	1	1	1
Msi1	1	1	1	1	1	1	1	1	35.5307
Msi2	1	1	31.1511	24.687	1	1	71.8215	1	127.451
Msl2	24.9125	1	26.7648	30.2488	32.3563	1	1	1	1
Msto1	1	1	1	21.7064	1	1	1	1	1
Mt2	32.7077	1	55.8995	78.102	1	1	1	1	1
Mta1	1	1	27.9582	26.5607	1	1	1	1	1
Mtap	29.6718	23.8606	35.3274	30.7966	1	1	1	1	1
Mtf1	23.0805	26.6631	1	1	1	1	1	1	26.1371
Mtg1	24.0376	24.3876	1	22.4099	1	1	1	1	1
Mthfd1	88.024	48.0377	92.0933	97.0098	1	30.3736	1	1	1
Mthfd2l	22.8398	1	30.181	21.7053	1	1	1	1	1
Mthfsd	20.7891	1	1	20.8776	1	1	1	1	1
Mthfsl	1	1	1	1	1	1	1	1	41.3229
Mtmr14	20.9862	1	1	24.1715	1	1	1	1	1
Mto1	30.9668	1	31.8484	30.2265	1	1	1	1	1
Mttp	93.2414	212.711	40.2696	36.4491	1	547.39	1	1	31.5235
Mtus1	1	1	27.3504	23.099	1	1	1	1	1
Muc2	1	1	1	1	2737.34	1	1	225.555	1
Muc3	36.132	45.3256	1	25.5617	1	120.416	1	1	1
Muc3a	1	1	1	1	59.4638	1	57.5804	1	1
Mum1	31.3187	1	34.4485	42.4747	26.6462	1	1	1	1
Mvk	27.7532	30.1178	1	21.9752	41.0925	1	1	1	33.4299
Mxd1	1	1	1	1	1	1	40.7041	1	23.1316
Mxd4	1	31.4339	1	1	57.1642	32.9291	60.0052	17.1001	39.8984
Myadm	1	1	1	1	32.7457	1	1	1	47.115
Myb	81.5674	30.9644	121.269	119.088	33.8255	1	1	1	105.096
Mybbp1a	52.1061	27.8548	75.8789	79.327	35.1318	1	1	1	1
Mybl2	1	1	1	25.3517	1	1	1	1	1
Myc	40.7245	1	141.531	76.5856	1	1	1	1	1
Mycbp2	1	1	28.4071	26.7633	1	1	43.5854	1	1
Mycl	1	1	29.2789	23.2395	1	1	39.4197	1	1
Myd88	20.4162	1	1	1	1	1	1	1	30.4903
Myl7	26.4521	39.5192	1	1	37.775	1	491.005	1	1
Mylk	47.8411	88.608	1	1	1	121.132	1	1	1
Myo18a	1	1	1	1	1	35.8501	1	1	23.5782
Myo1b	1	1	44.4351	28.0453	29.9288	1	102.482	1	348.127
Myo5b	28.6088	51.9146	1	21.7716	1	123.77	1	1	30.596
Myo5c	1	1	1	1	46.6208	1	1	1	1
Myo7a	1	1	1	1	1	28.4683	1	1	1
Myrfl	1	1	1	1	1	1	1	1	53.5255
Myt1	1	1	1	1	1	1	54.1268	1	1
Myzap	1	1	1	1	1	1	1	1	32.8435
N4bp2l1	1	26.2855	25.2725	1	1	32.248	1	1	1
Naa25	26.0447	1	29.6353	29.0147	1	1	1	1	1
Naa40	1	1	1	20.7885	1	1	1	1	1
Naaa	25.5761	31.9634	1	1	1	34.0905	1	1	1
Naaladl1	1	1	1	1	1	74.8856	1	1	1
Nacc1	21.9901	1	1	24.6283	1	1	1	1	1
Nacc2	24.2101	25.3867	1	24.1476	1	1	1	1	1
Nadsyn1	24.8239	34.2709	1	1	1	36.1238	1	1	1
Naf1	1	1	26.9497	20.5503	1	1	1	1	1
Naga	1	1	1	1	37.9843	1	60.8891	1	45.56
Nagpa	21.7453	1	1	21.2428	1	1	1	1	1
Nags	52.878	70.9413	29.9243	34.6609	1	60.3148	1	1	1
Naip1	1	39.0154	1	1	1	44.3046	1	1	1
Narf	1	1	1	1	1	1	1	1	57.6365
Narfl	23.3745	27.5287	1	20.5735	1	1	1	1	1
Nat10	1	1	1	21.2263	1	1	1	1	1
Nat6	1	1	1	1	1	1	1	1	23.4121
Nat8	1	1	1	1	1	95.2186	1	1	1
Nat8f1	1	35.635	1	1	1	65.2673	1	1	33.5205
Nat8f4	1	1	1	1	1	37.48	1	1	1
Nat8f5	1	1	1	1	1	59.5821	1	1	1
Nav1	1	1	1	1	1	1	48.3331	1	1
Nav2	1	1	37.6272	27.9446	42.3912	1	1	1	85.1033
Nbas	1	1	1	1	24.2048	1	42.0795	1	1
Nbea	1	1	1	1	1	1	53.1604	1	1
Nbeal2	1	1	1	1	1	1	43.8949	1	1
Nbn	22.8047	1	1	24.1955	1	1	1	1	1
Ncald	1	1	1	1	1	1	136.647	1	1
Ncapd2	25.9916	1	1	39.433	1	1	1	1	1
Ncapd3	45.0034	1	30.1102	56.1617	1	1	1	1	1
Ncapg	39.4696	1	1	52.5621	1	1	1	1	1
Ncapg2	1	1	1	25.2845	1	1	1	1	1
Ncaph	1	1	1	28.7733	1	1	1	1	1
Ncbp3	25.4758	1	28.0184	28.7563	1	1	1	1	1
Ncf2	1	1	1	1	1	1	1	1	150.443
Ncoa1	21.922	27.4786	1	1	1	1	34.5238	1	25.5079
Ncoa2	1	1	1	1	1	1	40.2408	1	1
Ncoa3	1	1	1	1	1	1	1	1	41.9015
Ndc1	40.7893	1	1	41.6533	1	1	1	1	1
Ndc80	26.1506	1	1	34.7709	1	1	1	1	1
Nde1	28.1372	1	1	36.7263	1	1	1	1	1
Ndrg1	1	32.0256	1	1	178.422	84.4911	272.102	1	180.632
Ndrg2	25.5634	1	1	1	1	1	1	1	1
Ndufaf5	38.124	34.6629	31.5374	34.8852	1	1	1	1	1
Nebl	1	1	1	1	1	1	1	1	345.255
Necap1	1	1	1	1	1	1	1	1	44.0555
Nectin1	1	1	1	1	42.4296	1	1	1	41.0246
Nectin3	72.2648	64.0937	59.1458	64.7684	1	60.866	1	1	1
Nefl	1	1	1	1	1	1	47.8167	1	1
Nefm	1	1	1	1	1	1	181.491	1	1
Neil3	34.1819	1	1	59.2758	1	1	1	1	1
Nek2	46.5481	1	1	42.6049	1	1	1	1	1
Nek3	1	1	1	1	1	26.3679	1	1	1
Nek6	21.6888	1	56.216	44.3136	47.0314	1	1	1	1
Nek7	1	1	1	1	1	1	1	1	33.6705
Nek8	1	1	1	1	1	1	1	1	41.8366
Neo1	1	1	1	1	1	1	57.8325	1	1
Neu1	1	1	1	1	1	1	1	1	36.149
Neurod1	1	1	1	1	1	1	711.918	1	1
Neurod2	1	1	1	1	1	1	119.235	1	1
Neurog3	1	1	1	1	1	1	859.207	1	1
Nfat5	1	1	1	1	1	1	40.084	1	82.5316
Nfatc1	1	1	1	1	1	1	1	1	26.8016
Nfic	21.185	1	40.9108	38.1287	1	1	1	1	1
Nfkb2	1	1	1	1	29.9173	1	1	1	1
Nfkbil1	23.2021	1	35.4538	26.1605	1	1	1	1	1
Ngly1	22.4606	31.1158	1	1	1	33.5189	32.4838	1	1
Nhsl1	1	1	1	1	1	31.3515	1	1	1
Nif3l1	27.4567	1	31.4069	31.2675	1	1	1	1	1
Nipal2	1	1	1	1	47.1203	1	1	1	37.6079
Nkd1	1	1	1	1	1	1	1	1	107.272
Nkx2.2	1	1	1	1	1	1	317.54	1	1
Nle1	20.9163	1	30.7042	29.907	1	1	1	1	1
Nln	25.6962	33.5548	1	1	1	31.2603	1	1	1
Nlrc4	1	1	1	1	27.147	1	1	1	1
Nlrp6	86.7681	162.587	164.818	132.204	1	202.863	1	1	1
Nme4	1	1	50.754	40.1073	1	1	1	1	34.6394
Nme7	1	1	1	21.7987	1	1	1	1	1
Nme9	1	1	1	1	1	1	73.8093	1	1
Nmnat3	1	1	1	1	1	1	40.9083	1	1
Nmral1	29.4663	1	41.5987	49.2039	1	1	1	1	1
Nmrk1	1	1	1	1	1	1	1	1	29.1129
Nnt	1	1	24.842	23.621	1	1	1	1	1
Noa1	45.1022	29.327	59.3079	51.0239	1	1	1	1	1
Noc2l	37.1849	1	44.9625	48.7741	1	1	1	1	1
Noc4l	44.2027	1	38.3353	50.0706	1	1	1	1	1
Nol4l	1	1	1	1	1	26.2293	1	1	1
Nol8	33.3505	25.0788	37.0734	40.2536	1	1	1	1	1
Nop2	37.2566	1	51.7299	50.7424	1	1	1	1	1
Notch1	1	1	32.2349	32.5208	1	1	1	1	1
Noxa1	60.18	25.4087	90.2645	105.443	1	1	1	1	1
Npc1l1	24.6762	54.5357	1	1	1	110.617	1	1	1
Npdc1	1	1	1	1	180.523	1	202.85	53.8251	126.794
Nprl2	22.2765	1	1	1	1	1	1	1	51.5278
Nqo1	54.5145	73.3557	1	22.7061	1	66.5281	1	1	1
Nr1h3	31.9734	48.5285	28.722	23.7181	1	60.8169	1	1	1
Nr1h4	28.1554	52.805	1	1	24.3692	47.3427	1	1	1
Nr1i3	1	45.1388	1	1	1	84.5713	1	1	1
Nr2e3	1	1	53.5274	33.1557	1	1	1	1	1
Nr4a2	1	1	1	1	1	1	113.975	1	1
Nr5a2	35.354	41.5871	27.0108	26.5578	1	1	1	1	1
Nradd	1	1	1	1	1	1	1	1	95.6543
Nrarp	1	1	1	24.0989	1	1	1	1	1
Nrep	1	1	1	1	1	1	1	1	54.4692
Nrf1	28.8644	1	27.4173	32.193	1	1	1	1	1
Nrgn	1	1	1	1	1	1	1	1	221.518
Nrm	36.9569	1	35.939	65.5227	1	1	1	1	1
Nrtn	1	1	56.4768	46.0662	1	1	1	1	1
Nsdhl	30.8772	31.5195	1	27.9826	1	1	1	1	53.1972
Nsmce4a	30.8654	1	1	34.7891	1	1	1	1	1
Nsun5	24.9649	1	27.7256	32.1058	1	1	1	1	1
Nt5c3b	1	1	37.0191	35.681	1	1	48.6385	1	1
Nub1	1	1	1	1	1	1	1	1	27.881
Nubpl	1	1	23.9909	24.9402	1	1	1	1	35.5641
Nucb2	1	1	1	1	74.1314	1	51.5684	52.7064	1
Nudcd1	22.2575	1	1	23.9225	1	1	1	1	1
Nudt3	25.0511	1	1	26.422	1	1	1	1	1
Nudt6	21.6706	1	27.2372	24.1115	1	1	1	1	1
Nudt7	1	32.9242	1	1	1	37.731	44.8625	1	40.8532
Nuf2	31.492	1	1	40.1753	1	1	1	1	1
Nufip1	31.1123	24.3236	42.9858	43.8517	1	1	1	1	1
Numb	1	1	1	1	1	24.3211	1	1	1
Nup133	23.1404	1	1	29.3107	1	1	1	1	1
Nup153	1	1	1	25.9986	1	1	1	1	1
Nup214	24.8534	1	1	29.8045	1	1	1	1	1
Nup35	28.5727	1	1	28.3224	1	1	1	1	1
Nup37	66.941	30.7806	33.4142	77.0519	1	1	1	1	22.5029
Nup43	48.0181	1	51.7842	64.9435	1	1	1	1	1
Nup54	29.0839	1	36.2119	36.3085	1	1	1	1	1
Nup62	55.2752	1	53.4407	67.8027	1	1	1	1	1
Nup85	45.8327	1	35.7038	61.8723	1	1	1	1	1
Nup93	38.8083	1	1	39.7745	1	1	1	1	1
Nupr1	1	1	1	1	160.44	1	1	310.927	1
Nusap1	70.9707	1	1	97.0597	1	1	1	1	1
Nvl	27.7837	1	34.6903	32.981	1	1	1	1	29.8047
Nxt2	27.1435	1	1	21.3754	1	1	1	1	1
Oas1a	1	1	1	1	1	1	1	1	33.1328
Oasl1	1	1	1	1	1	1	1	1	41.3545
Oasl2	1	1	1	1	1	1	1	1	42.4166
Ocrl	1	1	1	1	1	1	39.4116	1	1
Odf2l	1	1	1	22.9894	39.2771	1	1	1	1
Odf3b	1	1	1	1	1	24.167	1	1	1
Ogfod3	1	1	1	22.6488	1	27.1947	1	1	1
Oip5	1	1	1	21.5448	1	1	1	1	1
Oit1	84.5742	132.852	92.5835	84.1445	363.204	234.638	170.375	41.3338	1
Olfm1	1	1	1	1	1	1	61.4436	1	1
Olfm4	1	1	228.84	113.615	1	1	1	1	1
Opa1	44.6192	46.7048	35.0013	39.0234	1	42.9738	1	1	1
Optn	1	1	1	1	1	35.2487	1	1	61.619
Orc2	1	1	1	23.8569	1	1	1	1	1
Orc6	89.2092	1	74.8208	103.879	33.4387	1	1	1	29.2755
Ormdl3	1	1	1	1	1	1	71.0946	15.635	50.2461
Osbpl2	1	1	1	1	48.3911	1	61.1387	1	46.6279
Osbpl3	1	1	1	1	1	1	1	1	49.7319
Osbpl6	1	1	1	1	26.9951	29.8228	1	1	1
Osgepl1	27.8886	1	27.3464	26.0279	1	1	1	1	1
Osgin1	1	1	1	1	1	32.1263	1	1	1
Osr2	22.8116	1	1	1	1	1	1	1	49.0328
Otop3	1	1	1	1	1	44.1961	1	1	1
Otud4	20.0095	1	1	24.5316	1	1	1	1	1
Otud6b	21.9789	1	1	21.348	1	1	1	1	1
Otud7b	1	1	1	1	1	1	1	1	49.0315
Oxr1	1	1	1	1	26.27	1	122.469	1	1
P2rx4	1	23.0064	1	1	226.359	25.3644	44.7832	19.3574	118.569
Pabpc4	21.5481	1	33.8338	29.3026	1	1	1	1	1
Pacs2	1	1	1	1	1	1	1	1	35.482
Pafah2	21.6128	30.1284	1	1	1	27.5211	1	1	1
Paics	58.5599	1	136.367	91.0252	1	1	58.2107	1	47.2456
Pam	1	1	1	1	1	1	231.969	1	1
Pank1	25.4753	1	1	26.499	1	1	1	1	1
Pank3	46.4416	68.3757	1	24.7813	1	85.9412	29.5784	1	1
Paox	27.8877	1	40.1631	42.1057	1	1	1	1	1
Papd4	26.9332	1	24.975	23.2693	1	1	1	1	1
Papss2	1	92.4893	1	1	1	506.629	1	1	28.6604
Pard3	1	1	1	21.8823	1	1	94.0719	1	1
Pard3b	1	1	1	1	1	29.0878	1	1	1
Parg	21.0451	1	24.6518	24.4806	1	1	1	1	1
Parm1	1	1	1	1	28.7292	1	61.9689	1	1
Parp1	42.6887	1	68.4163	68.5254	29.1678	1	364.33	1	1
Parp9	1	1	1	1	1	38.4742	1	1	40.8945
Parva	29.095	1	29.1583	33.2979	44.9389	1	41.8331	1	1
Pate4	1	1	1	1	1	1	1	1	147.794
Patj	1	1	1	1	1	25.7871	1	1	1
Pax4	1	1	1	1	1	1	125.308	1	1
Pax6	1	1	1	1	1	1	150.248	1	1
Paxip1	21.31	1	1	27.0243	1	1	1	1	1
Pbk	114.472	1	1	177.812	41.7053	1	1	1	1
Pbx1	30.0776	1	63.994	57.8304	1	1	194.321	1	1
Pcgf3	25.4133	27.4611	1	22.8261	44.7231	30.5479	1	1	1
Pcgf5	21.5696	1	1	22.2532	1	1	1	1	1
Pcgf6	21.3548	1	31.5476	32.7301	1	1	46.6512	1	1
Pclo	1	1	1	1	1	1	46.4788	1	1
Pcmtd2	1	1	1	1	1	1	52.8429	1	41.2809
Pcna	78.7532	1	69.361	91.4624	36.9296	1	1	1	1
Pcnt	28.8971	1	1	34.641	1	1	1	1	1
Pcnx	1	1	1	20.3021	1	1	1	1	1
Pcsk1	1	1	1	1	1	1	472.922	1	1
Pcsk1n	1	1	1	1	1	1	323.128	1	1
Pcsk5	31.8275	45.5872	1	1	1	66.6682	1	1	1
Pcsk7	1	1	1	1	34.1142	1	1	1	1
Pcyox1	23.5624	1	1	24.7772	1	1	1	1	1
Pcyt1a	1	33.7586	1	1	1	47.4783	1	1	1
Pdcd11	23.0226	1	27.6631	25.8393	1	1	1	1	1
Pdcl	20.1029	1	1	1	31.9978	1	1	1	71.4691
Pde1c	1	1	1	1	1	1	44.753	1	1
Pde4d	23.0813	31.7306	1	1	1	37.9722	1	1	31.614
Pde4dip	1	1	1	1	31.0411	1	36.6837	1	41.1663
Pde9a	1	28.4156	1	1	1	40.5122	1	1	74.2231
Pdia5	21.2153	1	1	25.4202	418.149	1	56.4372	1	1
Pdik1l	23.7407	1	1	23.6543	1	1	1	1	1
Pdk3	28.5113	24.369	29.9915	34.1605	27.5597	1	227.719	1	1
Pds5b	21.2691	1	26.5749	32.5037	1	1	1	1	1
Pdss1	106.46	102.856	76.5092	91.1325	27.518	69.199	1	1	1
Pdx1	1	1	1	1	1	1	38.2478	1	1
Pdzd3	1	25.3841	1	1	1	30.5504	1	1	1
Pdzk1ip1	1	1	1	1	1	1	42.9392	1	1
Pea15a	1	1	1	1	1	1	1	1	215.752
Peak1	1	1	1	1	1	27.1278	1	1	1
Pecr	29.93	27.1434	48.7384	40.6911	46.5057	1	1	1	1
Peg3	1	1	1	1	1	1	72.5018	1	1
Pelp1	32.1527	1	34.904	44.5566	1	1	1	1	1
Pex11a	31.328	44.8667	28.2664	23.424	1	60.45	1	1	1
Pex11g	1	29.7957	1	1	34.3571	37.277	1	1	37.3936
Pfas	23.8516	1	29.8435	37.2411	1	1	1	1	1
Pfkfb3	1	1	1	1	1	1	1	1	66.6914
Pfkfb4	1	1	1	1	1	29.3101	1	1	1
Pfkp	96.3771	148.687	1	30.6497	49.1986	212.119	1	1	181.405
Pgap1	1	1	1	1	1	1	44.7195	1	1
Pgc	1	1	1	1	1	1	150.433	1	1
Pgk1	27.4685	28.8826	1	21.7148	1	29.5954	1	1	1
Pgm2	20.0503	29.2889	1	1	1	56.4357	1	1	31.8762
Pgm2l1	1	1	1	21.9189	1	1	1	1	89.8272
Pgm3	41.0703	46.0648	44.4683	38.4247	99.6228	47.8885	53.0882	1	1
Pgpep1	1	36.0054	28.8615	1	1	50.3512	1	1	68.7989
Phf10	24.1026	1	1	23.9722	1	1	1	1	1
Phf20	1	1	1	1	1	1	28.1218	1	1
Phf21a	1	1	1	1	1	1	48.8373	1	1
Phgdh	33.4971	1	102.176	105.542	30.9141	1	1	1	1
Phlda1	1	1	118.629	49.8705	229.384	1	200.382	57.6137	565.196
Phldb2	1	1	1	1	1	1	88.5405	1	1
Phldb3	1	1	1	1	1	1	1	1	34.1036
Pigc	24.8012	22.5983	1	20.0194	1	1	1	1	104.183
Pigq	28.7827	27.8833	1	26.0592	1	25.5035	1	1	1
Pigu	31.9843	28.3563	29.7766	35.3916	1	1	1	1	1
Pik3c2b	1	30.5413	1	1	1	25.9402	1	1	1
Pik3ca	20.069	1	1	24.0266	1	1	1	1	1
Pik3cg	1	1	1	1	1	1	1	1	133.367
Pik3r2	1	1	1	1	1	1	32.3986	1	1
Pik3r5	1	1	1	1	1	1	1	1	223.844
Pim1	24.0778	26.5899	1	23.0692	1	60.7912	1	1	1
Pim2	1	1	1	1	1	1	129.544	1	1
Pinx1	31.6404	24.6268	34.4464	35.4945	1	1	1	1	1
Pip5k1a	20.3587	1	1	1	1	1	1	1	1
Pitrm1	28.5901	1	36.3576	38.3023	1	1	1	1	1
Pitx1	32.5047	1	31.2351	34.902	1	1	1	1	1
Pja2	1	1	1	1	33.9715	1	77.5091	1	46.5153
Pkdcc	1	1	1	1	1	1	80.1538	1	1
Pklr	1	27.6694	1	1	1	51.0835	1	1	32.0836
Pkmyt1	33.2833	1	1	42.8614	1	1	1	1	1
Pkn1	1	1	1	1	1	1	60.3015	1	28.0688
Pknox1	1	1	1	1	1	1	1	1	29.5417
Pkp1	1	1	1	1	1	1	1	1	36.7875
Pkp4	28.7021	1	1	31.4582	1	1	1	1	1
Pla2g10	1	1	1	1	131.421	1	1	1	1
Pla2g12a	1	1	32.6819	25.0438	1	1	1	1	22.5432
Pla2g12b	40.8102	105.097	1	1	1	146.757	1	1	1
Pla2g2d	1	1	1	1	1	1	106.348	1	1
Pla2g2f	1	1	1	1	1	1	129.525	20.6888	1
Pla2g4a	1	1	52.8114	37.2566	1	1	1	1	405.82
Pla2g6	1	1	1	1	1	1	38.0563	1	1
Plbd1	48.7725	59.5203	57.193	41.6993	1	69.1162	1	1	1
Plcb2	1	1	1	1	1	1	1	1	100.973
Plcb3	138.945	149.535	115.434	122.969	44.7282	136.846	1	1	1
Plcb4	1	1	1	1	1	1	31.5045	1	1
Plcg2	1	1	1	1	1	1	1	1	213.194
Pld1	26.1709	44.0721	1	1	1	49.6153	36.5981	1	1
Pld2	1	1	1	1	1	1	1	1	57.2476
Pld3	1	1	1	1	37.6435	1	76.7079	17.497	63.0543
Plec	1	25.0873	1	1	39.2883	52.8929	41.386	1	39.1538
Plekha1	1	1	1	1	1	1	61.8077	1	1
Plekha7	20.2374	26.5989	1	1	1	23.7848	1	1	30.7716
Plekhg5	1	1	1	1	1	1	1	1	36.954
Plk1	81.2676	1	1	97.3639	1	1	1	1	1
Plk2	1	1	1	1	1	1	1	1	143.568
Plk4	36.5928	1	1	50.3549	1	1	1	1	1
Pllp	24.7044	35.7611	1	1	52.6055	42.9737	1	1	1
Plod3	1	1	1	1	1	1	1	1	32.1098
Plpp1	20.357	34.0955	1	1	46.4629	115.728	1	1	67.344
Plpp5	1	26.9412	1	1	51.2438	1	30.706	1	1
Plscr3	1	1	1	1	1	1	1	1	32.5588
Pmf1	135.375	61.2386	79.8983	166.623	60.7395	1	1	1	1
Pml	1	1	1	1	1	1	1	1	33.9302
Pnliprp1	1	1	1	1	1	1	1	24.2396	1
Pnliprp2	1	1	1	1	1	1	1	1304.88	1
Pnmal1	1	1	1	1	1	1	38.095	1	1
Pnp2	101.555	124.912	39.4741	53.0503	1	154.97	1	1	1
Pnpla3	1	1	1	1	1	1	1	1	32.8526
Pnpla6	1	1	1	1	1	1	1	1	46.9845
Pnpt1	46.1301	40.0273	43.0165	44.5257	1	1	1	1	1
Poc1a	30.3101	1	1	38.1109	1	1	1	1	1
Poc1b	22.9113	1	1	23.8166	1	1	1	1	1
Pofut2	1	1	1	1	34.5828	1	34.2855	1	1
Pola1	30.467	1	31.346	46.7666	1	1	1	1	1
Pola2	25.6737	1	25.6201	35.3252	1	1	1	1	1
Pold1	30.7328	1	32.2499	48.301	1	1	1	1	1
Pold3	41.9322	1	44.2597	58.1224	1	1	1	1	51.1113
Pole2	1	1	1	20.7403	1	1	1	1	1
Polg	1	1	1	21.0537	1	1	1	1	1
Polr1a	1	1	1	20.3098	1	1	1	1	1
Polr1e	1	1	24.7406	22.8339	1	1	1	1	1
Polr3d	24.3296	1	27.4941	25.7704	22.3349	1	1	1	1
Polr3e	28.0588	1	34.4881	31.8113	1	1	1	1	20.4036
Polr3g	1	1	1	1	1	1	1	1	41.7188
Polr3gl	1	1	1	22.6213	1	1	1	1	1
Polr3h	23.8797	1	35.6165	36.7733	1	1	1	1	1
Pom121	24.2071	1	1	30.0351	1	1	1	1	1
Pomt1	1	1	1	21.5575	1	1	1	1	1
Pou2f3	1	1	1	1	1	1	1	1	213.151
Ppara	25.6294	38.0944	1	1	1	40.7473	1	1	1
Pparg	1	1	1	1	1	1	1	1	48.7505
Ppargc1a	1	1	1	1	1	40.0627	1	1	1
Ppargc1b	44.049	56.2766	36.0701	34.5373	1	47.3396	1	1	1
Ppat	1	1	45.9645	37.272	1	1	47.3676	1	1
Ppfia1	20.3612	1	1	21.4918	1	1	1	1	1
Ppfibp2	1	37.0007	1	1	29.4537	43.8582	1	1	78.31
Ppip5k1	23.0235	1	1	1	1	23.346	1	1	1
Ppm1a	22.778	24.4496	1	1	1	39.3579	1	1	1
Ppm1h	1	1	1	1	1	33.7297	1	1	1
Ppp1r13b	1	1	1	1	1	1	39.2756	1	1
Ppp1r14c	1	1	1	1	1	1	130.566	1	196
Ppp1r15a	1	1	1	1	1	1	123.375	1	1
Ppp1r16a	23.4124	31.5666	1	1	1	39.4291	1	1	26.2823
Ppp1r8	35.9161	1	35.9341	40.9875	1	1	1	1	1
Ppp1r9a	1	1	31.2217	24.9357	1	1	1	1	1
Ppp2r3c	19.6829	1	1	23.8032	1	1	1	1	67.3885
Ppp2r3d	1	1	1	1	1	1	1	1	43.8152
Ppp2r5d	20.6517	1	1	21.0305	1	1	1	1	1
Ppp6r3	25.2186	23.531	1	24.6633	1	1	1	1	1
Pprc1	1	1	1	21.6619	1	1	1	1	1
Pptc7	1	24.8799	1	1	1	28.1945	1	1	1
Pqlc1	1	1	1	1	33.36	1	45.4195	1	104.915
Pqlc3	1	1	1	1	29.2395	1	1	1	1
Pradc1	49.5462	1	1	43.5535	31.2652	1	1	1	62.9824
Prc1	67.2446	1	1	100.061	1	1	1	1	1
Prcp	24.9181	1	33.794	32.1501	1	1	1	1	64.8385
Prdm16	1	1	1	1	1	1	50.5058	1	1
Prdm2	1	1	1	1	1	1	1	1	40.1478
Prelp	1	1	58.0547	52.8175	1	1	1	1	1
Prim1	82.0556	1	86.7042	112.246	1	1	1	1	1
Prim2	1	1	1	22.4909	1	1	1	1	1
Prkaa1	1	1	1	1	1	1	32.2294	1	1
Prkag2	1	22.816	1	1	1	27.268	1	1	1
Prkg2	1	1	1	1	1	38.852	1	1	1
Prkrir	22.9892	1	1	29.7214	1	1	1	1	1
Prmt2	1	1	1	1	1	1	63.9257	1	47.5329
Prmt3	27.4011	1	35.1054	34.7762	1	1	1	1	1
Prnp	1	1	1	1	1	1	268.244	1	1
Prodh	43.8513	50.0107	42.9564	44.2449	1	53.5217	1	1	1
Prodh2	1	1	1	1	1	1	45.5524	1	1
Prox1	1	1	1	1	1	1	59.4665	1	48.6272
Prpf39	21.3507	1	27.1657	23.4908	1	1	1	1	1
Prpf6	23.8665	1	27.4994	27.5976	1	1	1	1	1
Prps2	50.2708	26.204	78.9289	71.9506	30.9754	1	1	1	1
Prpsap2	23.6268	1	1	25.1974	1	1	1	1	1
Prr15	1	1	1	1	1	45.9441	1	1	150.529
Prrc1	1	31.6872	1	1	68.1115	31.5228	1	16.3794	1
Prrc2b	1	1	26.6222	29.1872	1	1	67.632	1	1
Prss8	24.8463	1	46.7868	32.6097	47.5268	1	1	1	1
Psd3	1	1	1	1	1	1	35.5212	1	59.4922
Psip1	26.1819	1	34.7869	43.8643	1	1	35.0812	1	1
Psmc3ip	1	1	1	27.9219	1	1	1	1	1
Pspc1	20.8282	1	1	26.329	1	1	1	1	1
Ptgs1	1	1	1	1	1	1	1	1	353.257
Ptov1	1	1	1	1	46.3731	1	85.8055	1	28.4036
Ptpn6	38.4094	38.9753	56.2083	48.7702	1	31.3186	50.7698	1	1043.32
Ptpra	1	1	1	1	1	1	1	1	32.4434
Ptprc	1	1	1	1	1	1	1	1	29.554
Ptpre	1	1	1	1	1	1	1	1	51.9115
Ptprh	1	1	1	1	1	33.8498	1	1	1
Ptprj	1	1	1	1	1	1	1	1	32.3404
Ptprk	26.9903	1	30.7207	33.6809	1	1	1	1	1
Ptprn2	1	1	1	1	1	1	114.963	1	1
Ptprr	1	1	1	1	44.0455	1	1	1	1
Pus7	1	1	32.8906	30.8551	1	1	1	1	1
Pusl1	45.0696	1	47.2672	53.0739	1	1	1	1	1
Pxdc1	1	1	1	1	1	26.0264	1	1	1
Pxmp2	39.4464	25.8641	1	30.9858	1	28.3686	1	1	1
Pxmp4	22.4128	29.9618	1	1	1	42.5523	1	1	47.5189
Pxn	21.7303	32.9282	1	1	42.5748	34.0696	1	1	1
Pycr1	1	1	1	1	1	1	1	19.9059	1
Pygl	1	1	1	1	1	1	1	1	437.797
Pyroxd1	25.173	30.8602	1	20.967	29.8132	1	1	1	1
Qser1	1	1	1	23.2887	1	1	1	1	1
Qsox1	23.0604	1	53.0289	35.4914	460.492	1	47.5217	141.183	39.807
Qsox2	20.7094	1	41.3502	44.0703	1	1	30.6663	1	1
Qtrt1	34.258	1	53.9385	50.9614	36.8488	1	1	1	1
RP23.220F20.2	50.8812	50.2513	52.4674	45.1939	1	41.5723	1	1	1
RP23.383B20.1	1	1	1	1	44.1589	54.9904	1	1	1
Rab10os	1	24.3796	1	1	1	1	1	1	43.5179
Rab13	1	1	1	1	1	1	1	1	39.5541
Rab15	1	1	1	1	110.567	1	71.3254	1	1
Rab17	41.7363	71.1852	26.5178	24.4495	1	77.0084	1	1	27.6394
Rab20	1	1	1	1	1	29.8981	1	1	1
Rab27a	1	1	1	1	48.0609	1	41.9174	1	59.6163
Rab27b	1	1	1	1	198.171	1	1	17.927	169.289
Rab3a	1	1	1	1	1	1	33.9201	1	1
Rab3b	1	1	1	1	1	1	38.8034	1	1
Rab3c	1	1	1	1	1	1	201.989	1	1
Rab3d	1	1	1	1	167.721	1	169.73	24.89	129.664
Rab3gap2	21.4639	34.9079	1	1	1	51.2649	1	1	1
Rab40c	1	1	1	1	1	1	1	1	27.4624
Rab5b	1	1	1	1	1	1	1	1	24.6508
Rac2	1	1	1	1	1	1	1	1	535.175
Racgap1	68.7998	1	1	82.5463	1	1	1	1	1
Rad1	1	1	1	26.0516	1	1	1	1	1
Rad18	1	1	1	26.6675	1	1	1	1	1
Rad51	52.7442	1	1	72.5002	1	1	1	1	1
Rad51ap1	30.6793	1	1	48.7611	1	1	1	1	1
Rad54l	27.1214	1	1	41.9327	1	1	1	1	1
Rai2	1	1	1	1	1	1	72.4836	1	1
Ralgds	1	1	1	1	1	1	41.2961	1	1
Ramp1	1	1	1	1	295.582	1	1	131.229	1
Ranbp2	33.9528	27.4567	29.328	34.8042	1	1	1	1	1
Rap1gap	1	1	1	1	93.5007	1	1	1	1
Rap1gap2	1	1	1	1	1	1	82.9549	1	1
Rap1gapos	1	1	1	1	72.4355	1	1	1	1
Rasa4	1	1	1	1	66.6176	1	28.5447	1	1
Rasal2	1	1	1	1	1	1	73.8495	1	1
Rasd1	1	1	1	1	1	1	213.986	1	1
Rasef	1	1	1	1	43.1526	1	1	1	1
Rasgrf2	1	1	1	1	1	1	1	1	27.4254
Rassf3	1	1	1	1	1	22.7214	1	1	1
Rassf4	31.7915	1	50.7074	49.1343	1	1	64.582	1	1
Rassf6	1	1	1	1	78.8677	1	1	1	114.749
Rbbp8	25.5324	1	1	31.625	1	1	1	1	1
Rbfox2	1	1	1	1	1	1	51.1682	1	1
Rbl1	1	1	1	22.4978	1	1	1	1	1
Rbm15	29.886	1	1	32.8453	1	1	1	1	1
Rbm18	1	1	1	1	1	1	51.7017	1	60.1329
Rbm26	23.5129	1	30.4587	28.2519	1	1	34.9274	1	1
Rbm38	22.945	1	53.8988	47.1226	1	1	1	1	333.502
Rbms2	21.3548	1	26.7054	24.5018	1	1	1	1	1
Rbp2	162.4	803.165	1	23.0199	1	4309.65	325.648	1	1
Rbp4	1	1	1	1	1	1	846.197	1	1
Rbp7	241.869	256.012	33.7616	78.4574	1	87.1621	1	1	1
Rcan3	1	1	1	1	27.1457	1	1	1	1
Rcc1	46.4062	1	34.3556	66.887	1	1	1	1	1
Rcl1	53.7742	27.6537	77.6703	74.2008	1	1	1	1	1
Rcn1	1	1	1	1	63.9781	1	73.6316	1	1
Rcor3	1	1	1	1	1	1	34.001	1	1
Rdh10	1	1	1	1	1	24.6643	1	1	1
Rdh11	43.1313	37.4879	1	31.5401	1	29.9483	1	1	1
Rdh13	26.3729	26.767	1	1	1	1	1	1	1
Rdh7	51.5622	124.296	42.6311	37.9975	1	443.765	1	1	1
Reep4	42.7421	1	1	48.182	29.7536	1	50.0316	1	1
Reep5	1	1	1	1	194.66	1	131.672	131.267	1384.73
Reg1	286.487	1707.39	54.6253	56.3093	44.027	12997.7	50.9593	27.6302	41.8427
Reg3a	1	83.1668	1	1	1	835.579	1	1	1
Reg3b	970.597	3561.48	183.895	235.577	306.819	11937.3	99.9486	201.965	52.6366
Reg3g	1423.92	4363.07	270.165	359.355	382.729	8641.54	122.267	638.022	85.4348
Reg4	1	1	1	1	556.593	1	9433.15	1963.55	1
Rep15	1	1	1	1	764.455	1	1	31.9729	1
Reps2	1	1	1	1	1	1	1	1	33.5571
Resp18	1	1	1	1	1	1	271.35	1	1
Retsat	47.7572	55.8725	40.329	41.384	1	107.23	1	1	1
Rev3l	1	1	1	1	1	1	87.7972	1	1
Rfc3	64.9794	1	74.0399	87.7332	1	1	1	1	1
Rfesd	1	1	1	1	1	1	1	1	38.0196
Rflnb	88.0542	110.984	46.4362	50.5391	1	82.7842	1	1	1
Rfwd3	25.7271	1	1	33.8631	1	1	1	1	1
Rfx3	1	1	1	1	1	1	60.738	1	1
Rfx6	1	1	1	1	1	1	103.051	1	1
Rfx7	1	1	25.8927	22.4072	1	1	1	1	1
Rfxap	24.0625	1	1	28.9528	1	1	1	1	1
Rgcc	1	1	111.248	71.5004	1	1	1	1	1
Rgl2	1	1	1	1	1	1	59.9132	1	63.0464
Rgmb	1	1	29.5983	1	1	1	1	1	1
Rgn	30.6002	40.2264	29.2974	22.949	1	63.6503	1	1	1
Rgs13	1	1	1	1	1	1	1	1	3798.08
Rgs17	1	1	1	1	1	1	36.0722	1	1
Rgs19	1	1	1	1	1	1	1	1	55.6403
Rgs2	1	1	1	1	83.8893	1	465.086	1	698.906
Rgs22	1	1	1	1	1	1	1	1	193.257
Rgs3	1	1	1	1	1	1	1	1	27.7336
Rhob	1	1	1	1	35.9596	1	152.685	1	28.4053
Rhoc	1	41.1791	1	1	32.2298	117.164	253.863	1	172.408
Rhog	24.7572	28.1394	1	19.8824	1	1	1	1	77.6808
Rhot2	1	1	1	1	1	21.4984	1	1	1
Rhou	1	1	1	1	1	35.2242	41.3127	1	1
Rif1	54.1897	24.1784	71.4725	76.3137	1	1	1	1	30.0744
Riiad1	1	1	1	1	1	1	69.6716	1	1
Rimbp2	1	1	1	1	1	1	128.346	1	1
[truncated: 849 more rows]

## Sheet: Validation_SimulatedData
Group	CellType	Simulated	CIBERSORTx
c1	Early.Enterocytes.Progenitors	0.219	0.2
c1	Late.Enterocytes.Progenitors	0.128	0.16
c1	TA	0.207	0.25
c1	Enterocyte	0.044	0.05
c1	Stem	0.302	0.23
c1	Goblet	0.055	0.06
c1	Paneth	0.017	0.02
c1	Tuft	0.011	0.01
c1	Enteroendocrine	0.017	0.02
c2	Early.Enterocytes.Progenitors	0.03	0.06
c2	Late.Enterocytes.Progenitors	0.03	0.01
c2	TA	0.03	0.02
c2	Enterocyte	0.3	0.3
c2	Stem	0.01	0.02
c2	Goblet	0.15	0.15
c2	Paneth	0.15	0.15
c2	Tuft	0.15	0.15
c2	Enteroendocrine	0.15	0.14
c3	Early.Enterocytes.Progenitors	0.4	0.23
c3	Late.Enterocytes.Progenitors	0.2	0.23
c3	TA	0.01	0.13
c3	Enterocyte	0.01	0.02
c3	Stem	0.01	0.01
c3	Goblet	0.01	0.01
c3	Paneth	0.01	0.01
c3	Tuft	0.34	0.35
c3	Enteroendocrine	0.01	0.01

## Sheet: Validation_RealWorldData
Age	CellType	RealWorld	CIBERSORTx
young	Early.Enterocytes.Progenitors	0.223468	0.27
young	Enterocyte	0.029148	0
young	Enteroendocrine	0.0127055	0
young	Goblet	0.0381166	0.02
young	Late.Enterocytes.Progenitors	0.111858	0.03
young	Paneth	0.0191829	0.01
young	Stem	0.265321	0.32
young	TA	0.243896	0.35
young	Tuft	0.00722471	0
old	Early.Enterocytes.Progenitors	0.214633	0.28
old	Enterocyte	0.0591253	0
old	Enteroendocrine	0.0215983	0
old	Goblet	0.0734341	0.02
old	Late.Enterocytes.Progenitors	0.146058	0.26
old	Paneth	0.0137689	0.01
old	Stem	0.150918	0.19
old	TA	0.167927	0.24
old	Tuft	0.0156587	0

## Sheet: Results_BulkRNAseq
Mixture	Early	Late	Stem	TA	Goblet	Enterocyte	Enteroendocrine	Paneth	Tuft	P-value	Correlation	RMSE
young_F_crypts_oral_rep1	0.253918	0.11682	0.140132	0.235763	0.0228844	0.185092	0.00339688	0.0416154	0.000377058	0	0.623588	0.920139
young_F_crypts_oral_rep2	0.286463	0.0781304	0.145538	0.289881	0.0196912	0.121255	0.00283427	0.0562075	0	0	0.703099	0.885168
young_F_crypts_oral_rep3	0.262335	0.165961	0.117429	0.173974	0.0214053	0.208984	0.00278031	0.0466878	0.000442903	0	0.683328	0.901828
young_F_crypts_oral_rep4	0.251931	0.179494	0.117025	0.173934	0.0272476	0.203317	0.00556482	0.0394564	0.00202989	0	0.703128	0.91029
young_F_crypts_inter_rep1	0.349367	0.26766	0.0634927	0.157068	0.0414748	0.0494849	0.00125513	0.0701967	0	0	0.699359	0.862037
young_F_crypts_inter_rep2	0.340091	0.236185	0.0906798	0.188865	0.0364398	0.0330812	0.00135479	0.073303	0	0	0.730269	0.849444
young_F_crypts_inter_rep3	0.343548	0.288032	0.0569571	0.133815	0.0392297	0.0638285	0.00131901	0.0732703	0	0	0.725895	0.850008
young_F_crypts_inter_rep4	0.353224	0.218628	0.100794	0.169635	0.0399869	0.0446405	0.00148527	0.0716063	0	0	0.724788	0.853463
young_F_crypts_aboral_rep1	0.290585	0.344758	0.0744203	0.170134	0.0588584	0	0.00057034	0.0606747	0	0	0.673343	0.882334
young_F_crypts_aboral_rep2	0.314651	0.343835	0.0575973	0.169396	0.05222	0	0.000395211	0.0619051	0	0	0.654995	0.884952
young_F_crypts_aboral_rep3	0.34424	0.389234	0.0180929	0.125382	0.0618164	0	0.000473145	0.0607614	0	0	0.628978	0.891508
young_F_crypts_aboral_rep4	0.323085	0.314559	0.0655218	0.131599	0.0602665	0.0457411	0.000598518	0.0586284	0	0	0.597454	0.900826
young_M_crypts_oral_rep1	0.196895	0.298551	0.109501	0.108967	0.0220685	0.202146	0.00195542	0.059915	0	0	0.744224	0.866843
young_M_crypts_oral_rep2	0.285631	0.246213	0.160643	0.125211	0.026488	0.09968	0.00239182	0.0537418	0	0	0.702384	0.888763
young_M_crypts_oral_rep3	0.245273	0.25294	0.0871612	0.0859403	0.0223117	0.267562	0.00315927	0.0356522	0	0	0.579846	0.930484
young_M_crypts_oral_rep4	0.187573	0.191868	0.066646	0.0575571	0.0206658	0.45121	0.00500048	0.0192085	0.000271483	0	0.520483	0.945593
young_M_crypts_inter_rep1	0.201983	0.482321	0.0183062	0.0217265	0.0256492	0.189645	0.000659177	0.0597104	0	0	0.695404	0.876835
young_M_crypts_inter_rep2	0.34636	0.360992	0.0809929	0.102172	0.0396554	0.00399264	0.00124501	0.06459	0	0	0.662648	0.879901
young_M_crypts_inter_rep3	0.298721	0.294072	0.0683285	0.0262312	0.0476748	0.204823	0.00243873	0.057564	0.000146386	0	0.556282	0.908827
young_M_crypts_inter_rep4	0.224302	0.295785	0.032438	0	0.028193	0.377764	0.00203785	0.039061	0.000420028	0	0.528216	0.929387
young_M_crypts_aboral_rep1	0.271505	0.417002	0.0639936	0.0627076	0.0393111	0.077826	0.000269174	0.0673851	0	0	0.627751	0.883024
young_M_crypts_aboral_rep2	0.223202	0.448254	0.0288191	0	0.0686923	0.152184	0.000444425	0.0784052	0	0	0.577364	0.880305
young_M_crypts_aboral_rep3	0.269001	0.448072	0.0447701	0.0502736	0.0632765	0.0797451	0.000898475	0.043963	0	0	0.52857	0.92993
young_M_crypts_aboral_rep4	0.291171	0.378074	0.050348	0.0568783	0.0665412	0.104379	0.00091745	0.051691	0	0	0.531201	0.920637
geriatric_F_crypts_oral_rep1	0.254744	0.280408	0.106181	0.0853692	0.0169929	0.2188	0.00259679	0.0349075	0	0	0.587591	0.932288
geriatric_F_crypts_oral_rep2	0.22408	0.214705	0.120744	0.106966	0.0212341	0.27467	0.00228684	0.0343824	0.000931375	0	0.608359	0.928306
geriatric_F_crypts_oral_rep3	0.285046	0.223199	0.190474	0.186281	0.022328	0.0353634	0.0020873	0.0531904	0.00203161	0	0.69001	0.893426
geriatric_F_crypts_oral_rep4	0.312697	0.184329	0.184537	0.208369	0.0186321	0.0249958	0.00150282	0.0649368	0	0	0.764176	0.857346
geriatric_F_crypts_inter_rep1	0.300727	0.345234	0.0617399	0.012491	0.0308202	0.1741	0.00152618	0.0728031	0.000558432	0	0.655652	0.867678
geriatric_F_crypts_inter_rep2	0.228223	0.511958	0.0544008	0.0947847	0.0257176	0.0259056	0.000876048	0.058134	0	0	0.72099	0.877801
geriatric_F_crypts_inter_rep3	0.341909	0.073887	0.197525	0.260282	0.0262945	0	0.00112325	0.0989794	0	0	0.794707	0.784134
geriatric_F_crypts_inter_rep4	0.360446	0.128072	0.192197	0.204802	0.0201907	0	0.000897915	0.0926981	0.000696427	0	0.778661	0.801719
geriatric_F_crypts_aboral_rep1	0.30164	0.380795	0.0869946	0.0294214	0.0524589	0.0621139	0.000778707	0.0857975	0	0	0.67429	0.844595
geriatric_F_crypts_aboral_rep2	0.24108	0.521265	0.0668357	0.0805795	0.0356936	0	0.000361216	0.0541851	0	0	0.722706	0.884154
geriatric_F_crypts_aboral_rep3	0.348276	0.069244	0.20883	0.226201	0.0319212	0	0.000517999	0.11501	0	0	0.720297	0.788465
geriatric_F_crypts_aboral_rep4	0.278426	0.232388	0.20077	0.149381	0.0376764	0	0.000164588	0.101194	0	0	0.717394	0.809034
old_M_crypts_oral_rep1	0.21136	0.434844	0.0554636	0.0900173	0.0210116	0.161219	0.00118037	0.024904	0	0	0.675444	0.936675
old_M_crypts_oral_rep2	0.265051	0.282954	0.0918213	0.119066	0.0249006	0.19254	0.00231141	0.0213547	0	0	0.558071	0.952831
old_M_crypts_oral_rep3	0.276739	0.263646	0.131604	0.141684	0.0180672	0.139037	0.00222387	0.0269988	0	0	0.563757	0.948267
old_M_crypts_oral_rep4	0.177025	0.201781	0.0444544	0.0791643	0.0206694	0.452947	0.00269126	0.0170484	0.00421911	0	0.60772	0.936587
old_M_crypts_inter_rep1	0.264893	0.401584	0.0387499	0.0850737	0.0259238	0.135779	0.000988616	0.0470079	0	0	0.699058	0.898964
old_M_crypts_inter_rep2	0.333866	0.269535	0.100608	0.129857	0.0297563	0.0696427	0.00124379	0.0654899	0	0	0.709379	0.867722
old_M_crypts_inter_rep3	0.357537	0.215056	0.126299	0.158643	0.0230761	0.0576174	0.00124931	0.0605228	0	0	0.6676	0.885727
old_M_crypts_inter_rep4	0.269371	0.236687	0.0383435	0.131081	0.026809	0.260109	0.00106844	0.0365324	0	0	0.653605	0.919097
old_M_crypts_aboral_rep1	0.225055	0.513082	0.0677188	0.0762238	0.0549892	0	0.00045221	0.0624785	0	0	0.661678	0.881962
old_M_crypts_aboral_rep2	0.273447	0.428097	0.0614938	0.0629279	0.0474033	0.0633852	0.00046098	0.0627842	0	0	0.616894	0.891415
old_M_crypts_aboral_rep3	0.304471	0.389553	0.0911225	0.0170908	0.0673996	0.0691066	0.000456386	0.0549067	0.00589407	0	0.508598	0.921946
old_M_crypts_aboral_rep4	0.248885	0.37519	0.0737197	0.0978676	0.0480381	0.115562	0.000578047	0.0360456	0.00411325	0	0.625834	0.926445
young_F_organoids_oral_rep1	0.281519	0	0.292302	0.378006	0.00880265	0.0229039	0.00260505	0.0138604	0	0	0.412794	0.9797
young_F_organoids_oral_rep2	0.250584	0.0606585	0.208754	0.272602	0.00639088	0.188756	0.00270891	0.00954621	0	0	0.362873	0.980939
young_F_organoids_oral_rep3	0.262548	0	0.304434	0.367408	0.0205796	0.0180931	0.00353351	0.0234035	0	0	0.527593	0.960254
young_F_organoids_oral_rep4	0.227956	0.0668833	0.248756	0.253678	0.00734731	0.176232	0.00289836	0.0162491	0	0	0.382184	0.975603
young_F_organoids_inter_rep1	0.27711	0	0.317018	0.363407	0.00944379	0.0113181	0.00192589	0.0197779	0	0	0.347203	0.978401
young_F_organoids_inter_rep2	0.308964	0.00996721	0.280954	0.364702	0.0148307	0.00249593	0.00190872	0.0161772	0	0	0.398667	0.978102
young_F_organoids_inter_rep3	0.259739	0	0.317233	0.362997	0.0127957	0.0258878	0.00201729	0.0193299	0	0	0.400087	0.974904
young_F_organoids_inter_rep4	0.251357	0.0142919	0.304498	0.313536	0.0137961	0.0828809	0.00207408	0.017566	0	0	0.366435	0.977952
young_F_organoids_aboral_rep1	0.308951	0	0.254705	0.385327	0.0237301	0	0.0021146	0.0251721	0	0	0.497475	0.960564
young_F_organoids_aboral_rep2	0.273337	0	0.269501	0.408171	0.0268975	0	0.00268463	0.0194084	0	0	0.391437	0.974919
young_F_organoids_aboral_rep3	0.234293	0	0.303563	0.421475	0.0201908	0	0.00285826	0.0176202	0	0	0.329876	0.980889
young_F_organoids_aboral_rep4	0.239408	0	0.302257	0.412148	0.022427	0	0.00461356	0.0191471	0	0	0.401723	0.974656
young_M_organoids_oral_rep1	0.279837	0.116847	0.242113	0.284235	0.0392463	0	0.0101771	0.0265918	0.000953471	0	0.439503	0.963142
young_M_organoids_oral_rep2	0.281755	0.0961078	0.263173	0.300376	0.0269025	0	0.00712159	0.0245644	0	0	0.45907	0.964286
young_M_organoids_oral_rep3	0.279406	0	0.200012	0.344487	0.0653798	0.0415671	0.0106685	0.055887	0.00259255	0	0.769804	0.86986
young_M_organoids_oral_rep4	0.274297	0.055422	0.293429	0.327394	0.0201075	0.00338508	0.00620543	0.01976	0	0	0.373705	0.976116
young_M_organoids_inter_rep1	0.299978	0.137205	0.23729	0.252094	0.0474908	0	0.0050435	0.0204338	0.000465343	0	0.346804	0.976012
young_M_organoids_inter_rep2	0.290262	0.0374791	0.275694	0.343147	0.0332935	0	0.00337479	0.0167497	0	0	0.327481	0.981036
young_M_organoids_inter_rep3	0.285568	0	0.301421	0.373288	0.022933	0	0.00227131	0.0145181	0	0	0.326634	0.9833
young_M_organoids_inter_rep4	0.288579	0	0.308956	0.364895	0.0216144	0	0.00279322	0.0131344	2.76466e-05	0	0.312847	0.985117
young_M_organoids_aboral_rep1	0.279944	0.0716186	0.230509	0.354963	0.037754	0	0.00241697	0.0227937	0	0	0.36619	0.973295
young_M_organoids_aboral_rep2	0.209923	0.00567826	0.343424	0.356532	0.0474893	0	0.00194537	0.0350088	0	0	0.569241	0.938525
young_M_organoids_aboral_rep3	0.30303	0	0.242718	0.37866	0.0498765	0	0.00426831	0.0214466	0	0	0.374704	0.972988
young_M_organoids_aboral_rep4	0.235709	0	0.348094	0.36254	0.0327166	0	0.00209481	0.0188463	0	0	0.448608	0.970999
geriatric_F_organoids_oral_rep1	0.256151	0	0.318027	0.370242	0.0114605	0.0272004	0.00144491	0.0154743	0	0	0.381232	0.979739
geriatric_F_organoids_oral_rep2	0.224582	0.0667299	0.275407	0.261781	0.0065032	0.143769	0.0016104	0.0185095	0.0011087	0	0.398086	0.973637
geriatric_F_organoids_oral_rep3	0.207802	0.154501	0.228964	0.170363	0.0108833	0.207976	0.000953251	0.0176728	0.000884526	0	0.381157	0.972888
geriatric_F_organoids_oral_rep4	0.263212	0.037512	0.26579	0.321549	0.00907757	0.0899307	0.000701126	0.0122279	0	0	0.42452	0.979173
geriatric_F_organoids_inter_rep1	0.269847	0.00162131	0.303238	0.338536	0.0161043	0.0429645	0.00217901	0.0245641	0.000946178	0	0.469273	0.96378
geriatric_F_organoids_inter_rep2	0.27311	0.0435117	0.287374	0.319669	0.0121906	0.044327	0.0015928	0.0174114	0.000813725	0	0.36147	0.978939
geriatric_F_organoids_inter_rep3	0.251136	0.116128	0.2345	0.255705	0.0139886	0.109288	0.00186506	0.0173893	0	0	0.392356	0.975324
geriatric_F_organoids_inter_rep4	0.238681	0.0339741	0.267071	0.286561	0.0109532	0.139448	0.00176459	0.0210596	0.000488124	0	0.509241	0.962662
geriatric_F_organoids_aboral_rep1	0.247449	0	0.305037	0.389308	0.0305795	0	0.00244901	0.0251775	0	0	0.479183	0.961703
geriatric_F_organoids_aboral_rep2	0.196819	0	0.35861	0.400119	0.0168754	0	0.0015233	0.0260532	0	0	0.37813	0.970497
geriatric_F_organoids_aboral_rep3	0.218172	0	0.363303	0.358611	0.0282158	0.0016957	0.00141763	0.0265306	0.00205355	0	0.423779	0.965408
geriatric_F_organoids_aboral_rep4	0.296846	0.0355555	0.260734	0.351845	0.026356	0	0.00176176	0.0269013	0	0	0.54742	0.953571
old_M_organoids_oral_rep1	0.284128	0.147649	0.205358	0.228935	0.0268237	0.0881693	0.00521121	0.0137258	0	0	0.280016	0.984879
old_M_organoids_oral_rep2	0.273841	0.162377	0.21359	0.241095	0.0184028	0.0684124	0.00488047	0.017402	0	0	0.370194	0.977299
old_M_organoids_oral_rep3	0.275646	0.085838	0.228439	0.305016	0.00956455	0.0792639	0.0021344	0.0137327	0.000365688	0	0.361498	0.981276
old_M_organoids_oral_rep4	0.28148	0.118594	0.257717	0.297803	0.0211047	0	0.00392453	0.0167622	0.00261418	0	0.334392	0.981087
old_M_organoids_inter_rep1	0.296456	0.154268	0.172043	0.219978	0.0279915	0.1154	0.00224454	0.0116191	0	0	0.262777	0.986349
old_M_organoids_inter_rep2	0.303105	0.165661	0.212662	0.230412	0.0407811	0.0203801	0.00419279	0.0221061	0.00070079	0	0.292601	0.979415
old_M_organoids_inter_rep3	0.292195	0.0537227	0.267569	0.328512	0.0181481	0.0223007	0.00120924	0.0145561	0.00178714	0	0.359981	0.981392
old_M_organoids_inter_rep4	0.307582	0.125587	0.238636	0.276734	0.0274738	0	0.00326513	0.0184601	0.00226114	0	0.331971	0.979676
old_M_organoids_aboral_rep1	0.264491	0.101295	0.247619	0.319931	0.0469691	0	0	0.0196945	0	0	0.412969	0.971613
old_M_organoids_aboral_rep2	0.27298	0.0102862	0.283449	0.356978	0.0542299	0	0.00262012	0.0194568	0	0	0.355754	0.975725
old_M_organoids_aboral_rep3	0.258849	0.0181462	0.301882	0.366667	0.0341027	0	0.0018096	0.018544	0	0	0.366213	0.977004
old_M_organoids_aboral_rep4	0.242778	0	0.312204	0.383492	0.0385942	0	0.00255475	0.0203772	0	0	0.392362	0.973236
