# Supplementary material for: Characterization of an in vitro 3D intestinal organoid model by using massive RNAseq-based transcriptome profiling
Source: Sci Rep. 2021 Aug 17;11:16668. doi: 10.1038/s41598-021-96321-8 (PMC8371140; doi:10.1038/s41598-021-96321-8)
Supplement: Supplementary file 4 — Supplementary Information 4. [file 41598_2021_96321_MOESM4_ESM.xlsx]

## Sheet: DEG_Crypts_Compartment
	baseMean	log2FoldChange	lfcSE	stat	pvalue	padj
.	888.654	0.349789	0.0955922	3.65918	0.000253027	0.000973649
0610005C13Rik	948.062	-0.783393	0.149613	-5.23613	1.63981e-07	1.11915e-06
0610007C21Rik	1155.64	0.0829362	0.0487948	1.69969	0.0891887	0.165962
0610007L01Rik	1534.18	0.0591573	0.0455356	1.29914	0.193894	0.310253
0610007P08Rik	1110.3	-0.0099115	0.0643176	-0.154103	0.877529	0.922486
0610007P14Rik	1719.97	0.0506963	0.0518144	0.978422	0.327866	0.463147
0610007P22Rik	354.424	0.0517933	0.0522177	0.991872	0.32126	0.45621
0610008F07Rik	45.0588	-1.48364	0.223369	-6.64209	3.09275e-11	3.424e-10
0610009B14Rik	6.40448	-0.534616	0.285001	-1.87584	0.0606773	0.120412
0610009B22Rik	483.357	-0.211976	0.046181	-4.59012	4.42993e-06	2.39843e-05
0610009D07Rik	1294.5	-0.106449	0.0485721	-2.19156	0.0284113	0.0635487
0610009E02Rik	14.7034	0.0424072	0.159558	0.265779	0.790409	0.862251
0610009L18Rik	44.965	0.021449	0.106356	0.201671	0.840174	0.897688
0610009O20Rik	1590.69	-0.208857	0.0397944	-5.24839	1.53436e-07	1.05044e-06
0610010F05Rik	438.398	0.105746	0.0715198	1.47856	0.139259	0.23796
0610010K14Rik	654.257	-0.0977477	0.0570095	-1.71459	0.0864213	0.161579
0610010O12Rik	3365.42	-0.625995	0.10557	-5.92969	3.03505e-09	2.65307e-08
0610011F06Rik	1158.89	-0.217791	0.0643605	-3.38392	0.000714594	0.00249506
0610011L14Rik	839.553	-0.111207	0.0330475	-3.36507	0.000765246	0.00265128
0610012D04Rik	1.76558	-0.429618	0.471016	-0.912109	0.361712	0.498327
0610012G03Rik	1060.97	-0.425108	0.0492442	-8.63264	5.995e-18	1.27909e-16
0610012H03Rik	12.0445	2.59293	0.404568	6.40913	1.46352e-10	1.48838e-09
0610025J13Rik	0.760427	-1.68972	0.715104	-2.3629	0.0181325	0.0431254
0610030E20Rik	1853.35	0.0428677	0.0414849	1.03333	0.301449	0.435292
0610031J06Rik	2006.96	0.161781	0.0657268	2.46141	0.0138392	0.0340932
0610037L13Rik	827.639	-0.0218039	0.0393727	-0.553781	0.579728	0.699716
0610037P05Rik	895.087	-0.0905254	0.0517667	-1.74872	0.0803397	0.152255
0610038L08Rik	14.4375	-0.330227	0.202355	-1.63192	0.102696	0.186146
0610038P03Rik	0.574032	0.671103	0.830205	0.808358	0.418885	0.555748
0610039K10Rik	42.9773	-1.04721	0.32149	-3.25738	0.00112446	0.00374354
0610040B09Rik	21.0305	4.63038	0.401846	11.5228	1.01287e-30	5.20065e-29
0610040B10Rik	16.7391	0.125035	0.190188	0.657424	0.510908	0.640449
0610040F04Rik	4.19713	0.81262	0.373057	2.17827	0.0293856	0.0653688
0610040J01Rik	1278.02	-0.0736621	0.0410512	-1.7944	0.07275	0.14021
0610043K17Rik	2.41514	-0.466608	0.433198	-1.07712	0.281425	0.413215
0910001L09Rik	833.063	-0.174587	0.0466263	-3.74439	0.000180834	0.000718236
1010001B22Rik	4.85134	0.0635269	0.264985	0.239738	0.810534	0.87709
1010001N08Rik	345.287	-0.397273	0.0907636	-4.37701	1.20319e-05	6.03134e-05
1100001G20Rik	1.55129	-0.170431	0.678277	-0.251271	0.801605	0.870617
1110001A16Rik	317.022	-0.331051	0.0519065	-6.37783	1.79611e-10	1.80152e-09
1110001J03Rik	548.062	-0.383165	0.0562024	-6.81759	9.25795e-12	1.09031e-10
1110002B05Rik	4203.57	-0.231185	0.0688799	-3.35635	0.000789777	0.00272595
1110002E22Rik	17.9002	-0.132093	0.191214	-0.690813	0.489683	0.621691
1110002J07Rik	7.93432	0.10623	0.285493	0.372092	0.709824	0.801928
1110002L01Rik	49.7758	0.0764276	0.111602	0.684821	0.493457	0.624897
1110002N22Rik	275.399	-0.329219	0.0452162	-7.281	3.31359e-13	4.57983e-12
1110003E01Rik	2379.12	0.646385	0.037664	17.1619	5.12196e-66	1.18484e-63
1110003O08Rik	171.462	0.191471	0.0641048	2.98685	0.0028187	0.00849011
1110004E09Rik	478.496	-0.105932	0.0626227	-1.69159	0.0907237	0.168462
1110004F10Rik	1072.48	-0.0567403	0.038178	-1.4862	0.137225	0.235176
1110005A03Rik	443.392	0.0109026	0.0555745	0.196179	0.84447	0.900574
1110006G14Rik	2.75469	-0.124608	0.388883	-0.320425	0.748646	0.831047
1110007C09Rik	276.309	-0.192392	0.110055	-1.74815	0.0804388	0.152416
1110008E08Rik	0	NA	NA	NA	NA	NA
1110008F13Rik	1183.3	-0.491968	0.0359722	-13.6763	1.40608e-42	1.2664e-40
1110008J03Rik	192.107	-0.0830364	0.0697057	-1.19124	0.233558	0.357669
1110008L16Rik	697.241	-0.327902	0.0827313	-3.96345	7.38743e-05	0.000318764
1110008P14Rik	232.476	-0.288973	0.0640736	-4.51002	6.48226e-06	3.40148e-05
1110012D08Rik	140.696	0.168431	0.0734355	2.29359	0.0218138	0.050696
1110012J17Rik	29.6627	1.01029	0.158345	6.38033	1.76702e-10	1.77639e-09
1110012L19Rik	279.05	-0.0548247	0.0549722	-0.997318	0.31861	0.453483
1110014N23Rik	1256.33	0.0445016	0.0409338	1.08716	0.276966	0.408304
1110017D15Rik	1.8309	0.0736669	0.496041	0.14851	0.88194	0.925418
1110017F19Rik	1104.8	0.67423	0.0633589	10.6414	1.91176e-26	7.50229e-25
1110018G07Rik	1429.09	-0.030959	0.0473763	-0.65347	0.513453	0.642687
1110018J18Rik	675.609	-0.132949	0.0603897	-2.20151	0.0276998	0.0621788
1110018N20Rik	0.991522	1.51137	0.683396	2.21156	0.0269968	0.0607809
1110019D14Rik	100.694	-0.197701	0.0935023	-2.1144	0.0344812	0.0749972
1110020A21Rik	43.3784	-0.0457323	0.112061	-0.408103	0.683198	0.782059
1110020G09Rik	2627.22	-1.08289	0.0930071	-11.6431	2.48763e-31	1.33663e-29
1110021J02Rik	302.339	0.108917	0.0626019	1.73983	0.0818892	0.154512
1110021L09Rik	1695.13	-0.17576	0.0798317	-2.20164	0.027691	0.0621654
1110025L11Rik	0	NA	NA	NA	NA	NA
1110028C15Rik	283.173	-0.218338	0.095782	-2.27953	0.0226357	0.0522743
1110028F11Rik	19.6725	-0.20253	0.148682	-1.36217	0.173146	0.283705
1110031I02Rik	337.886	-0.22665	0.0714195	-3.1735	0.00150611	0.00486238
1110032A03Rik	322.61	-0.0548809	0.0424908	-1.29159	0.196498	0.313552
1110032A04Rik	11.8052	0.804327	0.282611	2.84606	0.00442636	0.0126592
1110032F04Rik	21.796	-0.429334	0.154133	-2.78547	0.00534498	0.0149252
1110034A24Rik	392.783	-0.212195	0.0577756	-3.67274	0.000239961	0.000927761
1110034B05Rik	137.323	0.0110225	0.0603848	0.182538	0.855161	0.907042
1110034G24Rik	152.67	-0.1841	0.0761166	-2.41865	0.0155781	0.0378363
1110035H17Rik	35.8325	0.143685	0.136132	1.05548	0.291205	0.424231
1110035M17Rik	0.375546	-0.355911	1.07387	-0.33143	0.74032	0.824743
1110036E04Rik	2.74291	-1.40968	0.418784	-3.36613	0.000762304	0.00264233
1110037F02Rik	1885.43	-0.0234203	0.0457122	-0.512342	0.608412	0.722962
1110038D17Rik	4100.95	-0.21075	0.0573787	-3.67297	0.000239744	0.000927083
1110038F14Rik	483.073	0.156577	0.0627288	2.4961	0.0125568	0.0314328
1110046J04Rik	0.297855	0.350792	0.986771	0.355495	0.722219	NA
1110049F12Rik	1019.08	0.216877	0.0476348	4.55292	5.2907e-06	2.82616e-05
1110050K14Rik	3.72162	2.6332	0.45643	5.76911	7.96902e-09	6.52243e-08
1110051M20Rik	122.58	-0.126912	0.0906616	-1.39984	0.161562	0.268571
1110054M08Rik	176.969	-0.167643	0.0891527	-1.88041	0.0600529	0.119378
1110054O05Rik	736.582	-0.0343049	0.050011	-0.685947	0.492747	0.624307
1110057K04Rik	1737.79	0.266633	0.0562852	4.73717	2.16721e-06	1.23577e-05
1110057P08Rik	0	NA	NA	NA	NA	NA
1110058L19Rik	257.575	-0.217208	0.0458065	-4.74187	2.1176e-06	1.20905e-05
1110059E24Rik	1028.93	0.404	0.0588172	6.86875	6.47685e-12	7.76092e-11
1110059G10Rik	389.435	-0.135862	0.0519379	-2.61586	0.00890035	0.0231994
1110059M19Rik	0	NA	NA	NA	NA	NA
1110065P20Rik	150.966	-0.222667	0.066209	-3.36309	0.000770758	0.00266785
1110067D22Rik	942.591	0.105343	0.054912	1.91839	0.0550614	0.111116
1190002H23Rik	128.022	-0.134503	0.219379	-0.613111	0.539803	0.665734
1190002N15Rik	430.545	-0.0604708	0.117703	-0.513758	0.607421	0.722097
1190003J15Rik	302.906	-0.178621	0.0868904	-2.0557	0.0398113	0.0846207
1190005F20Rik	1364.32	-0.0566423	0.0657706	-0.861211	0.389122	0.526755
1190005I06Rik	11.2979	-0.350206	0.207876	-1.68468	0.0920496	0.170434
1190007F08Rik	9.48889	0.73525	0.212939	3.45286	0.000554672	0.00198203
1190007I07Rik	304.423	-0.237914	0.0462416	-5.14503	2.67482e-07	1.76734e-06
1200007C13Rik	0.0895447	0.523898	2.83313	0.184918	0.853293	NA
1200009I06Rik	1839.28	-0.874869	0.249197	-3.51076	0.000446832	0.00162792
1200011I18Rik	1228.91	-0.0336994	0.0557071	-0.604939	0.54522	0.670157
1200011M11Rik	586.262	-0.00238711	0.0445588	-0.053572	0.957276	0.974475
1200014J11Rik	1035.74	-0.0753509	0.0383104	-1.96685	0.0492003	0.101059
1200016B10Rik	808.922	-0.215231	0.0451497	-4.76706	1.86934e-06	1.07456e-05
1300001I01Rik	15213.7	-0.380394	0.0499399	-7.61702	2.59591e-14	3.9644e-13
1300002E11Rik	623.846	0.0479892	0.0524985	0.914105	0.360661	0.497236
1300002K09Rik	1846.64	0.411001	0.111562	3.68407	0.000229543	0.000891243
1300010F03Rik	2959.07	-0.484782	0.0953057	-5.08661	3.64526e-07	2.36307e-06
1300014I06Rik	429.125	-0.808145	0.221137	-3.65449	0.000257689	0.000989859
1300015D01Rik	1.4187	0.305646	0.678844	0.450244	0.652535	0.758976
1300017J02Rik	2.11818	0.000717137	0.410604	0.00174654	0.998606	0.999304
1300018I17Rik	617.181	0.166144	0.0668968	2.48359	0.0130065	0.032396
1300018J18Rik	619.192	0.104524	0.0527447	1.9817	0.047513	0.0981763
1500001M20Rik	671.4	-0.563666	0.0540514	-10.4283	1.84106e-25	6.82278e-24
1500002C15Rik	0.89507	1.24651	0.731176	1.70481	0.0882304	0.164443
1500002F19Rik	3.47848	0.616966	0.354264	1.74155	0.0815879	0.154062
1500002O10Rik	2.15278	0.0387171	0.421692	0.0918138	0.926846	0.955006
1500002O20Rik	841.632	-0.0179883	0.0450708	-0.399113	0.68981	0.786799
1500003O03Rik	4067.69	-0.0922427	0.0600044	-1.53726	0.124229	0.216825
1500009C09Rik	0.398859	-0.227822	0.957635	-0.2379	0.811958	0.878173
1500009L16Rik	66.8832	1.27055	0.155221	8.1854	2.71407e-16	4.99117e-15
1500010J02Rik	1269.45	-0.0499326	0.056261	-0.887516	0.374801	0.512292
1500011B03Rik	53.3259	0.376672	0.0926254	4.06662	4.77008e-05	0.000213585
1500011H22Rik	30.3274	-0.00418688	0.150816	-0.0277615	0.977852	0.987695
1500011K16Rik	353.753	-0.168776	0.0559913	-3.01432	0.00257552	0.00783696
1500012F01Rik	1672.25	-0.0427006	0.0639457	-0.667763	0.504285	0.6343
1500012K07Rik	0.0926211	0.704231	2.97416	0.236783	0.812825	NA
1500015O10Rik	1.60784	0.0614024	0.500291	0.122734	0.902318	0.938223
1500016L03Rik	5.46923	-0.463661	0.25318	-1.83135	0.0670484	0.130881
1500017E21Rik	0.98725	-0.190868	0.616489	-0.309604	0.756862	0.837292
1500026H17Rik	12.6774	-0.679758	0.184614	-3.68206	0.00023136	0.000897504
1500031L02Rik	441.998	0.0491945	0.0627403	0.784096	0.432984	0.569162
1500032L24Rik	2116.13	-0.152039	0.0763052	-1.99251	0.0463147	0.0960473
1500035N22Rik	14.1067	-0.821976	0.26911	-3.05442	0.00225495	0.00696678
1520401A03Rik	5.36545	0.417428	0.268951	1.55206	0.120648	0.211861
1520402A15Rik	108.283	0.421662	0.109232	3.86025	0.000113273	0.00047003
1600002D24Rik	7.49496	0.525325	0.264621	1.9852	0.047122	0.0974546
1600002H07Rik	301.196	-0.0336217	0.0567474	-0.592479	0.55353	0.677492
1600002K03Rik	233.684	0.00446401	0.0768753	0.0580682	0.953694	0.972321
1600010F14Rik	1.60822	0.339475	0.613303	0.55352	0.579908	0.699733
1600012F09Rik	321.183	-0.177061	0.0580066	-3.05243	0.00226995	0.00700329
1600012H06Rik	946.632	0.151042	0.0322469	4.68392	2.8144e-06	1.57257e-05
1600012P17Rik	1.90179	-0.815986	0.46146	-1.76827	0.0770157	0.146918
1600014C10Rik	887.136	-0.919875	0.111853	-8.22398	1.96857e-16	3.66621e-15
1600014K23Rik	0.0291584	0.523896	2.97416	0.176149	0.860177	NA
1600015I10Rik	1.20152	1.77061	0.627248	2.82282	0.00476032	0.0135019
1600016N20Rik	314.933	0.422847	0.0856292	4.93812	7.88784e-07	4.82581e-06
1600020E01Rik	443.006	0.28145	0.0768416	3.66274	0.000249535	0.00096156
1600021P15Rik	365.424	0.112606	0.112276	1.00294	0.315889	0.450778
1600025M17Rik	0.0555759	0.523896	2.97416	0.176149	0.860177	NA
1600027N09Rik	858.646	0.264062	0.0499285	5.2888	1.2312e-07	8.53261e-07
1600029D21Rik	26.0611	-0.991224	0.345551	-2.86853	0.0041238	0.0118961
1600029I14Rik	13.3361	-0.0644738	0.171746	-0.375402	0.707362	0.800009
1600029O15Rik	0.504483	0.280938	0.920223	0.305293	0.760143	0.8394
1700001C02Rik	0.0810287	0.523897	2.89066	0.181238	0.856181	NA
1700001C19Rik	14.7142	-1.62717	0.21286	-7.64433	2.10028e-14	3.239e-13
1700001F09Rik	0.0291584	0.523896	2.97416	0.176149	0.860177	NA
1700001G01Rik	0	NA	NA	NA	NA	NA
1700001G11Rik	0.561453	1.67647	0.857729	1.95454	0.0506373	0.103507
1700001G17Rik	6.5337	0.147352	0.23508	0.626818	0.530779	0.658076
1700001J04Rik	0.0357986	0.163226	2.97416	0.0548814	0.956233	NA
1700001J11Rik	0.716194	-0.918938	0.793049	-1.15874	0.246562	0.37294
1700001K19Rik	6.56175	0.0363526	0.233801	0.155485	0.876439	0.92186
1700001L05Rik	247.155	-0.185451	0.119873	-1.54707	0.121846	0.213532
1700001L19Rik	1.5968	0.499129	0.450346	1.10832	0.267722	0.397743
1700001O22Rik	31.7223	0.0554164	0.124684	0.444455	0.656714	0.762162
1700001P01Rik	4.64215	-0.0330692	0.289575	-0.114199	0.90908	0.943112
1700003D09Rik	290.126	0.174492	0.10164	1.71677	0.0860215	0.161009
1700003E16Rik	141.812	-0.761976	0.0911981	-8.35518	6.53354e-17	1.27514e-15
1700003E24Rik	0	NA	NA	NA	NA	NA
1700003F12Rik	3.00499	0.931961	0.35434	2.63013	0.00853513	0.022407
1700003F17Rik	0	NA	NA	NA	NA	NA
1700003G13Rik	0	NA	NA	NA	NA	NA
1700003G18Rik	0.302262	0.158086	1.42652	0.110819	0.91176	NA
1700003H04Rik	0	NA	NA	NA	NA	NA
1700003M02Rik	0.320752	0.336528	0.98327	0.342253	0.73216	NA
1700003M07Rik	0.383046	-0.929523	1.00779	-0.922342	0.35635	0.493053
1700006A11Rik	0	NA	NA	NA	NA	NA
1700006D18Rik	0.187185	-0.215294	1.32993	-0.161883	0.871398	NA
1700006E09Rik	0.0389178	0.523896	2.97416	0.176149	0.860177	NA
1700006J14Rik	8.61086	-0.288489	0.219774	-1.31266	0.189297	0.30442
1700006P19Rik	5.17016	0.962246	0.354923	2.71114	0.00670529	0.0181517
1700007B14Rik	0.114031	0.343568	2.21989	0.154768	0.877004	NA
1700007E06Rik	28.6593	-0.991576	0.183499	-5.4037	6.52801e-08	4.69282e-07
1700007G11Rik	0.921701	-0.60086	0.809597	-0.742172	0.457983	0.592003
1700007I08Rik	2.29083	-0.126399	0.384971	-0.328334	0.742659	0.826405
1700007J10Rik	5.26071	-0.0293826	0.250801	-0.117155	0.906737	0.941437
1700007K09Rik	0.601813	0.669721	0.848758	0.78906	0.430077	0.566426
1700007K13Rik	0.958668	-0.568799	0.630252	-0.902494	0.366794	0.503767
1700007L15Rik	51.2251	-0.379081	0.114201	-3.31943	0.000902008	0.00307183
1700007M16Rik	0.0791494	0.704231	2.97416	0.236783	0.812825	NA
1700007P06Rik	0.142205	0.5239	2.58616	0.202579	0.839464	NA
1700008A04Rik	0	NA	NA	NA	NA	NA
1700008F21Rik	0.355366	1.23089	0.979017	1.25727	0.208656	0.328493
1700008I05Rik	0.18076	-0.580744	2.08391	-0.27868	0.78049	NA
1700008O03Rik	9.17674	0.224564	0.227535	0.986945	0.323669	0.458693
1700008P02Rik	0	NA	NA	NA	NA	NA
1700008P20Rik	0.150382	0.343568	2.11475	0.162463	0.870941	NA
1700009N14Rik	0.0555759	0.523896	2.97416	0.176149	0.860177	NA
1700009P17Rik	48.0812	-0.769767	0.138407	-5.56162	2.67278e-08	2.04232e-07
1700010B08Rik	0.147731	-0.580934	2.14724	-0.270549	0.786738	NA
1700010D01Rik	0	NA	NA	NA	NA	NA
1700010H22Rik	0	NA	NA	NA	NA	NA
1700010I14Rik	43.8945	0.917651	0.112937	8.12537	4.46014e-16	7.96878e-15
1700010K10Rik	0.0918678	0.523898	2.81864	0.185869	0.852547	NA
1700010K24Rik	4.13748	-0.0597355	0.300175	-0.199002	0.842261	0.899005
1700010L04Rik	0.0265308	0.523896	2.97416	0.176149	0.860177	NA
1700010M22Rik	0	NA	NA	NA	NA	NA
1700011A15Rik	1.91072	0.134847	0.444854	0.303126	0.761794	0.840545
1700011E24Rik	0.444369	-0.74402	0.911554	-0.81621	0.41438	0.55157
1700011F03Rik	0	NA	NA	NA	NA	NA
1700011F14Rik	0	NA	NA	NA	NA	NA
1700011H14Rik	163.099	1.53996	0.401598	3.83459	0.000125776	0.000517031
1700011I03Rik	5.39055	0.101188	0.274043	0.369242	0.711947	0.803624
1700011J10Rik	105.237	-0.125455	0.0654988	-1.91537	0.055445	0.111765
1700011L22Rik	0.82565	-0.293738	0.726293	-0.404434	0.685894	0.783919
1700011M02Rik	0	NA	NA	NA	NA	NA
1700012A03Rik	0	NA	NA	NA	NA	NA
1700012A16Rik	4.54211	0.312072	0.383256	0.814266	0.415493	0.552449
1700012B07Rik	0.316687	1.64171	1.47412	1.11369	0.265412	NA
1700012B09Rik	0.0219194	0.163226	2.97416	0.0548814	0.956233	NA
1700012B15Rik	161.982	-0.164737	0.0712854	-2.31095	0.0208358	0.0487322
1700012C08Rik	0	NA	NA	NA	NA	NA
1700012C14Rik	0.113544	0.343568	2.22157	0.154651	0.877097	NA
1700012L04Rik	1.60427	-0.022013	0.475638	-0.046281	0.963086	0.978447
1700012P22Rik	0	NA	NA	NA	NA	NA
1700013D24Rik	0	NA	NA	NA	NA	NA
1700013F07Rik	4.05915	1.24867	0.319378	3.90969	9.24154e-05	0.000390262
1700013G23Rik	3.76112	0.0214773	0.321704	0.066761	0.946772	0.968228
1700013G24Rik	0.043055	-0.0171085	2.97416	-0.00575239	0.99541	NA
1700013H16Rik	0	NA	NA	NA	NA	NA
1700013N06Rik	0	NA	NA	NA	NA	NA
1700013N18Rik	0.491105	1.38856	0.816675	1.70026	0.0890815	0.165777
1700014D04Rik	0.248763	0.347366	1.16079	0.299251	0.764749	NA
1700014N06Rik	0.01558	0.163226	2.97416	0.0548814	0.956233	NA
1700015E13Rik	14.7645	0.751151	0.214781	3.49729	0.000470003	0.00170217
1700015F17Rik	0.100008	-0.017104	2.27121	-0.00753077	0.993991	NA
1700015O11Rik	3.1203	-0.968878	0.377028	-2.56978	0.0101764	0.0261167
1700016C15Rik	16.8675	0.301833	0.404106	0.746916	0.455114	0.5893
1700016D06Rik	0.271511	0.169948	1.05988	0.160347	0.872608	NA
1700016G14Rik	6.54727	0.240344	0.269642	0.891346	0.372744	0.510146
1700016H13Rik	3.20457	0.542561	0.392017	1.38402	0.166351	0.274785
1700016K19Rik	8.74454	-1.718	0.272953	-6.29411	3.09167e-10	3.03044e-09
1700016M24Rik	0.268967	0.338303	1.47537	0.2293	0.818636	NA
1700016P03Rik	0.818551	0.219157	0.831333	0.263621	0.792072	0.863421
1700017B05Rik	843.111	0.141186	0.0670086	2.10698	0.0351191	0.0761572
1700017D01Rik	1.54971	3.21376	0.613546	5.23801	1.62314e-07	1.10846e-06
1700017G19Rik	0.121955	0.88457	2.66466	0.331964	0.739917	NA
1700017J07Rik	0	NA	NA	NA	NA	NA
1700017N19Rik	0	NA	NA	NA	NA	NA
1700018A04Rik	0.327807	-0.774977	1.24838	-0.620785	0.534741	NA
1700018A14Rik	5.07822	-1.2428	0.314126	-3.95638	7.60932e-05	0.000327245
1700018B08Rik	0.0536339	0.704231	2.97416	0.236783	0.812825	NA
1700018B24Rik	0.0357986	0.163226	2.97416	0.0548814	0.956233	NA
1700018C11Rik	0.444675	0.679188	1.03809	0.654267	0.51294	0.642337
1700018F24Rik	0	NA	NA	NA	NA	NA
1700018L24Rik	0.654457	0.239415	0.820769	0.291695	0.770519	0.847049
1700018M17Rik	2.38275	0.892418	0.400568	2.22788	0.0258885	0.0586461
1700019A02Rik	1.17508	0.307426	0.568696	0.540581	0.588796	0.706568
1700019B03Rik	1.27967	0.459333	0.590984	0.777235	0.43702	0.572992
1700019B21Rik	0.0342603	0.163226	2.97416	0.0548814	0.956233	NA
1700019D03Rik	251.067	0.782932	0.0994327	7.87399	3.43514e-15	5.66321e-14
1700019E08Rik	0	NA	NA	NA	NA	NA
1700019E19Rik	332.487	0.110119	0.0654786	1.68176	0.0926156	0.171338
1700019G06Rik	0	NA	NA	NA	NA	NA
1700019G17Rik	2227.12	-0.571406	0.14309	-3.99334	6.51479e-05	0.000284235
1700019G24Rik	0.0235735	0.523896	2.97416	0.176149	0.860177	NA
1700019L03Rik	33.8007	0.365405	0.16364	2.23297	0.0255508	0.0580424
1700019M22Rik	0	NA	NA	NA	NA	NA
1700019N12Rik	14.0381	-0.538526	0.184168	-2.92411	0.00345444	0.010164
1700019N19Rik	0.309368	0.715351	1.06884	0.669279	0.503318	NA
1700019O17Rik	0.204794	0.704245	1.48308	0.474852	0.634892	NA
1700020A23Rik	1.21121	0.0486664	0.565267	0.0860946	0.931391	0.957956
1700020C07Rik	0.145116	0.163234	1.80212	0.0905791	0.927827	NA
1700020I14Rik	6505.14	-0.115262	0.0592112	-1.94662	0.0515805	0.105093
1700020L24Rik	79.7548	-0.384034	0.125877	-3.05087	0.00228182	0.00703296
1700020N01Rik	0.879762	-0.0108523	0.755064	-0.0143727	0.988533	0.993869
1700020N15Rik	0	NA	NA	NA	NA	NA
1700020O03Rik	449.443	-0.00324412	0.0575494	-0.056371	0.955046	0.973203
1700021A07Rik	0.303398	-0.237261	1.51154	-0.156967	0.875271	NA
1700021C14Rik	46.7595	-0.113559	0.0916433	-1.23914	0.215295	0.336557
1700021F05Rik	618.64	-0.207384	0.0464191	-4.46764	7.90867e-06	4.0904e-05
1700021F07Rik	0.102162	1.0649	2.77997	0.383063	0.701673	NA
1700021J08Rik	46.2885	-0.053275	0.149232	-0.356993	0.721097	0.810289
1700021K19Rik	1693.85	-0.404485	0.0522263	-7.74486	9.56887e-15	1.51393e-13
1700021L23Rik	0.0291584	0.523896	2.97416	0.176149	0.860177	NA
1700021N21Rik	0.0229412	0.163226	2.97416	0.0548814	0.956233	NA
1700021O21Rik	0.134902	-0.548673	2.65339	-0.206782	0.83618	NA
1700022A21Rik	0.0555759	0.523896	2.97416	0.176149	0.860177	NA
1700022I11Rik	1.74715	0.539675	0.470491	1.14705	0.251362	0.378795
1700022K14Rik	30.9545	0.136004	0.10939	1.24329	0.213761	0.334635
1700022N22Rik	7.24894	0.178144	0.225436	0.790224	0.429397	0.565767
1700022P22Rik	1.62836	-0.21601	0.534846	-0.403874	0.686305	0.784226
1700023A16Rik	0.0501214	-0.0171085	2.97416	-0.00575239	0.99541	NA
1700023C21Rik	0	NA	NA	NA	NA	NA
1700023E05Rik	3.92947	-1.60574	0.709182	-2.26422	0.0235607	0.054126
1700023F06Rik	2.34457	-0.327682	0.420171	-0.779879	0.435462	0.571428
1700023H06Rik	5.03774	0.437142	0.281575	1.55249	0.120544	0.211791
1700023I07Rik	0	NA	NA	NA	NA	NA
1700023L04Rik	8.65856	-1.19298	0.241392	-4.94209	7.72893e-07	4.7365e-06
1700024B05Rik	0.0291584	0.523896	2.97416	0.176149	0.860177	NA
1700024G13Rik	0.027103	0.523896	2.97416	0.176149	0.860177	NA
1700024J04Rik	0	NA	NA	NA	NA	NA
1700024N20Rik	8.66094	-0.384042	0.19906	-1.92928	0.0536966	0.108749
1700024P03Rik	1.61108	0.123919	0.497982	0.248842	0.803483	0.871882
1700024P04Rik	0.189574	0.343572	1.50003	0.229044	0.818835	NA
1700024P16Rik	126.167	1.80583	0.385179	4.68829	2.75495e-06	1.54367e-05
1700025C18Rik	0.131539	0.884571	2.62559	0.336903	0.73619	NA
1700025D23Rik	0	NA	NA	NA	NA	NA
1700025E21Rik	0.304705	1.97796	1.46868	1.34676	0.178058	NA
1700025F22Rik	0.215521	1.2392	1.49538	0.828688	0.407281	NA
1700025G04Rik	721.138	1.11953	0.195005	5.74103	9.41018e-09	7.62249e-08
1700025K23Rik	12.5676	0.098189	0.176417	0.556573	0.577819	0.69843
1700025N21Rik	0.401417	0.380035	1.00463	0.378285	0.705219	0.798473
1700025O08Rik	0	NA	NA	NA	NA	NA
1700026D08Rik	0.44526	0.338542	0.947065	0.357465	0.720744	0.810069
1700026D11Rik	0.14959	0.523904	2.1392	0.244907	0.806528	NA
1700026J04Rik	8.14212	0.0349008	0.24249	0.143927	0.885558	0.927334
1700026J12Rik	0	NA	NA	NA	NA	NA
1700026J14Rik	0.346813	0.917732	1.00054	0.917238	0.359018	0.495776
1700026L06Rik	0.945408	0.68464	0.724091	0.945516	0.344395	0.480727
1700027A07Rik	0.720588	0.492582	0.724119	0.68025	0.496346	0.627709
1700027A23Rik	0.215059	1.03274	1.32994	0.776529	0.437437	NA
1700027D21Rik	2.99238	1.15012	0.421415	2.7292	0.00634885	0.0173363
1700027L20Rik	0.0342603	0.163226	2.97416	0.0548814	0.956233	NA
1700028E10Rik	10.6611	0.247057	0.19507	1.26651	0.205332	0.324287
1700028I16Rik	0.845823	0.993964	0.71271	1.39463	0.163129	0.27058
1700028J19Rik	31.9312	-0.512254	0.130415	-3.92789	8.56949e-05	0.000364685
1700028K03Rik	29.4747	0.0537112	0.151647	0.354186	0.723199	0.81149
1700028N14Rik	0.52509	-0.151851	0.80986	-0.187503	0.851266	0.904702
1700028P14Rik	0	NA	NA	NA	NA	NA
1700028P15Rik	0.149817	0.70424	2.11612	0.332798	0.739287	NA
1700029F09Rik	388.699	-0.0470526	0.0763793	-0.616039	0.537869	0.664093
1700029F12Rik	0	NA	NA	NA	NA	NA
1700029G01Rik	369.618	-0.620835	0.113394	-5.47502	4.37471e-08	3.23191e-07
1700029H14Rik	0.3822	0.897895	1.17533	0.763954	0.444895	0.580548
1700029I01Rik	33.9317	0.310798	0.124009	2.50626	0.0122017	0.0306451
1700029I15Rik	37.1102	0.0544225	0.11898	0.45741	0.647377	0.754254
1700029J07Rik	69.5896	0.392315	0.105735	3.71036	0.000206968	0.00081061
1700029J11Rik	6.59522	0.415476	0.265273	1.56622	0.117297	0.20701
1700029M20Rik	0.10175	0.343568	2.26427	0.151734	0.879396	NA
1700029P11Rik	0.0226448	0.163226	2.97416	0.0548814	0.956233	NA
1700030A11Rik	18.059	0.912423	0.242517	3.76231	0.000168354	0.00067366
1700030C10Rik	8.84594	1.13448	0.453564	2.50125	0.0123755	0.031039
1700030C12Rik	1.39277	0.185982	0.532681	0.349144	0.726982	0.814279
1700030C14Rik	0.0634627	0.523896	2.97416	0.176149	0.860177	NA
1700030F18Rik	0.353972	0.917122	0.994145	0.922523	0.356256	0.492953
1700030G06Rik	176.782	0.0184551	0.10995	0.16785	0.866701	0.914999
1700030J22Rik	19.0935	0.250571	0.165033	1.5183	0.128938	0.223412
1700030K09Rik	149.404	0.18666	0.0764956	2.44014	0.0146817	0.0359333
1700031F05Rik	0	NA	NA	NA	NA	NA
1700031F10Rik	0.0357986	0.163226	2.97416	0.0548814	0.956233	NA
1700034E13Rik	0	NA	NA	NA	NA	NA
1700034F02Rik	3.77318	-0.125235	0.331469	-0.377819	0.705565	0.79872
1700034H14Rik	737.03	-0.249291	0.0411284	-6.06128	1.35044e-09	1.22582e-08
1700034H15Rik	78.7767	0.0055052	0.12856	0.0428222	0.965843	0.980128
1700034I23Rik	1.65182	0.0587132	0.463063	0.126793	0.899104	0.935806
1700034J04Rik	0	NA	NA	NA	NA	NA
1700034J05Rik	0.0698994	0.704231	2.97416	0.236783	0.812825	NA
1700034O15Rik	0.0220881	0.163226	2.97416	0.0548814	0.956233	NA
1700034P13Rik	13.5286	-0.469348	0.182774	-2.56791	0.0102313	0.0262331
1700036A12Rik	0.133913	0.70424	2.15744	0.326424	0.744104	NA
1700036O09Rik	0	NA	NA	NA	NA	NA
1700037C06Rik	0	NA	NA	NA	NA	NA
1700037C18Rik	82.3886	0.244257	0.0860682	2.83794	0.00454054	0.0129454
1700037F24Rik	0	NA	NA	NA	NA	NA
1700037H04Rik	548.974	-0.243878	0.0570769	-4.2728	1.93035e-05	9.33567e-05
1700039E15Rik	0.21245	-0.35203	1.33135	-0.264415	0.79146	NA
1700039M10Rik	0.145352	-0.0225512	1.55944	-0.0144612	0.988462	NA
1700040D17Rik	3.83249	0.0184929	0.296272	0.0624185	0.95023	0.970139
1700040I03Rik	313.514	-0.166071	0.0597502	-2.77943	0.00544547	0.0151692
1700040L02Rik	87.1743	-0.417126	0.111248	-3.74951	0.000177179	0.000705505
1700040N02Rik	11.7341	1.89266	0.285009	6.64069	3.12213e-11	3.45478e-10
1700041G16Rik	0.925283	0.167298	0.620979	0.269411	0.787614	0.860095
1700041M05Rik	0	NA	NA	NA	NA	NA
1700042B14Rik	0	NA	NA	NA	NA	NA
1700042G07Rik	0.0555759	0.523896	2.97416	0.176149	0.860177	NA
1700042G15Rik	0	NA	NA	NA	NA	NA
1700042O10Rik	3.85848	-1.00672	0.316903	-3.17675	0.00148936	0.00481327
1700045H11Rik	1.99849	0.154508	0.514599	0.30025	0.763987	0.842248
1700045I11Rik	0	NA	NA	NA	NA	NA
1700045I19Rik	0.0389178	0.523896	2.97416	0.176149	0.860177	NA
1700046C09Rik	0	NA	NA	NA	NA	NA
1700047A11Rik	0.335713	0.192216	0.986999	0.194748	0.84559	0.90146
1700047F07Rik	0.0326782	0.523896	2.97416	0.176149	0.860177	NA
1700047G07Rik	0	NA	NA	NA	NA	NA
1700047I17Rik2	0.0229903	0.523896	2.97416	0.176149	0.860177	NA
1700047K16Rik	12.109	-0.0509214	0.174025	-0.292609	0.769821	0.846599
1700048O20Rik	15.8627	-0.943095	0.304251	-3.09972	0.00193702	0.00607853
1700049E15Rik	0.499577	-0.0110463	0.910455	-0.0121327	0.99032	0.994801
1700049E17Rik1	0	NA	NA	NA	NA	NA
1700049E17Rik2	0	NA	NA	NA	NA	NA
1700049G17Rik	353.681	0.493662	0.061264	8.05794	7.75921e-16	1.35546e-14
1700049J03Rik	0.0700612	0.343561	2.97416	0.115515	0.908037	NA
1700049L16Rik	0	NA	NA	NA	NA	NA
1700051A21Rik	0.027103	0.523896	2.97416	0.176149	0.860177	NA
1700052N19Rik	816.203	-0.186847	0.0393792	-4.74482	2.08691e-06	1.19277e-05
1700054M17Rik	0	NA	NA	NA	NA	NA
1700054N08Rik	167.892	0.129219	0.0740758	1.74442	0.0810855	0.153417
1700054O13Rik	0.0501043	0.704231	2.97416	0.236783	0.812825	NA
1700054O19Rik	0.0226448	0.163226	2.97416	0.0548814	0.956233	NA
1700055D18Rik	17.0394	-0.122313	0.154109	-0.793682	0.427381	0.563935
1700055N04Rik	1.04979	1.21411	0.622368	1.95079	0.0510815	0.104231
1700056E22Rik	3.7058	1.32852	0.344084	3.86103	0.000112911	0.000468795
1700056N10Rik	25.4419	0.765386	0.1325	5.77651	7.62653e-09	6.27483e-08
1700057G04Rik	5.00289	4.81293	0.760562	6.32812	2.48173e-10	2.45338e-09
1700057H15Rik	0.0291584	0.523896	2.97416	0.176149	0.860177	NA
1700057H21Rik	0	NA	NA	NA	NA	NA
1700057K13Rik	0.217909	0.523909	1.30429	0.401683	0.687917	NA
1700058C13Rik	0	NA	NA	NA	NA	NA
1700058G18Rik	0	NA	NA	NA	NA	NA
1700058P15Rik	110.276	0.342656	0.0823436	4.1613	3.16447e-05	0.000146282
1700060C16Rik	0	NA	NA	NA	NA	NA
1700060C20Rik	0.541114	0.153532	0.873543	0.175757	0.860485	0.910711
1700060J05Rik	37.4111	0.518122	0.139494	3.71431	0.00020376	0.000799185
1700061E18Rik	3.55583	-0.640525	0.313208	-2.04505	0.0408501	0.0865024
1700061F12Rik	0	NA	NA	NA	NA	NA
1700061G19Rik	12.121	-0.202593	0.190654	-1.06262	0.287952	0.420579
1700061H18Rik	9.74074	0.299599	0.226786	1.32106	0.18648	0.300887
1700061I17Rik	0	NA	NA	NA	NA	NA
1700061J05Rik	0.0759735	0.343561	2.97416	0.115515	0.908037	NA
1700061J23Rik	0	NA	NA	NA	NA	NA
1700062I23Rik	3.44928	0.201205	0.345287	0.582718	0.560083	0.683382
1700063H04Rik	0	NA	NA	NA	NA	NA
1700064E03Rik	37.7293	0.318857	0.109716	2.90619	0.00365856	0.0107015
1700064H15Rik	0.512774	0.257472	0.876273	0.293826	0.768891	0.845825
1700065D16Rik	0.717284	0.344207	0.792292	0.434445	0.663965	0.7676
1700065I17Rik	0.293556	0.147834	1.16514	0.126881	0.899035	NA
1700066B19Rik	370.466	0.816326	0.125314	6.51426	7.30496e-11	7.7403e-10
1700066J03Rik	0.0179943	0.163226	2.97416	0.0548814	0.956233	NA
1700066J24Rik	0.0463167	0.343561	2.97416	0.115515	0.908037	NA
1700066M21Rik	229.087	0.101831	0.0757783	1.3438	0.179014	0.291258
1700066O22Rik	1.10751	-0.258162	0.736221	-0.350659	0.725844	0.813326
1700067G03Rik	0.76956	-0.723626	0.705208	-1.02612	0.304836	0.438795
1700067K01Rik	22.2005	-0.0863484	0.190114	-0.454194	0.64969	0.756388
1700067P10Rik	0.108297	0.343564	2.74835	0.125007	0.900518	NA
1700069B07Rik	4.5959	0.0436185	0.322659	0.135185	0.892466	0.931605
1700069L16Rik	0	NA	NA	NA	NA	NA
1700071G01Rik	0.311545	0.352745	0.983199	0.358772	0.719765	NA
1700071K01Rik	0	NA	NA	NA	NA	NA
1700071M16Rik	1.88272	-1.41777	0.578701	-2.44993	0.0142886	0.0350806
1700072E05Rik	0	NA	NA	NA	NA	NA
1700073E17Rik	0.0376879	0.523896	2.97416	0.176149	0.860177	NA
1700074P13Rik	0	NA	NA	NA	NA	NA
1700080E11Rik	0	NA	NA	NA	NA	NA
1700080G11Rik	0	NA	NA	NA	NA	NA
1700080N15Rik	0	NA	NA	NA	NA	NA
1700080O16Rik	0.0634627	0.523896	2.97416	0.176149	0.860177	NA
1700081H22Rik	0	NA	NA	NA	NA	NA
1700081L11Rik	2221.18	0.0189305	0.0395061	0.479179	0.631811	0.74206
1700082M22Rik	3.6177	0.103381	0.320785	0.322273	0.747246	0.830038
1700084C01Rik	23.7344	-0.600661	0.168423	-3.56638	0.000361945	0.00134838
1700084C06Rik	7.92962	-0.150014	0.239541	-0.626259	0.531145	0.658381
1700084E18Rik	3.94334	-0.393711	0.296295	-1.32878	0.18392	0.297434
1700084J12Rik	9.90215	-0.198108	0.201072	-0.985257	0.324498	0.459533
1700084M14Rik	0	NA	NA	NA	NA	NA
1700085B03Rik	0	NA	NA	NA	NA	NA
1700086D15Rik	0.0583167	0.704231	2.97416	0.236783	0.812825	NA
1700086L19Rik	9.99685	0.713701	0.221836	3.21724	0.00129428	0.00424461
1700086O06Rik	94.913	-0.0296358	0.1084	-0.273393	0.784551	0.857776
1700086P04Rik	3.59938	0.372644	0.337056	1.10559	0.268906	0.399082
1700087M22Rik	0.357316	-0.98052	1.0842	-0.904375	0.365797	0.502673
1700088E04Rik	3.28761	0.146533	0.375268	0.390474	0.696186	0.791823
1700090G07Rik	0.295783	1.05279	0.981905	1.07219	0.283633	NA
1700091E21Rik	3.65582	-3.60911	0.526232	-6.8584	6.9635e-12	8.33042e-11
1700091H14Rik	0	NA	NA	NA	NA	NA
1700092C02Rik	0	NA	NA	NA	NA	NA
1700092C17Rik	0.0759735	0.343561	2.97416	0.115515	0.908037	NA
1700092E19Rik	0.0326782	0.523896	2.97416	0.176149	0.860177	NA
1700092K14Rik	0	NA	NA	NA	NA	NA
1700092M07Rik	8.10573	0.258022	0.218375	1.18155	0.237384	0.362149
1700093J21Rik	1.72749	0.35102	0.4525	0.775735	0.437906	0.573702
1700093K21Rik	1.55792	-0.102086	0.514539	-0.198403	0.84273	0.89937
1700094C10Rik	0.414943	-0.530728	0.93152	-0.569745	0.568851	0.691125
1700094D03Rik	268.236	0.403339	0.0698127	5.77744	7.58453e-09	6.24261e-08
1700095A21Rik	0	NA	NA	NA	NA	NA
1700095B22Rik	0.646448	-0.519117	0.767581	-0.676303	0.498848	0.629869
1700095J03Rik	0.0583167	0.704231	2.97416	0.236783	0.812825	NA
1700095J07Rik	0.0471527	0.343561	2.97416	0.115515	0.908037	NA
1700095J12Rik	0.3309	1.09737	1.17733	0.932078	0.351296	0.487928
1700099I09Rik	2.11339	0.725477	0.448516	1.6175	0.105769	0.190618
1700101E01Rik	6.49751	0.173571	0.241831	0.717735	0.472921	0.606212
1700101G07Rik	0.0235735	0.523896	2.97416	0.176149	0.860177	NA
1700101I11Rik	0.580055	1.33699	0.800647	1.66988	0.094943	0.174878
1700101I19Rik	0	NA	NA	NA	NA	NA
1700102P08Rik	25.4101	0.265558	0.190233	1.39596	0.162725	0.270054
1700104A03Rik	0	NA	NA	NA	NA	NA
1700104B16Rik	0.290475	-0.197758	1.22119	-0.161939	0.871354	NA
1700106J16Rik	0.0680762	0.704231	2.97416	0.236783	0.812825	NA
1700106N22Rik	157.154	-0.0862391	0.0623983	-1.38207	0.166949	0.275627
1700108M19Rik	0.0220881	0.163226	2.97416	0.0548814	0.956233	NA
1700108N11Rik	6.05344	0.200769	0.233475	0.859919	0.389834	0.527459
1700109F18Rik	1.09293	3.13547	0.700515	4.47595	7.60725e-06	3.94657e-05
1700109G15Rik	0.0235735	0.523896	2.97416	0.176149	0.860177	NA
1700109H08Rik	29.7691	0.0786084	0.164372	0.478236	0.632483	0.742283
1700109K24Rik	27.7698	0.603397	0.176341	3.42176	0.000622171	0.00219644
1700110I01Rik	0	NA	NA	NA	NA	NA
1700110K17Rik	117.748	0.779178	0.204027	3.819	0.000133996	0.000547545
1700110M21Rik	0.0583167	0.704231	2.97416	0.236783	0.812825	NA
1700111E14Rik	0.0665112	0.523897	2.97416	0.176149	0.860177	NA
1700112D23Rik	5.69223	-2.96004	0.526837	-5.61851	1.92606e-08	1.49883e-07
1700112E06Rik	27.6281	-0.819298	0.24815	-3.30162	0.000961274	0.00325651
1700112J05Rik	1.2533	0.291419	0.672306	0.433462	0.664679	0.768263
1700112J16Rik	6.98255	0.337706	0.234154	1.44224	0.149234	0.251559
1700112K13Rik	0	NA	NA	NA	NA	NA
1700112M01Rik	0.253908	-0.214764	1.28845	-0.166684	0.867619	NA
1700113A16Rik	48.9356	0.0128112	0.103415	0.123882	0.901409	0.937436
1700113H08Rik	0.110495	0.523899	2.71686	0.192832	0.84709	NA
1700119I11Rik	0.0526629	0.343561	2.97416	0.115515	0.908037	NA
1700120B22Rik	5.14565	-0.518422	0.291177	-1.78044	0.0750046	0.143718
1700120E14Rik	0.496245	0.164962	0.899423	0.183408	0.854478	0.906493
1700120G11Rik	0	NA	NA	NA	NA	NA
1700121C08Rik	0.189381	0.343572	1.50026	0.229009	0.818862	NA
1700121F15Rik	38.8509	-0.0578769	0.123924	-0.467034	0.640475	0.748555
1700121N20Rik	0	NA	NA	NA	NA	NA
1700122E12Rik	6.52876	-0.160444	0.262869	-0.610358	0.541625	0.667381
1700123I01Rik	8.67267	0.23214	0.28997	0.800568	0.423382	0.560092
1700123K08Rik	0.0919783	-0.197442	2.81796	-0.0700657	0.944141	NA
1700123L14Rik	0	NA	NA	NA	NA	NA
1700123M08Rik	20.0858	-0.216897	0.165368	-1.3116	0.189656	0.304736
1700123O12Rik	0.0368505	0.163226	2.97416	0.0548814	0.956233	NA
1700123O20Rik	806.123	-0.151342	0.0474992	-3.18619	0.00144159	0.00467606
1700125D06Rik	1.21642	1.03762	0.621919	1.66842	0.095232	0.175307
1700125G02Rik	0.0555759	0.523896	2.97416	0.176149	0.860177	NA
1700125G22Rik	0.27095	0.687526	1.19386	0.575885	0.564693	NA
1700125H03Rik	0.0950553	0.523898	2.7995	0.18714	0.851551	NA
1700125H20Rik	0.166797	-0.397582	1.52714	-0.260344	0.794598	NA
1700128E19Rik	1.27568	-2.77332	0.682175	-4.06541	4.79477e-05	0.000214559
1700128F08Rik	0	NA	NA	NA	NA	NA
1700129C05Rik	0	NA	NA	NA	NA	NA
1810006K21Rik	1394.22	-0.18789	0.0468562	-4.00993	6.07355e-05	0.000266465
1810007I06Rik	14.1239	1.38267	0.192522	7.18188	6.87568e-13	9.16312e-12
1810008A18Rik	811.104	-0.263777	0.0415291	-6.35162	2.13063e-10	2.11931e-09
1810008B01Rik	0.26702	0.338821	1.29381	0.261877	0.793416	NA
1810009A15Rik	529.991	-0.129131	0.0472881	-2.73073	0.00631943	0.0172774
1810009J06Rik	0	NA	NA	NA	NA	NA
1810009N23Rik	70.797	0.386364	0.122247	3.16052	0.00157486	0.00505835
1810010H24Rik	23.1423	0.376863	0.184414	2.04357	0.0409958	0.0867523
1810010K12Rik	0.162724	0.523897	2.97416	0.176149	0.860177	NA
1810011H11Rik	10.5045	-0.720842	0.303557	-2.37465	0.0175655	0.0419645
1810011O10Rik	1167.42	0.646958	0.156249	4.14057	3.46443e-05	0.000158779
1810012K08Rik	37.6211	0.097822	0.105702	0.925447	0.354734	0.491305
1810012P15Rik	1221.88	0.0623942	0.0762952	0.8178	0.413472	0.550861
1810013D10Rik	1140.2	-0.126756	0.0446501	-2.83886	0.00452748	0.0129115
1810013D15Rik	1.97355	0.898951	0.454164	1.97935	0.0477764	0.0986317
1810013L24Rik	1388.03	0.205978	0.0404519	5.09193	3.5444e-07	2.30177e-06
1810014B01Rik	154.102	-0.132918	0.0868592	-1.53027	0.125951	0.219188
1810014F10Rik	822.321	-0.666978	0.0668621	-9.97543	1.95249e-23	6.30074e-22
1810019D21Rik	790.164	0.525613	0.0667664	7.87241	3.4788e-15	5.7309e-14
1810019J16Rik	356.637	-0.087333	0.0687831	-1.26969	0.204196	0.322928
1810019N24Rik	2.77806	-0.482343	0.384677	-1.25389	0.209882	0.329878
1810020D17Rik	944.689	-0.452001	0.0904028	-4.99985	5.73747e-07	3.59426e-06
1810020O05Rik	0.137853	0.884579	1.81694	0.486851	0.626364	NA
1810021B22Rik	52.0384	-0.122771	0.0952669	-1.28871	0.197501	0.314759
1810022K09Rik	99.1184	0.234392	0.0775153	3.02382	0.00249604	0.007628
1810024B03Rik	38.4746	-0.1451	0.0942506	-1.53951	0.123679	0.216141
1810026J23Rik	1282.06	-0.194304	0.0355318	-5.46846	4.53956e-08	3.34097e-07
1810027O10Rik	541.833	0.0421151	0.0627645	0.671002	0.50222	0.632548
1810029B16Rik	236.041	-0.0439421	0.0758568	-0.579277	0.562402	0.685488
1810030J14Rik	94.084	0.893809	0.286158	3.12348	0.00178728	0.00565873
1810030N24Rik	301.078	-0.262041	0.0665879	-3.93526	8.31077e-05	0.000355049
1810030O07Rik	1150.64	-0.0391815	0.0456915	-0.857523	0.391156	0.528843
1810031K17Rik	1979.2	0.365419	0.0638715	5.72117	1.05795e-08	8.51634e-08
1810032O08Rik	405.975	-0.106542	0.0670804	-1.58828	0.112223	0.199743
1810033B17Rik	2.9895	1.51878	0.590488	2.57207	0.0101092	0.0259685
1810034E14Rik	177.51	-0.641837	0.0766128	-8.37767	5.39857e-17	1.06212e-15
1810035I16Rik	0.0429435	0.523896	2.97416	0.176149	0.860177	NA
1810035L17Rik	676.402	-0.179252	0.0507435	-3.53251	0.000411631	0.0015117
1810037I17Rik	588.318	-0.154281	0.057364	-2.6895	0.00715588	0.0192552
1810041L15Rik	11.1877	0.415244	0.28621	1.45084	0.146825	0.248412
1810043G02Rik	92.8262	0.0314547	0.093957	0.334777	0.737793	0.822834
1810043H04Rik	568.41	-0.361202	0.0597953	-6.04065	1.53495e-09	1.38416e-08
1810046J19Rik	628.897	-0.0869744	0.0758176	-1.14715	0.251318	0.378779
1810046K07Rik	128.537	-0.793905	0.151124	-5.25334	1.49367e-07	1.02513e-06
1810048J11Rik	131.971	0.198251	0.0699028	2.83609	0.00456691	0.0130121
1810049H13Rik	199.456	-0.349397	0.0810619	-4.31025	1.63072e-05	7.99035e-05
1810055G02Rik	801.703	-0.507766	0.15078	-3.36759	0.000758281	0.00263046
1810058I24Rik	684.361	-0.334526	0.0756474	-4.42217	9.77151e-06	4.98003e-05
1810058N05Rik	35.4824	0.636823	0.136291	4.67252	2.97528e-06	1.65573e-05
1810059C17Rik	1.01732	1.27338	0.613824	2.0745	0.0380325	0.0814907
1810059H22Rik	66.0824	0.212472	0.186585	1.13874	0.254811	0.382887
1810062G17Rik	7.29534	1.88952	0.283632	6.66187	2.70359e-11	3.01288e-10
1810062O18Rik	16.7741	0.0321719	0.149731	0.214865	0.829873	0.891537
1810063B05Rik	416.684	-0.329294	0.0460915	-7.14435	9.04245e-13	1.1885e-11
1810063B07Rik	337.698	-0.0733426	0.0619611	-1.18369	0.236537	0.36107
1810063I02Rik	2.65337	-0.0946524	0.389908	-0.242756	0.808195	0.875466
1810064F22Rik	17.1346	-0.201102	0.194697	-1.0329	0.301652	0.435438
1810065E05Rik	372.013	2.23717	0.193486	11.5625	6.38468e-31	3.30919e-29
1810074P20Rik	1343.26	0.0213887	0.051428	0.415895	0.677487	0.777983
2010001A14Rik	164.328	-0.2841	0.111736	-2.54261	0.0110029	0.0279861
2010001E11Rik	683.57	-0.803984	0.155495	-5.17047	2.33501e-07	1.55497e-06
2010001K21Rik	225.831	0.581153	0.0834839	6.96126	3.3724e-12	4.15658e-11
2010001M06Rik	2144.03	0.0354272	0.104092	0.340344	0.733598	0.819392
2010001M09Rik	41.9463	2.55669	0.46979	5.44221	5.26234e-08	3.84331e-07
2010002M12Rik	678.217	-0.0715119	0.264956	-0.269901	0.787236	0.859728
2010002N04Rik	413.452	0.581539	0.117298	4.9578	7.12963e-07	4.39868e-06
2010003K11Rik	634.443	-0.81216	0.25384	-3.1995	0.00137668	0.00448471
2010003O02Rik	132.467	-0.299277	0.0773161	-3.87083	0.000108466	0.000452734
2010005H15Rik	2.90254	2.43072	0.595878	4.07923	4.51843e-05	0.000203186
2010007H06Rik	91.1791	0.597053	0.150693	3.96206	7.4306e-05	0.000320455
2010007H12Rik	308.118	-0.110725	0.0768668	-1.44048	0.149732	0.252281
2010011I20Rik	760.238	-0.112666	0.0531442	-2.12	0.0340063	0.0741172
2010012O05Rik	260.124	-0.0628736	0.0581155	-1.08187	0.279309	0.410795
2010012P19Rik	297.688	-0.231046	0.0952471	-2.42576	0.0152765	0.0372191
2010013B24Rik	0.162541	0.343572	1.53437	0.223917	0.822822	NA
2010015L04Rik	159.095	-0.303766	0.151109	-2.01025	0.0444047	0.0926985
2010015M23Rik	18.5556	-0.0115083	0.150911	-0.0762591	0.939213	0.963277
2010016I18Rik	211.498	0.529279	0.118149	4.47977	7.47247e-06	3.88399e-05
2010106E10Rik	2500.5	-0.622585	0.285926	-2.17743	0.0294483	0.0654884
2010106G01Rik	4180.1	0.255599	0.0460261	5.55335	2.80252e-08	2.13403e-07
2010107E04Rik	2656	-0.360591	0.0474083	-7.60608	2.82545e-14	4.30597e-13
2010107G12Rik	1629.75	0.187342	0.13678	1.36966	0.170794	0.280583
2010107G23Rik	471.713	-0.0487417	0.0435283	-1.11977	0.262811	0.392093
2010107H07Rik	194.927	-0.18756	0.0855626	-2.19208	0.0283737	0.0634905
2010109A12Rik	4.85726	0.046163	0.284202	0.162431	0.870967	0.917783
2010109I03Rik	936.107	2.78841	0.432513	6.447	1.14086e-10	1.17651e-09
2010109K11Rik	1080.4	-0.0668873	0.100517	-0.665433	0.505773	0.635826
2010110K18Rik	46.3068	0.220897	0.116746	1.89211	0.0584758	0.116707
2010110P09Rik	4424.79	-0.92507	0.126193	-7.3306	2.2912e-13	3.19691e-12
2010111I01Rik	1203.81	0.00811642	0.0443705	0.182924	0.854858	0.906809
2010204K13Rik	42.4299	-0.430733	0.122974	-3.50262	0.000460699	0.00167289
2010300C02Rik	2668.05	0.162311	0.0544356	2.98171	0.0028664	0.00861017
2010300F17Rik	2.41312	1.51908	0.48711	3.11855	0.00181743	0.00574133
2010305A19Rik	714.412	-0.385084	0.0391573	-9.83429	8.01338e-23	2.4561e-21
2010317E24Rik	636.197	-0.0591703	0.0733352	-0.806846	0.419755	0.5565
2010320O07Rik	2.04424	0.419313	0.503775	0.832342	0.405216	0.543056
2010321M09Rik	848.073	-0.0821437	0.0364067	-2.25628	0.0240533	0.0551138
2200002D01Rik	3931.2	0.634649	0.148063	4.28636	1.81628e-05	8.82089e-05
2200002J24Rik	31.0004	-1.50707	0.149	-10.1146	4.76017e-24	1.59953e-22
2200002K05Rik	1760.28	0.765606	0.0824665	9.28384	1.63483e-20	4.19218e-19
2210008F06Rik	5.6029	0.0860867	0.275628	0.31233	0.75479	0.835672
2210009G21Rik	449.617	-0.0123656	0.0613115	-0.201685	0.840163	0.897688
2210010C04Rik	0.601369	-2.17931	1.38823	-1.56985	0.11645	0.205859
2210010C17Rik	1808.43	-0.353122	0.147329	-2.39683	0.0165377	0.0398282
2210011C24Rik	41.7788	1.17653	0.145134	8.10654	5.20823e-16	9.23777e-15
2210012G02Rik	547.825	0.0907809	0.0367961	2.46713	0.0136201	0.0336535
2210013O21Rik	177.883	-0.0674374	0.0641354	-1.05148	0.293036	0.426136
2210015D19Rik	290.917	-0.0921652	0.042888	-2.14897	0.0316364	0.0697684
2210016F16Rik	2957.11	0.0581898	0.0938614	0.619955	0.535287	0.661985
2210016L21Rik	778.71	0.0600828	0.0466712	1.28736	0.197968	0.315279
2210018M11Rik	727.788	0.0326548	0.0777348	0.42008	0.674427	0.775648
2210020M01Rik	121.533	1.41536	0.131492	10.7639	5.09913e-27	2.07132e-25
2210021J22Rik	429.541	0.186018	0.0515176	3.61077	0.000305293	0.00115178
2210403K04Rik	420.003	0.16735	0.208077	0.804269	0.421241	0.55802
2210404J11Rik	288.317	0.133277	0.0492567	2.70576	0.00681485	0.0184052
2210404O07Rik	18662.3	-0.930141	0.143863	-6.46545	1.00998e-10	1.05191e-09
2210404O09Rik	198.825	0.288906	0.0732669	3.9432	8.04004e-05	0.000344354
2210406O10Rik	22.2326	0.226043	0.129439	1.74634	0.0807525	0.152905
2210407C18Rik	6571.78	-2.9539	0.207746	-14.2188	7.00641e-46	7.22877e-44
2210408F21Rik	1.12243	0.151332	0.610163	0.248019	0.80412	0.872348
2210408I21Rik	47.7346	-0.17679	0.138057	-1.28056	0.200349	0.318403
2210409E12Rik	0	NA	NA	NA	NA	NA
2210411K11Rik	838.151	0.018163	0.0663187	0.273874	0.784181	0.857457
2210411M09Rik	9.28545	0.549976	0.199862	2.75179	0.00592712	0.0163575
2210414B05Rik	0.52143	-0.016919	0.950342	-0.017803	0.985796	0.992162
2210415F13Rik	49288.9	-0.546042	0.0894569	-6.10397	1.03467e-09	9.51772e-09
2210416O15Rik	1.44346	0.625866	0.562424	1.1128	0.265794	0.395587
2210417A02Rik	54.608	0.169891	0.210629	0.806592	0.419902	0.556627
2210417K05Rik	4.0587	0.837958	0.3302	2.53773	0.0111573	0.0283133
2210418O10Rik	0	NA	NA	NA	NA	NA
2300002M23Rik	0.109753	0.343564	2.74118	0.125334	0.900259	NA
2300003K06Rik	0.0634627	0.523896	2.97416	0.176149	0.860177	NA
2300005B03Rik	0	NA	NA	NA	NA	NA
2300009A05Rik	210.163	-0.218434	0.0577577	-3.78191	0.000155632	0.000627323
2310001A20Rik	1326.18	-0.0641762	0.031695	-2.02481	0.0428871	0.0900696
2310001H17Rik	691.334	-0.241123	0.065363	-3.68898	0.000225152	0.000876207
2310001H18Rik	0	NA	NA	NA	NA	NA
2310001K24Rik	0.450376	-0.0992696	0.961466	-0.103248	0.917766	0.949081
2310002F09Rik	0.470392	-0.335524	0.824522	-0.406931	0.684059	0.782677
2310002J15Rik	2.03355	2.51306	0.703071	3.57441	0.000351018	0.0013119
2310002L09Rik	0.0429435	0.523896	2.97416	0.176149	0.860177	NA
2310002L13Rik	0.148949	-0.383934	2.12297	-0.180848	0.856487	NA
2310003C23Rik	1116.87	-0.0376756	0.0249524	-1.5099	0.131069	0.226231
2310003F16Rik	194.217	0.0279205	0.0632007	0.441775	0.658652	0.763626
2310003H01Rik	873.814	-0.0240314	0.0572497	-0.419764	0.674658	0.775798
2310003L06Rik	0	NA	NA	NA	NA	NA
2310003L22Rik	338.565	-0.307004	0.0573519	-5.353	8.65101e-08	6.12088e-07
2310004I24Rik	436.104	0.230755	0.130494	1.76832	0.0770073	0.146918
2310004N24Rik	716.124	0.0215168	0.046662	0.46112	0.644712	0.752147
2310005A03Rik	0.391057	0.702109	1.19911	0.585525	0.558195	0.681615
2310005G13Rik	0.546656	0.381355	0.826147	0.461607	0.644363	0.752058
2310006M14Rik	201.995	0.556069	0.107295	5.18264	2.18771e-07	1.46309e-06
2310007B03Rik	315.392	0.670969	0.11245	5.96684	2.41898e-09	2.13836e-08
2310007L24Rik	1.31419	1.0181	0.543341	1.87377	0.0609619	0.120911
2310008H04Rik	483.935	-0.0126797	0.0724863	-0.174926	0.861138	0.911202
2310008H09Rik	1548.99	-0.0670918	0.0610678	-1.09864	0.271923	0.402464
2310009B15Rik	56.4078	0.111592	0.109386	1.02016	0.307652	0.441899
2310010G23Rik	0	NA	NA	NA	NA	NA
2310010J17Rik	37.1701	-0.300862	0.103924	-2.89502	0.00379131	0.0110516
2310010M20Rik	0.0596073	0.343561	2.97416	0.115515	0.908037	NA
2310011J03Rik	990.419	-0.211023	0.0528901	-3.98983	6.612e-05	0.000288019
2310014F06Rik	1.50891	0.2525	0.526317	0.47975	0.631406	0.741807
2310014H01Rik	135.381	0.563013	0.346372	1.62546	0.104065	0.188163
2310014L17Rik	14.125	0.286905	0.164192	1.74737	0.0805724	0.152643
2310015A10Rik	387.024	0.497741	0.0887073	5.61104	2.01111e-08	1.55895e-07
2310015B20Rik	2.56528	-1.88488	0.436144	-4.32169	1.54835e-05	7.62073e-05
2310016C08Rik	128.126	0.417173	0.0825977	5.05066	4.4029e-07	2.81356e-06
2310016D23Rik	0.200475	0.523907	1.71148	0.306113	0.759518	NA
2310016G11Rik	29.7429	-0.478368	0.153921	-3.10788	0.00188434	0.00593441
2310016M24Rik	1512.76	-0.248981	0.0476595	-5.22416	1.74948e-07	1.18809e-06
2310021H06Rik	0.0291584	0.523896	2.97416	0.176149	0.860177	NA
2310021P13Rik	2200.09	0.114378	0.0660308	1.7322	0.0832387	0.156654
2310022A10Rik	465.921	-0.0841222	0.0398346	-2.11179	0.0347045	0.0753995
2310022B05Rik	628.838	0.266073	0.0581291	4.57728	4.71064e-06	2.54102e-05
2310026I22Rik	0	NA	NA	NA	NA	NA
2310026L22Rik	11.5699	0.249368	0.180485	1.38166	0.167076	0.275783
2310028H24Rik	85.9159	0.727091	0.0972476	7.4767	7.62102e-14	1.11504e-12
2310028O11Rik	2821.78	-0.386912	0.0513893	-7.52904	5.11161e-14	7.62023e-13
2310030G06Rik	486.564	-0.177901	0.0500436	-3.55492	0.000378091	0.00140188
2310030N02Rik	286.655	-0.360884	0.0559808	-6.44657	1.14411e-10	1.17876e-09
2310031A07Rik	8.14709	0.547103	0.212909	2.56965	0.0101801	0.0261214
2310033E01Rik	0.274043	-0.2285	1.17287	-0.194822	0.845532	NA
2310033P09Rik	378.225	-0.0405394	0.0449614	-0.901648	0.367244	0.504177
2310034C09Rik	0	NA	NA	NA	NA	NA
2310035C23Rik	2143.72	0.229402	0.045418	5.0509	4.39733e-07	2.81081e-06
2310035K24Rik	574.031	-0.0419835	0.0989784	-0.424168	0.671443	0.7736
2310036O22Rik	1804.89	-0.0225058	0.0459207	-0.490102	0.624062	0.736303
2310037I24Rik	434.426	-0.0900214	0.0477061	-1.887	0.0591605	0.117892
2310039H08Rik	393.729	-0.225581	0.0803287	-2.80822	0.00498158	0.014041
2310040G07Rik	1.54426	0.0395837	0.490415	0.0807147	0.935669	0.960898
2310042D19Rik	130.51	0.594287	0.0803303	7.39804	1.38211e-13	1.97871e-12
2310042E22Rik	0.514555	-1.77421	0.948913	-1.86973	0.0615216	0.121824
2310043D23Rik	12.5873	-0.00623123	0.205875	-0.030267	0.975854	0.986389
2310043J07Rik	0.625766	0.4215	0.72141	0.584273	0.559037	0.68237
2310043M15Rik	54.2087	0.251195	0.125707	1.99825	0.0456892	0.0949111
2310044G17Rik	1709.61	0.280833	0.135916	2.06621	0.0388082	0.0828572
2310044H10Rik	2453.83	-0.132005	0.0370004	-3.56767	0.000360165	0.00134289
2310044K18Rik	0.610379	-0.690173	0.816787	-0.844985	0.398119	0.536148
2310045N01Rik	470.84	0.0480112	0.0491356	0.977117	0.328511	0.463612
2310046A06Rik	5.93063	0.21859	0.267106	0.818364	0.413149	0.550617
2310046K01Rik	1789.96	1.70672	0.165105	10.3372	4.78397e-25	1.7067e-23
2310046O06Rik	466.385	0.13101	0.0387608	3.37996	0.000724954	0.00252882
2310047B19Rik	251.98	-0.308682	0.0499935	-6.17445	6.63933e-10	6.28634e-09
2310047M10Rik	157.52	0.348285	0.113756	3.06167	0.00220103	0.00681552
2310050B05Rik	2.94904	1.03092	0.48783	2.11328	0.0345768	0.0751444
2310050C09Rik	0	NA	NA	NA	NA	NA
2310057J16Rik	3079.88	0.247843	0.0463087	5.35196	8.70045e-08	6.1519e-07
2310057J18Rik	0	NA	NA	NA	NA	NA
2310057M21Rik	224.57	-0.0932395	0.0568491	-1.64012	0.10098	0.183718
2310057N15Rik	0	NA	NA	NA	NA	NA
2310058D17Rik	53.9674	-0.0661765	0.106804	-0.619606	0.535517	0.66212
2310061C15Rik	380.01	-0.275053	0.0669568	-4.10792	3.99235e-05	0.000181272
2310061I04Rik	1407.91	-0.393222	0.0495251	-7.93985	2.0243e-15	3.41427e-14
2310061N02Rik	0	NA	NA	NA	NA	NA
2310065F04Rik	0.0291584	0.523896	2.97416	0.176149	0.860177	NA
2310067B10Rik	3935.39	0.00911827	0.0489418	0.186309	0.852203	0.905041
2310069G16Rik	0.433079	-0.123626	0.971123	-0.127302	0.898701	0.935569
2310075C17Rik	0	NA	NA	NA	NA	NA
2310079F23Rik	343.936	0.0203384	0.0712539	0.285435	0.775311	0.850508
2310079G19Rik	0.0372212	0.523896	2.97416	0.176149	0.860177	NA
2310081O03Rik	0.0707206	0.884566	2.97416	0.297417	0.766148	NA
2400001E08Rik	1014.15	-0.0507872	0.0497198	-1.02147	0.307033	0.441206
2400003C14Rik	3662.14	0.101469	0.0506521	2.00325	0.0451503	0.0939784
2400009B08Rik	1.27475	0.184412	0.52195	0.353313	0.723854	0.811893
2410001C21Rik	1719.47	0.0465893	0.0569637	0.817878	0.413427	0.55085
2410002F23Rik	2453.89	-0.0569166	0.0875356	-0.650211	0.515556	0.644648
2410002I01Rik	1619.67	-0.109143	0.0907417	-1.20279	0.229059	0.352736
2410002O22Rik	1551.24	-0.14739	0.0461742	-3.19205	0.00141265	0.00459305
2410003K15Rik	439.787	-0.303492	0.0477492	-6.35597	2.07116e-10	2.06515e-09
2410003L11Rik	0.216062	1.13695	1.81396	0.626781	0.530803	NA
2410004A20Rik	15.3981	0.746649	0.198072	3.76958	0.000163524	0.000655886
2410004B18Rik	516.561	-0.0176109	0.0457837	-0.384654	0.700494	0.794859
2410004I01Rik	0.0926211	0.704231	2.97416	0.236783	0.812825	NA
2410004N09Rik	299.507	-0.0136222	0.0703794	-0.193554	0.846525	0.902038
2410004P03Rik	0.766332	0.89972	0.829525	1.08462	0.27809	0.409523
2410006H16Rik	900.318	0.00742357	0.0641636	0.115697	0.907892	0.942277
2410012M07Rik	0	NA	NA	NA	NA	NA
2410015M20Rik	1719.05	-0.38611	0.0417244	-9.25384	2.16574e-20	5.5086e-19
2410016O06Rik	763.985	-0.280951	0.045585	-6.16323	7.12754e-10	6.71964e-09
2410017I17Rik	37.2217	0.0905736	0.270738	0.334544	0.737969	0.822866
2410017P09Rik	103.222	-0.0964758	0.0721506	-1.33715	0.181175	0.29386
2410018L13Rik	1.14769	3.14566	0.87797	3.58288	0.000339825	0.00127484
2410018M08Rik	10.6528	0.404272	0.216474	1.86753	0.061827	0.122384
2410019O14Rik	12.2556	0.142439	0.20224	0.704307	0.481241	0.614227
2410022L05Rik	248.947	0.029196	0.0652125	0.447706	0.654366	0.760301
2410024N13Rik	0.151067	-0.203608	2.13546	-0.0953462	0.92404	NA
2410042D21Rik	451.759	-0.0152502	0.0640224	-0.238201	0.811725	0.877964
2410057H14Rik	0	NA	NA	NA	NA	NA
2410066E13Rik	70.3173	0.451805	0.174113	2.5949	0.00946193	0.0245004
2410075B13Rik	182.262	0.126625	0.0663123	1.90953	0.0561938	0.113015
2410076I21Rik	26.2175	-0.0353585	0.169947	-0.208055	0.835186	0.894926
2410080I02Rik	1.47387	0.410475	0.540725	0.75912	0.447781	0.583298
2410089E03Rik	167.255	0.153378	0.0792987	1.93417	0.0530917	0.107683
2410091C18Rik	662.087	-0.183972	0.0450968	-4.0795	4.51326e-05	0.000202995
2410114N07Rik	0.0932553	0.704239	2.29961	0.306243	0.75942	NA
2410124H12Rik	5.32333	-0.383343	0.306024	-1.25266	0.210331	0.330348
2410127L17Rik	34.9558	0.223228	0.12507	1.78482	0.0742906	0.142673
2410131K14Rik	425.587	-0.0834479	0.0754249	-1.10637	0.268566	0.398757
2410133F24Rik	39.8849	0.104677	0.0985673	1.06198	0.288245	0.420951
2410137F16Rik	0.120533	0.5239	2.67079	0.196159	0.844486	NA
2410137M14Rik	0	NA	NA	NA	NA	NA
2410141K09Rik	0	NA	NA	NA	NA	NA
2410152P15Rik	0	NA	NA	NA	NA	NA
2500002B13Rik	57.9559	0.0768405	0.141467	0.543171	0.587012	0.705468
2500003M10Rik	3045.89	-0.0108824	0.0265528	-0.40984	0.681923	0.781169
2500004C02Rik	144.144	0.016992	0.105846	0.160534	0.87246	0.918828
2510002D24Rik	744.324	-0.00930458	0.0413336	-0.225109	0.821894	0.885694
2510003D18Rik	0.392183	0.331136	1.08116	0.306277	0.759394	0.838994
2510003E04Rik	701.636	0.0371263	0.0455274	0.815472	0.414802	0.551964
2510006D16Rik	2615.25	0.0455828	0.0297296	1.53325	0.125215	0.218184
2510009E07Rik	278.871	1.6734	0.150952	11.0856	1.47309e-28	6.57979e-27
2510012J08Rik	1278.7	-0.0999347	0.0385361	-2.59328	0.00950661	0.0246104
2510039O18Rik	2930.61	0.086978	0.059096	1.47181	0.141073	0.240532
2510046G10Rik	17.134	-0.0726761	0.157306	-0.462006	0.644077	0.751805
2510049J12Rik	887.986	-0.234918	0.110163	-2.13246	0.0329687	0.0722353
2600006K01Rik	0.258184	0.147565	1.18029	0.125025	0.900504	NA
2610001J05Rik	440.869	-0.0798176	0.0500577	-1.59451	0.110821	0.197952
2610002D18Rik	241.606	-0.081606	0.0912533	-0.89428	0.371172	0.508438
2610002I17Rik	171.208	0.0739267	0.0613406	1.20518	0.228132	0.35182
2610002J02Rik	565.399	-0.180246	0.0464396	-3.88131	0.000103895	0.000434812
2610002M06Rik	933.258	-0.000406226	0.0599238	-0.00677904	0.994591	0.997269
2610005L07Rik	369.879	0.290825	0.102218	2.84516	0.00443898	0.012692
2610008E11Rik	438.382	0.21186	0.0618287	3.42656	0.000611276	0.00216145
2610015P09Rik	427.561	0.146825	0.0671523	2.18645	0.0287827	0.0641965
2610017I09Rik	0	NA	NA	NA	NA	NA
2610018G03Rik	51.8673	0.802557	0.286749	2.79881	0.00512911	0.0143901
2610019F03Rik	4.18955	-0.29747	0.313072	-0.950165	0.342029	0.478113
2610020C07Rik	69.9258	0.187801	0.0892187	2.10495	0.0352954	0.0764793
2610020F03Rik	0.383608	-0.0431091	0.957698	-0.0450132	0.964097	0.979262
2610020H08Rik	376.915	0.214002	0.0705637	3.03275	0.00242339	0.00742975
2610021A01Rik	519.903	-0.167861	0.0681699	-2.46239	0.0138016	0.034014
2610021K21Rik	127.369	-0.306241	0.0954481	-3.20845	0.00133451	0.00436157
2610024D14Rik	0.512772	-1.23676	0.856434	-1.44408	0.148716	0.250916
2610024G14Rik	1032.72	-0.23932	0.0565913	-4.22891	2.34825e-05	0.000111338
2610027K06Rik	2.58605	0.28733	0.375785	0.764614	0.444502	0.580216
2610027L16Rik	1020.93	-0.239127	0.0416798	-5.73725	9.62259e-09	7.7802e-08
2610028E06Rik	0.21333	0.884577	2.01418	0.439176	0.660534	NA
2610028H24Rik	1.06209	0.19577	0.569514	0.343749	0.731035	0.817569
2610029G23Rik	664.302	-0.0435731	0.112754	-0.386446	0.699167	0.793928
2610029I01Rik	265.205	-0.184865	0.145612	-1.26957	0.204238	0.322969
2610034B18Rik	2160.53	-0.143398	0.0487651	-2.94059	0.00327588	0.00970226
2610034M16Rik	0.01558	0.163226	2.97416	0.0548814	0.956233	NA
2610035D17Rik	227.253	0.59192	0.0775109	7.6366	2.23034e-14	3.42755e-13
2610035F20Rik	0.0357986	0.163226	2.97416	0.0548814	0.956233	NA
2610036A22Rik	5.41572	0.914853	0.376257	2.43146	0.0150383	0.036708
2610037D02Rik	29.822	0.0398069	0.172344	0.230973	0.817336	0.882229
2610039C10Rik	579.76	-0.126351	0.0664088	-1.90262	0.0570901	0.114441
2610042L04Rik	0.239776	-1.22007	1.51306	-0.806361	0.420035	NA
2610044O15Rik	74.6705	0.156169	0.0933709	1.67257	0.0944123	0.174196
2610101N10Rik	3217.42	-0.0947848	0.0560737	-1.69036	0.0909586	0.168713
2610109H07Rik	4.23463	0.814272	0.339462	2.39871	0.0164528	0.0396498
2610203C20Rik	2.50639	2.56444	0.542421	4.72776	2.27009e-06	1.29009e-05
2610203C22Rik	2.12046	1.07259	0.452319	2.37131	0.0177252	0.0422988
2610204G07Rik	0.359436	-0.011049	1.04894	-0.0105335	0.991596	0.995446
2610204G22Rik	17.2525	-0.0341353	0.146514	-0.232983	0.815775	0.881173
2610206C17Rik	52.0122	-0.440738	0.117636	-3.74661	0.00017924	0.000712807
2610301B20Rik	137.193	0.119582	0.0839221	1.42492	0.154181	0.25843
2610301G19Rik	2695.89	0.0227881	0.0281894	0.808392	0.418865	0.555748
2610303G11Rik	0	NA	NA	NA	NA	NA
2610305D13Rik	0.207918	0.704243	1.7263	0.40795	0.683311	NA
2610307P16Rik	0.411975	1.2503	0.980613	1.27502	0.202301	0.320623
2610316D01Rik	0	NA	NA	NA	NA	NA
2610318N02Rik	121.38	0.530378	0.133369	3.97678	6.98558e-05	0.00030327
2610507B11Rik	10022.3	-0.342458	0.0476381	-7.18873	6.53953e-13	8.74165e-12
2610507I01Rik	213.688	-0.241652	0.0567368	-4.25918	2.05182e-05	9.86021e-05
2610528B01Rik	87.776	0.135323	0.109024	1.24123	0.214523	0.335613
2610528E23Rik	258.109	-0.232543	0.0724671	-3.20895	0.00133222	0.00435539
2610528J11Rik	1065.9	0.0294231	0.0631438	0.46597	0.641237	0.749087
2700007P21Rik	502.049	0.0271783	0.0728072	0.373292	0.708931	0.801207
2700012I20Rik	7.12416	-0.0177625	0.222252	-0.0799208	0.9363	0.961232
2700016F22Rik	3.84744	0.35753	0.289789	1.23376	0.217293	0.339126
2700023E23Rik	317.038	-0.134597	0.063741	-2.11162	0.0347195	0.0754171
2700029M09Rik	800.012	-0.0947493	0.070193	-1.34984	0.177067	0.28886
2700033N17Rik	6.07798	-2.44184	0.569624	-4.28676	1.81298e-05	8.80748e-05
2700038G22Rik	214.534	-0.0491304	0.0898528	-0.546787	0.584525	0.703401
2700046A07Rik	0.928845	1.00393	0.670523	1.49723	0.134333	0.230993
2700046G09Rik	42.6155	0.0639089	0.120111	0.532081	0.59467	0.711539
2700049A03Rik	415.124	-0.0619711	0.0659801	-0.93924	0.347607	0.483911
2700050L05Rik	1105.04	0.00248895	0.0428443	0.0580928	0.953675	0.972321
2700060E02Rik	1104.98	-0.142399	0.040932	-3.47893	0.000503427	0.00181366
2700062C07Rik	195.595	0.0389542	0.0513058	0.759255	0.4477	0.583273
2700068H02Rik	12.5884	0.204832	0.182692	1.12119	0.262207	0.391299
2700069I18Rik	0	NA	NA	NA	NA	NA
2700073G19Rik	17.0525	0.924899	0.167411	5.52473	3.29998e-08	2.48527e-07
2700078E11Rik	1605.73	-0.0359175	0.0391765	-0.916813	0.35924	0.495959
2700078K21Rik	1336.92	0.0232542	0.0523901	0.443867	0.657139	0.762476
2700081L22Rik	3.8458	-0.338236	0.333153	-1.01526	0.309983	0.444438
2700081O15Rik	281.935	0.20024	0.125811	1.59159	0.111477	0.198785
2700086A05Rik	20.6764	1.14913	0.212709	5.40233	6.57796e-08	4.72564e-07
2700089E24Rik	1371.6	0.0349827	0.0529494	0.660682	0.508816	0.638884
2700094K13Rik	654.562	-0.0399509	0.0593793	-0.672808	0.50107	0.631756
2700097O09Rik	444.168	0.194491	0.0618046	3.14686	0.00165033	0.00528067
2810001G20Rik	131.904	-0.111807	0.0698533	-1.6006	0.109466	0.196041
2810002D19Rik	72.1189	0.233722	0.100114	2.33456	0.0195662	0.0460865
2810002N01Rik	552.42	-0.210354	0.0476365	-4.41582	1.00628e-05	5.11545e-05
2810004N23Rik	741.659	-0.107675	0.0600622	-1.79272	0.0730183	0.14066
2810006K23Rik	200.108	-0.241499	0.0665545	-3.62859	0.000284976	0.0010824
2810007J24Rik	0	NA	NA	NA	NA	NA
2810008D09Rik	519.722	0.0890251	0.0929595	0.957676	0.338226	0.473943
2810008M24Rik	1480.07	0.0888141	0.0454781	1.9529	0.0508318	0.103808
2810011L19Rik	0.0927971	0.704231	2.97416	0.236783	0.812825	NA
2810021B07Rik	464.35	0.0396168	0.0471442	0.840331	0.400723	0.538709
2810021J22Rik	224.883	0.0458575	0.053279	0.860705	0.389401	0.527067
2810025M15Rik	181.117	-0.393924	0.0751069	-5.24484	1.56418e-07	1.06952e-06
2810029C07Rik	9.34734	0.279915	0.19373	1.44488	0.148493	0.250674
2810030E01Rik	3.20836	0.997118	0.338977	2.94155	0.00326573	0.00967741
2810032G03Rik	0.107013	0.704234	2.75478	0.255641	0.798228	NA
2810046L04Rik	912.505	-0.00218924	0.0421735	-0.0519103	0.9586	0.975161
2810055F11Rik	35.4526	0.0410851	0.111066	0.369916	0.711445	0.80314
2810055G20Rik	2.11901	2.36674	0.511038	4.63125	3.63457e-06	1.99409e-05
2810403A07Rik	3193.85	0.128599	0.0585261	2.19729	0.0279997	0.0627688
2810403D21Rik	69.8064	-0.162108	0.103305	-1.56923	0.116595	0.206021
2810404F17Rik	14.8957	2.09429	0.227027	9.22487	2.83897e-20	7.16293e-19
2810405K02Rik	1859.64	-0.0515999	0.11906	-0.433393	0.66473	0.768281
2810407A14Rik	0.723652	0.0695179	0.755838	0.0919746	0.926718	0.954925
2810407C02Rik	3757.86	-0.248052	0.0511648	-4.84811	1.24644e-06	7.37128e-06
2810408A11Rik	330.942	0.0900073	0.0812757	1.10743	0.268107	0.398103
2810408I11Rik	86.854	-0.425701	0.106675	-3.99063	6.58968e-05	0.000287217
2810408M09Rik	314.073	0.0521648	0.0519257	1.0046	0.315087	0.450043
2810410L24Rik	269.848	0.0243087	0.0772862	0.314528	0.75312	0.834244
2810417H13Rik	1751.9	0.0796544	0.0860262	0.925932	0.354481	0.491116
2810422J05Rik	1056.28	-0.223559	0.0465484	-4.80273	1.56519e-06	9.10685e-06
2810422O20Rik	120.82	-0.0929089	0.066523	-1.39664	0.162521	0.269796
2810425M01Rik	7.07881	0.423139	0.244588	1.73001	0.0836287	0.157294
2810428I15Rik	619.206	-0.0775586	0.0537684	-1.44246	0.149173	0.251534
2810429I04Rik	27.5906	-1.12112	0.202887	-5.52587	3.27857e-08	2.47169e-07
2810430I11Rik	0.123817	0.70424	2.18786	0.321886	0.747539	NA
2810432D09Rik	392.254	-0.0608155	0.0582498	-1.04405	0.296464	0.430039
2810432L12Rik	1188.59	-0.0535021	0.0603473	-0.88657	0.375311	0.512765
2810433D01Rik	0.591424	1.09235	0.794551	1.3748	0.169193	0.278496
2810442I21Rik	716.068	-0.398062	0.0947091	-4.203	2.63403e-05	0.000123423
2810442N19Rik	2.51643	2.05651	0.442874	4.64356	3.4246e-06	1.88752e-05
2810453I06Rik	217.446	-0.0312234	0.0637337	-0.489904	0.624202	0.73639
2810455O05Rik	89.6493	-0.0110227	0.106732	-0.103274	0.917745	0.949081
2810459M11Rik	749.95	-0.603067	0.0603389	-9.99467	1.60824e-23	5.22942e-22
2810468N07Rik	5.34923	-0.191025	0.337831	-0.565445	0.571771	0.69337
2810471M01Rik	0	NA	NA	NA	NA	NA
2810474O19Rik	1801.15	0.464687	0.0562465	8.26162	1.43713e-16	2.72027e-15
2810488G03Rik	78.4071	0.00441821	0.0915279	0.0482718	0.9615	0.977332
2900002K06Rik	15.5459	0.0557057	0.168931	0.329754	0.741586	0.825546
2900005J15Rik	132.576	-0.041058	0.104063	-0.394551	0.693175	0.789367
2900006K08Rik	39.8117	-0.0493325	0.123391	-0.399805	0.6893	0.78659
2900008C10Rik	8.34189	0.480888	0.208665	2.30459	0.0211895	0.0494488
2900010J23Rik	1795	-0.203667	0.0460319	-4.42448	9.66741e-06	4.9304e-05
2900010M23Rik	430.349	-0.185054	0.0641909	-2.88287	0.00394074	0.01144
2900011O08Rik	0.304784	0.709052	1.06679	0.664661	0.506267	NA
2900026A02Rik	4252.84	0.307816	0.090507	3.40102	0.000671355	0.00235231
2900041M22Rik	0.639736	0.840288	0.827348	1.01564	0.309801	0.444267
2900052L18Rik	127.566	-0.0461497	0.115233	-0.400489	0.688796	0.786215
2900053A13Rik	299.298	-0.183807	0.0621805	-2.95603	0.00311629	0.00928087
2900053O20Rik	16.9895	0.335499	0.140415	2.38934	0.0168789	0.0405643
2900055J20Rik	0	NA	NA	NA	NA	NA
2900056M20Rik	26.0414	0.196836	0.157836	1.24709	0.212366	0.332928
2900060B14Rik	0	NA	NA	NA	NA	NA
2900064A13Rik	1253.81	-0.0157681	0.0262395	-0.600931	0.547886	0.672499
2900072N19Rik	0.150104	0.884576	2.13793	0.413753	0.679055	NA
2900073G15Rik	1952.1	0.305098	0.0553521	5.51195	3.54878e-08	2.65898e-07
2900076A07Rik	141.191	0.332031	0.0585433	5.67155	1.4151e-08	1.12106e-07
2900079G21Rik	0.0961409	0.704231	2.97416	0.236783	0.812825	NA
2900089D17Rik	30.0752	0.361545	0.157485	2.29575	0.0216902	0.0504514
2900092C05Rik	0	NA	NA	NA	NA	NA
2900092E17Rik	515.052	-0.0636964	0.0574942	-1.10788	0.267915	0.397899
2900093L17Rik	0	NA	NA	NA	NA	NA
2900097C17Rik	0	NA	NA	NA	NA	NA
3000002C10Rik	102.956	0.264309	0.0929591	2.84328	0.00446516	0.0127619
3010001F23Rik	0.174476	0.343572	1.51846	0.226264	0.820996	NA
3010003L10Rik	2.0239	0.249966	0.537266	0.465256	0.641748	0.749604
3010003L21Rik	69.3583	0.00122548	0.0835601	0.0146658	0.988299	0.993816
3010026O09Rik	66.2511	-0.152285	0.0991793	-1.53545	0.124673	0.217432
3010027C24Rik	0.306963	0.726611	1.32523	0.54829	0.583493	NA
3100002H09Rik	0	NA	NA	NA	NA	NA
3100003L05Rik	0.178771	1.45233	2.54861	0.569852	0.568778	NA
3110001D03Rik	463.682	-0.214563	0.0556029	-3.85885	0.000113921	0.000472543
3110001I22Rik	108.585	0.0978861	0.07976	1.22726	0.219726	0.342169
3110002H16Rik	1249.71	0.045446	0.0393083	1.15614	0.247623	0.374262
3110003A17Rik	822.73	0.0290832	0.0593258	0.490229	0.623972	0.736303
3110004A20Rik	0.188483	-0.922217	1.52385	-0.60519	0.545053	NA
3110007F17Rik	1.09537	1.7292	0.691255	2.50153	0.0123657	0.0310215
3110009E18Rik	32.2443	-0.14315	0.12625	-1.13386	0.256853	0.385218
3110018I06Rik	0	NA	NA	NA	NA	NA
3110021A11Rik	10.8332	-0.106023	0.186764	-0.567684	0.57025	0.692311
3110035E14Rik	0.189599	1.07102	2.07752	0.515528	0.606184	NA
3110039M20Rik	0	NA	NA	NA	NA	NA
3110040N11Rik	378.937	-0.126382	0.0506369	-2.49586	0.0125653	0.0314476
3110043A19Rik	1.04887	1.42274	0.665206	2.13879	0.0324523	0.0712602
3110043O21Rik	357.615	0.340758	0.0501999	6.78804	1.13671e-11	1.32171e-10
3110045C21Rik	33.2908	0.332081	0.137585	2.41364	0.0157941	0.0382765
3110047P20Rik	0.413305	0.355184	0.8634	0.411378	0.680795	0.780365
3110052M02Rik	148.042	0.147464	0.058112	2.53758	0.0111622	0.0283191
3110053B16Rik	47.2154	0.0824061	0.102655	0.802751	0.422119	0.558824
3110056K07Rik	269.925	0.0838956	0.0602829	1.3917	0.164014	0.271782
3110056O03Rik	1541.05	0.00742059	0.0531814	0.139534	0.889029	0.929727
3110057O12Rik	598.104	-0.153406	0.104113	-1.47345	0.140629	0.239943
3110062M04Rik	87.5534	0.120246	0.0878965	1.36804	0.171301	0.281185
3110067C02Rik	11.8656	0.130696	0.18457	0.70811	0.478877	0.612154
3110070M22Rik	20.2029	-0.482733	0.197754	-2.44108	0.0146434	0.0358475
3110079O15Rik	1.08271	0.882749	0.600888	1.46907	0.141813	0.241531
3110082D06Rik	0.0555759	0.523896	2.97416	0.176149	0.860177	NA
3110082I17Rik	250.998	-0.102449	0.0893521	-1.14658	0.251555	0.378938
3110082J24Rik	0.0634627	0.523896	2.97416	0.176149	0.860177	NA
3110083C13Rik	3.7581	-0.257381	0.330771	-0.778125	0.436495	0.572436
3110099E03Rik	0.867016	0.944754	0.666723	1.41701	0.156479	0.261579
3200002M19Rik	196.976	0.0114841	0.0690622	0.166286	0.867932	0.915683
3222401L13Rik	5.67094	0.132792	0.385534	0.344437	0.730518	0.817198
3230401D17Rik	151.881	0.0251474	0.0620687	0.405154	0.685365	0.783763
3300002A11Rik	1.13068	-0.42744	0.574245	-0.744351	0.456664	0.59068
3300002I08Rik	25.4978	-0.78551	0.139103	-5.64695	1.63317e-08	1.28318e-07
3425401B19Rik	1.54638	2.77466	0.694222	3.99679	6.42078e-05	0.000280523
3632451O06Rik	142.831	0.270292	0.174449	1.5494	0.121285	0.212786
3632454L22Rik	3.04493	0.794847	0.371222	2.14117	0.0322607	0.0709032
3830403N18Rik	2.75163	1.78886	0.823241	2.17295	0.0297841	0.0661414
3830406C13Rik	558.615	0.173047	0.0588249	2.94173	0.00326388	0.00967324
3830408C21Rik	9.88514	0.538676	0.200775	2.68298	0.00729688	0.0195795
3830417A13Rik	0	NA	NA	NA	NA	NA
3830431G21Rik	14.2699	0.143079	0.226411	0.631945	0.527423	0.655048
3930402G23Rik	56.6479	-0.185351	0.274024	-0.676405	0.498783	0.629869
4430402I18Rik	41.584	-1.35349	0.161677	-8.37159	5.68462e-17	1.1154e-15
4631405J19Rik	2.1438	0.397849	0.477334	0.833481	0.404573	0.542435
4631405K08Rik	0.148278	0.70424	2.11988	0.332208	0.739732	NA
4632404H12Rik	351.942	-0.00252646	0.0738749	-0.0341992	0.972718	0.984225
4632411B12Rik	3543.44	-0.0327844	0.0270502	-1.21198	0.225519	0.348744
4632411P08Rik	17.1731	0.440791	0.173832	2.53572	0.0112215	0.02845
4632415K11Rik	398.504	-0.0746242	0.04288	-1.7403	0.0818057	0.154407
4632415L05Rik	165.619	-0.521391	0.0749904	-6.95277	3.58191e-12	4.39018e-11
4632419I22Rik	2384.26	-0.0815163	0.0325092	-2.50748	0.0121595	0.030553
4632427E13Rik	58.1564	0.103584	0.157148	0.659151	0.509799	0.639538
4632428C04Rik	116.712	-0.228014	0.146886	-1.55232	0.120587	0.211815
4632428N05Rik	107.367	-0.0644311	0.211976	-0.303955	0.761162	0.840146
4632433K11Rik	13.2695	0.537387	0.19279	2.78743	0.00531287	0.0148412
4632434I11Rik	316.534	-0.218236	0.0923588	-2.36291	0.018132	0.0431254
4731417B20Rik	0	NA	NA	NA	NA	NA
4731419I09Rik	33.9761	0.164263	0.113014	1.45347	0.146093	0.247498
4732414G09Rik	0.511965	1.61894	0.919038	1.76156	0.0781429	0.148771
4732415M23Rik	0.931363	1.08011	0.661814	1.63204	0.102671	0.186132
4732418A04Rik	0.18058	1.41434	2.0933	0.675652	0.499261	NA
4732418C07Rik	2480.53	-0.44292	0.0402362	-11.008	3.49639e-28	1.51552e-26
4732419C18Rik	34.261	-1.7481	0.176695	-9.89333	4.44967e-23	1.38507e-21
4732440D04Rik	23.6027	0.00343213	0.135097	0.025405	0.979732	0.988776
4732444A12Rik	3.60229	0.630793	0.462497	1.36389	0.172604	0.282922
4732447D17Rik	12.194	0.373921	0.209113	1.78813	0.0737548	0.14183
4732456N10Rik	0.369329	2.24934	1.26116	1.78355	0.0744966	0.142981
4732463B04Rik	65.3311	-0.465005	0.187498	-2.48005	0.0131363	0.0326416
4732465J04Rik	2.71187	4.66495	0.783377	5.95493	2.60187e-09	2.28898e-08
4732471D19Rik	368.749	-0.0930934	0.0661526	-1.40725	0.159353	0.265399
4732471J01Rik	5.54279	-0.230258	0.294399	-0.782128	0.434139	0.57028
4732487G21Rik	82.3231	0.23367	0.0725448	3.22104	0.00127724	0.0041975
4732490B19Rik	60.4878	-0.170497	0.158144	-1.07811	0.280983	0.41265
4732491K20Rik	26.2025	0.189436	0.126309	1.49979	0.13367	0.230106
4831426I19Rik	131.489	-0.165661	0.174291	-0.950488	0.341864	0.477945
4831440E17Rik	21.7347	0.606158	0.151802	3.99308	6.52219e-05	0.000284501
4832428D23Rik	0.0389178	0.523896	2.97416	0.176149	0.860177	NA
4833403I15Rik	1.03406	3.30471	0.74729	4.42226	9.76732e-06	4.97905e-05
4833407H14Rik	31.0054	-0.0420623	0.296641	-0.141795	0.887242	0.92836
4833412C05Rik	0.257923	1.42999	1.29606	1.10334	0.269881	NA
4833413D08Rik	0.226532	0.523909	1.29741	0.403813	0.68635	NA
4833413E03Rik	5.28268	1.06006	0.278313	3.80886	0.00013961	0.000568055
4833417C18Rik	17.4819	0.228954	0.146333	1.56462	0.117673	0.207626
4833418N02Rik	209.96	-0.107613	0.100338	-1.07251	0.283489	0.41558
4833418N17Rik	0	NA	NA	NA	NA	NA
4833420G17Rik	1726.75	0.204367	0.0587803	3.47679	0.000507457	0.00182638
4833422C13Rik	6.33132	-0.196447	0.399179	-0.492127	0.622629	0.735205
4833422F24Rik	2.28685	0.270447	0.450776	0.599959	0.548534	0.673102
4833422M21Rik	1.187	0.882132	0.541251	1.6298	0.103144	0.186727
4833423E24Rik	0.752381	0.449763	0.941669	0.477624	0.632918	0.74269
4833424O15Rik	0.0972346	0.884566	2.97416	0.297417	0.766148	NA
4833427G06Rik	0.835579	2.10871	0.7759	2.71776	0.00657258	0.0178452
4833428L15Rik	0.104836	0.704231	2.97416	0.236783	0.812825	NA
4833439L19Rik	3413.05	0.00199803	0.0766474	0.0260678	0.979203	0.988514
4833442J19Rik	849.406	0.504651	0.0848129	5.95017	2.67862e-09	2.35461e-08
4921501E09Rik	0.0778357	0.704231	2.97416	0.236783	0.812825	NA
4921504A21Rik	0.027103	0.523896	2.97416	0.176149	0.860177	NA
4921504E06Rik	0	NA	NA	NA	NA	NA
4921507G05Rik	3.32772	0.427527	0.357996	1.19422	0.23239	0.356461
4921507L20Rik	37.6491	0.0151091	0.101761	0.148477	0.881966	0.925418
4921507P07Rik	27.1875	-0.391404	0.144049	-2.71717	0.00658436	0.0178683
4921508A21Rik	0.0357986	0.163226	2.97416	0.0548814	0.956233	NA
4921508D12Rik	0.0649569	0.343561	2.97416	0.115515	0.908037	NA
4921508M14Rik	0	NA	NA	NA	NA	NA
4921509A06Rik	0	NA	NA	NA	NA	NA
4921509C19Rik	0	NA	NA	NA	NA	NA
4921510H08Rik	0.0342603	0.163226	2.97416	0.0548814	0.956233	NA
4921511C20Rik	0	NA	NA	NA	NA	NA
4921511H03Rik	0.0527319	0.704231	2.97416	0.236783	0.812825	NA
4921511M17Rik	0	NA	NA	NA	NA	NA
4921513D11Rik	0.684606	-0.618891	0.673634	-0.918735	0.358234	0.494926
4921513D23Rik	2800.88	-0.0081261	0.0791586	-0.102656	0.918236	0.949384
4921513I03Rik	0.0510778	0.343561	2.97416	0.115515	0.908037	NA
4921514A10Rik	33.6254	0.316959	0.116191	2.72791	0.00637376	0.0173913
4921515J06Rik	1.64382	0.820681	0.515817	1.59103	0.111602	0.198959
4921517D21Rik	0.13813	0.343568	2.14592	0.160103	0.8728	NA
4921517D22Rik	0.0471527	0.343561	2.97416	0.115515	0.908037	NA
4921517L17Rik	132.861	0.0839221	0.0839358	0.999836	0.31739	0.452332
4921518J05Rik	1.44522	-0.322329	0.59832	-0.538723	0.590078	0.707372
4921518K17Rik	1.12481	1.71583	0.624131	2.74914	0.00597513	0.0164734
4921522H14Rik	2.10098	-0.93949	0.460707	-2.03924	0.0414264	0.0874901
4921522P10Rik	3.31374	-0.10403	0.339103	-0.306779	0.759011	0.838698
4921523A10Rik	1.86208	0.200423	0.474553	0.422342	0.672776	0.774566
4921524J17Rik	197.532	-0.264111	0.0736501	-3.58603	0.000335752	0.00126106
4921524L21Rik	0.0593721	0.343561	2.97416	0.115515	0.908037	NA
4921525B02Rik	10.4717	0.338222	0.207454	1.63035	0.103029	0.186596
4921528I01Rik	0	NA	NA	NA	NA	NA
4921528I07Rik	0	NA	NA	NA	NA	NA
4921528O07Rik	0	NA	NA	NA	NA	NA
4921530D09Rik	5.69791	0.315867	0.255117	1.23813	0.215669	0.337022
4921530L18Rik	27.0428	0.172603	0.121556	1.41994	0.155625	0.260374
4921530L21Rik	0	NA	NA	NA	NA	NA
4921531C22Rik	64.56	0.405804	0.0842116	4.81886	1.44382e-06	8.44093e-06
4921534H16Rik	0	NA	NA	NA	NA	NA
4921536K21Rik	33.8264	1.35652	0.135765	9.9917	1.6571e-23	5.37114e-22
4921539E11Rik	0.157496	0.523905	2.12033	0.247086	0.804842	NA
4922501C03Rik	756.686	0.261306	0.0643312	4.06189	4.8677e-05	0.000217689
4922501L14Rik	0.325525	0.908478	1.09928	0.82643	0.40856	NA
4922502B01Rik	0.0291584	0.523896	2.97416	0.176149	0.860177	NA
4922502D21Rik	0.183817	0.523907	1.7838	0.293703	0.768985	NA
4922505E12Rik	0	NA	NA	NA	NA	NA
4922505G16Rik	16.6336	0.25357	0.150706	1.68254	0.0924639	0.171115
4930401G09Rik	0.0562517	0.704231	2.97416	0.236783	0.812825	NA
4930401O10Rik	0.152246	1.24348	1.7881	0.695417	0.486794	NA
4930401O12Rik	0	NA	NA	NA	NA	NA
4930402F06Rik	0.120324	-0.0171061	2.69255	-0.00635312	0.994931	NA
4930402H24Rik	631.82	-1.58766	0.122861	-12.9224	3.36431e-38	2.48936e-36
4930402K13Rik	0.0429435	0.523896	2.97416	0.176149	0.860177	NA
4930403D09Rik	0.0389178	0.523896	2.97416	0.176149	0.860177	NA
4930403L05Rik	0	NA	NA	NA	NA	NA
4930403N07Rik	0.138998	1.06491	2.61868	0.406658	0.684259	NA
4930403O15Rik	7.28812	-2.21655	0.30077	-7.3696	1.71135e-13	2.42168e-12
4930404A10Rik	0	NA	NA	NA	NA	NA
4930404H21Rik	1.16953	0.812288	0.61797	1.31445	0.188696	0.303746
4930404H24Rik	0.146877	0.163234	1.79866	0.0907535	0.927688	NA
4930404I05Rik	74.5964	0.325764	0.081746	3.98508	6.74586e-05	0.000293617
4930404N11Rik	19.5183	0.760284	0.1557	4.88302	1.04474e-06	6.25252e-06
4930405A21Rik	4.78732	0.0114349	0.284194	0.0402362	0.967905	0.981543
4930405D11Rik	0	NA	NA	NA	NA	NA
4930405H06Rik	0.0291584	0.523896	2.97416	0.176149	0.860177	NA
4930405O22Rik	1.01886	0.142131	0.599189	0.237206	0.812497	0.878625
4930405P13Rik	5.89461	0.612834	0.26947	2.27422	0.0229526	0.0528839
4930406D18Rik	5.83055	0.64893	0.322817	2.01021	0.044409	0.0926987
4930407G08Rik	0.0563484	-0.0171085	2.97416	-0.00575239	0.99541	NA
4930407I10Rik	0.184638	1.07133	2.54943	0.420223	0.674323	NA
4930408F14Rik	0	NA	NA	NA	NA	NA
4930408O17Rik	0.202346	0.523905	2.03221	0.257801	0.79656	NA
4930412B13Rik	0.0307367	0.523896	2.97416	0.176149	0.860177	NA
4930412C18Rik	7.04664	1.03088	0.251824	4.09364	4.24657e-05	0.000191824
4930412D23Rik	0	NA	NA	NA	NA	NA
4930412F09Rik	0.0452896	-0.0171085	2.97416	-0.00575239	0.99541	NA
4930412F15Rik	565.348	-0.244817	0.0748085	-3.27258	0.00106572	0.00356527
4930412L05Rik	0.651086	0.803658	0.853427	0.941684	0.346354	0.482624
4930412M03Rik	8.12797	0.383828	0.240064	1.59886	0.109852	0.196574
4930412O13Rik	0.0265308	0.523896	2.97416	0.176149	0.860177	NA
4930415F15Rik	0.162987	1.06491	2.0851	0.510726	0.609543	NA
4930415H17Rik	0	NA	NA	NA	NA	NA
4930415L06Rik	0	NA	NA	NA	NA	NA
4930415O20Rik	86.8953	-0.492474	0.124622	-3.95175	7.75808e-05	0.000333186
4930417G10Rik	1.10486	0.143916	0.564698	0.254856	0.798835	0.868424
4930417H01Rik	29.1618	-0.691801	0.145823	-4.74411	2.09424e-06	1.19665e-05
4930417O22Rik	0	NA	NA	NA	NA	NA
4930418C01Rik	1.09443	0.892047	0.587473	1.51845	0.128901	0.223384
4930419G24Rik	0.121544	0.343568	2.19501	0.156522	0.875621	NA
4930420K17Rik	420.926	-0.0204321	0.148892	-0.137228	0.890851	0.930833
4930421P07Rik	0.0634627	0.523896	2.97416	0.176149	0.860177	NA
4930422G04Rik	439.009	-0.00969276	0.116869	-0.0829371	0.933902	0.959621
4930423M02Rik	0	NA	NA	NA	NA	NA
4930423O20Rik	0.263619	-0.19141	1.06168	-0.18029	0.856925	NA
4930425F17Rik	0	NA	NA	NA	NA	NA
4930426D05Rik	4.63711	4.5181	0.742855	6.08207	1.18641e-09	1.08454e-08
4930426I24Rik	0.705339	0.285685	0.760638	0.375586	0.707225	0.799932
4930426L09Rik	0.611843	0.898336	0.853036	1.0531	0.292293	0.425309
4930427A07Rik	1246.3	0.0974248	0.06543	1.48899	0.136489	0.234097
4930428D18Rik	0	NA	NA	NA	NA	NA
4930428E23Rik	4.46035	2.80187	0.522589	5.36152	8.25228e-08	5.86141e-07
4930428N03Rik	0.0219194	0.163226	2.97416	0.0548814	0.956233	NA
4930429B21Rik	7.20818	0.398919	0.220878	1.80606	0.0709088	0.137246
4930429F24Rik	1.40836	-0.067461	0.508232	-0.132737	0.894402	0.932684
4930430A15Rik	0	NA	NA	NA	NA	NA
4930430D24Rik	0	NA	NA	NA	NA	NA
4930430E12Rik	0.13558	0.343568	2.15284	0.159589	0.873205	NA
4930430F08Rik	98.5773	-0.0454815	0.0785747	-0.578832	0.562703	0.68574
4930430J20Rik	0.0255266	0.523896	2.97416	0.176149	0.860177	NA
4930430O22Rik	0.743699	-0.45294	0.688092	-0.658255	0.510374	0.63989
4930431F12Rik	0	NA	NA	NA	NA	NA
4930431P03Rik	5.43443	0.261644	0.38579	0.678202	0.497644	0.628852
4930432B10Rik	4.56993	0.74808	0.264383	2.82954	0.00466156	0.0132474
4930432E11Rik	0	NA	NA	NA	NA	NA
4930432K09Rik	0	NA	NA	NA	NA	NA
4930432K21Rik	3.65175	0.922853	0.32195	2.86645	0.00415103	0.0119605
4930432L08Rik	0.205076	-0.371959	1.18431	-0.314072	0.753467	NA
4930432M17Rik	0	NA	NA	NA	NA	NA
4930433I11Rik	0	NA	NA	NA	NA	NA
4930433N12Rik	0.162818	1.23487	2.10807	0.585779	0.558024	NA
4930435E12Rik	0.289747	0.352862	0.990495	0.356249	0.721654	NA
4930435H24Rik	0	NA	NA	NA	NA	NA
4930438A08Rik	0.328054	-0.186692	0.927973	-0.201183	0.840555	NA
4930439A04Rik	4.74446	2.65751	0.382835	6.94166	3.87513e-12	4.72847e-11
4930440I19Rik	0	NA	NA	NA	NA	NA
4930441J16Rik	0	NA	NA	NA	NA	NA
4930441O14Rik	20.5721	-0.208476	0.142853	-1.45938	0.144461	0.245338
4930442H23Rik	6.20894	0.292555	0.244133	1.19834	0.230784	0.354641
4930442J19Rik	0	NA	NA	NA	NA	NA
4930442L01Rik	4.46178	0.314192	0.474849	0.661667	0.508185	0.638237
4930443B20Rik	4.43972	0.482359	0.307841	1.56691	0.117136	0.206795
4930443G12Rik	0.194705	0.880662	1.32405	0.665127	0.505969	NA
4930443O20Rik	1.43719	0.00346259	0.539813	0.00641443	0.994882	0.997453
4930444A02Rik	368.926	0.0964973	0.052974	1.8216	0.0685161	0.133319
4930444E06Rik	0.10942	0.343568	2.23617	0.153641	0.877893	NA
4930444G20Rik	0.0555759	0.523896	2.97416	0.176149	0.860177	NA
4930444M15Rik	0.367708	1.98914	1.17759	1.68916	0.0911896	0.16907
4930444P10Rik	0.150208	-0.552907	1.83718	-0.300954	0.763449	NA
4930445B16Rik	0	NA	NA	NA	NA	NA
4930445N08Rik	0.0220881	0.163226	2.97416	0.0548814	0.956233	NA
4930447A16Rik	0.830314	-0.141043	0.785472	-0.179565	0.857494	0.90864
4930447C04Rik	0.165326	0.884576	2.10276	0.420673	0.673994	NA
4930447F04Rik	0	NA	NA	NA	NA	NA
4930447M23Rik	0	NA	NA	NA	NA	NA
4930448D08Rik	5.71658	0.55648	0.335641	1.65796	0.0973251	0.178514
4930448E22Rik	0.421247	0.36033	1.3632	0.264326	0.791529	0.863102
4930448H16Rik	0.0609378	0.343561	2.97416	0.115515	0.908037	NA
4930448K12Rik	1.65937	0.277617	0.545058	0.509335	0.610518	0.724681
4930448K20Rik	0	NA	NA	NA	NA	NA
4930448N21Rik	0.832233	3.07539	0.783239	3.9265	8.61921e-05	0.000366517
4930449A18Rik	0	NA	NA	NA	NA	NA
4930449E01Rik	0	NA	NA	NA	NA	NA
4930449I24Rik	0.0291584	0.523896	2.97416	0.176149	0.860177	NA
4930451C15Rik	5.31922	0.520708	0.308919	1.68558	0.0918761	0.170199
4930451E10Rik	10.8979	0.224086	0.187632	1.19429	0.232365	0.356447
4930451G09Rik	15.8233	0.174079	0.153223	1.13611	0.25591	0.38417
4930451I11Rik	0	NA	NA	NA	NA	NA
4930452B06Rik	2.26609	-0.452799	0.682979	-0.662976	0.507346	0.637365
4930452L02Rik	0.0771181	0.523897	2.91993	0.179421	0.857607	NA
4930453H23Rik	0	NA	NA	NA	NA	NA
4930453N24Rik	618.148	0.0525155	0.0411073	1.27752	0.201418	0.319639
4930453O03Rik	0	NA	NA	NA	NA	NA
4930455B14Rik	0	NA	NA	NA	NA	NA
4930455C21Rik	696.258	0.0139346	0.0417519	0.333747	0.73857	0.823315
4930455D15Rik	0.115818	0.343568	2.21379	0.155194	0.876668	NA
4930455F23Rik	276.008	0.027857	0.0696983	0.39968	0.689392	0.78665
4930455G09Rik	9.97093	0.213916	0.205085	1.04306	0.29692	0.430416
4930455H04Rik	0	NA	NA	NA	NA	NA
4930456L15Rik	0.126016	0.343565	2.66856	0.128745	0.897559	NA
4930457A20Rik	0	NA	NA	NA	NA	NA
4930458D05Rik	72.4608	-0.399251	0.191773	-2.08189	0.0373526	0.0803034
4930458L03Rik	0.0326782	0.523896	2.97416	0.176149	0.860177	NA
4930461C15Rik	0.164383	-0.0171031	2.08201	-0.00821472	0.993446	NA
4930461G14Rik	3.58132	0.101688	0.334977	0.303566	0.761458	0.840423
4930463O16Rik	0.0291584	0.523896	2.97416	0.176149	0.860177	NA
4930465A12Rik	0.0389178	0.523896	2.97416	0.176149	0.860177	NA
4930465K10Rik	1.44551	-0.0444011	0.517373	-0.0858203	0.931609	0.958027
4930465M20Rik	0.190258	0.343572	1.49924	0.229165	0.818741	NA
4930466I24Rik	4.86258	-1.26483	0.404898	-3.12383	0.00178516	0.00565284
4930467D21Rik	0	NA	NA	NA	NA	NA
4930467E23Rik	0.182313	-0.5527	1.52953	-0.361354	0.717835	NA
4930467K11Rik	0.272912	-0.00877609	1.46954	-0.00597201	0.995235	NA
4930468A15Rik	0.0389178	0.523896	2.97416	0.176149	0.860177	NA
4930469B13Rik	0	NA	NA	NA	NA	NA
4930469G21Rik	0.0342603	0.163226	2.97416	0.0548814	0.956233	NA
4930469K13Rik	1.697	0.0614737	0.625415	0.0982928	0.9217	0.951801
4930470G03Rik	1.76088	0.370047	0.441786	0.837615	0.402247	0.54023
4930470P17Rik	0.0555759	0.523896	2.97416	0.176149	0.860177	NA
4930471C04Rik	0.290546	0.262697	1.3746	0.191109	0.84844	NA
4930471C06Rik	0.106406	0.704231	2.97416	0.236783	0.812825	NA
4930471I20Rik	3.54163	0.225635	0.32762	0.688711	0.491005	0.622603
4930471M09Rik	0.658218	-0.958027	0.828546	-1.15628	0.247569	0.374205
4930471M23Rik	666.951	0.00230798	0.0710781	0.0324711	0.974096	0.985079
4930473A02Rik	13.4905	0.0056921	0.166694	0.0341471	0.97276	0.984225
4930473A06Rik	124.364	0.0484487	0.0893055	0.542505	0.587471	0.70571
4930473D10Rik	0.0319009	0.163226	2.97416	0.0548814	0.956233	NA
4930474H06Rik	0	NA	NA	NA	NA	NA
4930474N05Rik	0	NA	NA	NA	NA	NA
4930477E14Rik	0	NA	NA	NA	NA	NA
4930478K11Rik	0.0226448	0.163226	2.97416	0.0548814	0.956233	NA
4930479D17Rik	1.05828	0.642313	0.593678	1.08192	0.279287	0.410795
4930479M11Rik	0.193854	0.163235	1.72053	0.0948744	0.924415	NA
4930480E11Rik	0	NA	NA	NA	NA	NA
4930480G23Rik	0	NA	NA	NA	NA	NA
4930480K15Rik	0	NA	NA	NA	NA	NA
4930480K23Rik	80.9521	-0.0978522	0.120371	-0.812924	0.416262	0.553046
4930481A15Rik	132.741	-0.00526154	0.0989406	-0.0531787	0.957589	0.974554
4930481B07Rik	37.4459	-0.0141411	0.159346	-0.0887447	0.929285	0.956801
4930483C13Rik	0.256636	1.6715	1.71114	0.976834	0.328651	NA
4930483J18Rik	3.59389	0.783866	0.358676	2.18545	0.0288561	0.0643342
4930483K19Rik	9.65091	0.613036	0.273916	2.23804	0.0252182	0.0573961
4930485B16Rik	1.42439	0.623456	0.614138	1.01517	0.310023	0.444457
4930486F22Rik	0.266163	0.169962	1.06199	0.160042	0.872848	NA
4930486I03Rik	0	NA	NA	NA	NA	NA
4930486L24Rik	0.356662	1.51894	1.30049	1.16797	0.242819	0.368597
4930500F10Rik	4.20767	-0.00151558	0.346168	-0.00437816	0.996507	0.998324
4930500J02Rik	1.16012	0.131494	0.656736	0.200223	0.841306	0.898331
4930500M09Rik	0.770335	0.797792	0.756122	1.05511	0.291375	0.424393
4930502E09Rik	7.07673	0.250679	0.316611	0.791757	0.428503	0.564887
4930502E18Rik	0	NA	NA	NA	NA	NA
4930503B20Rik	0.237642	1.27416	1.48276	0.859317	0.390166	NA
4930503E14Rik	0	NA	NA	NA	NA	NA
4930503H13Rik	0	NA	NA	NA	NA	NA
4930503L19Rik	80.4318	-0.637068	0.152194	-4.18589	2.84046e-05	0.000132474
4930504O13Rik	0.0291584	0.523896	2.97416	0.176149	0.860177	NA
4930505A04Rik	0.0750572	0.704231	2.97416	0.236783	0.812825	NA
4930505H01Rik	0.1592	-0.0225093	1.53867	-0.014629	0.988328	NA
4930505K14Rik	1.51841	0.916353	0.512624	1.78757	0.073845	0.141954
4930505N22Rik	11.0452	-0.0880893	0.188989	-0.466108	0.641138	0.749051
4930505O20Rik	0	NA	NA	NA	NA	NA
4930506C21Rik	46.9689	0.135685	0.113697	1.19339	0.232716	0.356799
4930506M07Rik	1564.34	0.0182631	0.0660075	0.276682	0.782024	0.855737
4930507D10Rik	0.289733	0.201554	1.09118	0.184711	0.853456	NA
4930509E16Rik	7.70635	0.666325	0.213852	3.11583	0.00183427	0.00579083
4930509G22Rik	28.2656	0.130402	0.138887	0.938911	0.347777	0.484085
4930509K18Rik	0.176523	0.884577	2.08045	0.425186	0.670701	NA
4930510E17Rik	0.347367	1.40291	1.04119	1.34741	0.177848	0.289897
4930511A02Rik	0	NA	NA	NA	NA	NA
4930511F01Rik	1.07575	0.515227	0.621935	0.828426	0.407429	0.545197
4930511I11Rik	0.623563	0.805315	0.933456	0.862724	0.388289	0.52603
4930511M06Rik	27.0585	-0.0915577	0.280873	-0.325975	0.744443	0.827843
4930511M11Rik	0.268725	0.158025	1.45091	0.108914	0.913271	NA
4930511O05Rik	0	NA	NA	NA	NA	NA
4930512B01Rik	0.503876	1.00487	0.82352	1.22022	0.222382	0.34539
4930512H18Rik	4.03011	0.0919406	0.338934	0.271264	0.786188	0.858839
4930512M02Rik	0	NA	NA	NA	NA	NA
4930513N10Rik	39.6231	-0.328213	0.122315	-2.68334	0.00728918	0.019566
4930513O06Rik	0	NA	NA	NA	NA	NA
4930515B02Rik	0.0634627	0.523896	2.97416	0.176149	0.860177	NA
4930515G13Rik	0	NA	NA	NA	NA	NA
4930515L19Rik	0.0406391	-0.0171085	2.97416	-0.00575239	0.99541	NA
4930516K23Rik	0	NA	NA	NA	NA	NA
4930517E11Rik	0	NA	NA	NA	NA	NA
4930517O19Rik	0.489605	2.52944	1.05397	2.39992	0.0163988	0.0395587
4930518I15Rik	55.4629	0.223111	0.111577	1.99961	0.0455425	0.0946782
4930519A11Rik	0.0226448	0.163226	2.97416	0.0548814	0.956233	NA
4930519D14Rik	0	NA	NA	NA	NA	NA
4930519F09Rik	121.699	-0.577603	0.0686166	-8.41782	3.83553e-17	7.69769e-16
4930519F16Rik	0.0847451	0.704231	2.97416	0.236783	0.812825	NA
4930519G04Rik	0.282408	-0.847018	1.06847	-0.792737	0.427931	NA
4930520K10Rik	0.582319	1.03044	0.819753	1.25701	0.208749	0.328591
4930520O04Rik	95.9126	1.05241	0.10485	10.0373	1.04473e-23	3.45768e-22
4930521A18Rik	0	NA	NA	NA	NA	NA
4930521C21Rik	0.077439	0.163227	2.91746	0.0559484	0.955383	NA
4930522H14Rik	0	NA	NA	NA	NA	NA
4930522L14Rik	130.868	0.299416	0.0840669	3.56164	0.000368543	0.00137134
4930522N08Rik	0	NA	NA	NA	NA	NA
4930522O17Rik	0.0698994	0.704231	2.97416	0.236783	0.812825	NA
4930523C07Rik	190.667	-0.556454	0.138317	-4.02303	5.74548e-05	0.000253336
4930524B15Rik	0.102871	0.523899	2.7559	0.190101	0.84923	NA
4930524E20Rik	0	NA	NA	NA	NA	NA
4930524J08Rik	24.0799	0.163535	0.1287	1.27067	0.203847	0.322515
4930524L23Rik	5.53683	-0.0144258	0.264274	-0.0545866	0.956468	0.973974
4930524N10Rik	0	NA	NA	NA	NA	NA
4930524O07Rik	11.6505	-0.197558	0.189878	-1.04045	0.298132	0.431831
4930525F21Rik	0.380389	0.803118	0.958885	0.837554	0.402281	0.540243
4930525G20Rik	28.7045	-0.0868447	0.115728	-0.75042	0.453002	0.587742
4930525M21Rik	0	NA	NA	NA	NA	NA
4930526A20Rik	238.684	-0.297531	0.0658746	-4.51662	6.28343e-06	3.31218e-05
4930526D03Rik	0.0790612	0.704231	2.97416	0.236783	0.812825	NA
4930526F13Rik	0	NA	NA	NA	NA	NA
4930526L06Rik	1.54264	-0.384093	0.531801	-0.72225	0.470141	0.603514
4930527A07Rik	0.0688995	-0.197443	2.97416	-0.0663862	0.94707	NA
4930527B05Rik	0	NA	NA	NA	NA	NA
4930527E20Rik	0	NA	NA	NA	NA	NA
4930527J03Rik	2.40622	-0.170853	0.381575	-0.447756	0.654329	0.760301
4930528D03Rik	0.212668	-0.0276374	1.5377	-0.0179732	0.98566	NA
4930528F23Rik	3.40481	0.707974	0.411905	1.71878	0.0856544	0.160418
4930528G23Rik	0.105297	0.884569	2.74323	0.322455	0.747108	NA
4930528P14Rik	0.0705317	0.704231	2.97416	0.236783	0.812825	NA
4930529C04Rik	0.13149	-0.383967	2.16579	-0.177288	0.859283	NA
4930529F22Rik	0.0342603	0.163226	2.97416	0.0548814	0.956233	NA
4930529I22Rik	0	NA	NA	NA	NA	NA
4930529M08Rik	4.41337	-0.204203	0.291812	-0.699776	0.484067	0.616723
4930532G15Rik	1.88627	0.103145	0.433003	0.238208	0.81172	0.877964
4930533B01Rik	7.08084	0.522091	0.260789	2.00197	0.045288	0.0942113
4930533K18Rik	0.0555759	0.523896	2.97416	0.176149	0.860177	NA
4930533L02Rik	0.148269	0.343572	1.55527	0.220909	0.825164	NA
4930534B04Rik	367.164	-0.129648	0.0749564	-1.72964	0.0836939	0.15739
4930534D22Rik	14.9326	1.92376	0.238611	8.06234	7.48498e-16	1.31068e-14
4930535C22Rik	0.0291584	0.523896	2.97416	0.176149	0.860177	NA
4930538E20Rik	8.28415	-0.0633189	0.226322	-0.279773	0.779652	0.854076
4930538K18Rik	2.11339	0.509451	0.423999	1.20154	0.229543	0.353276
4930539E08Rik	993.744	1.12649	0.240303	4.68779	2.76171e-06	1.54667e-05
4930539J05Rik	28.4166	0.532435	0.139849	3.80721	0.000140544	0.000571645
4930540M05Rik	1.98568	-0.185385	0.429204	-0.431927	0.665794	0.769028
4930542C12Rik	0	NA	NA	NA	NA	NA
4930542C16Rik	0	NA	NA	NA	NA	NA
4930542H20Rik	0.0498403	-0.0171085	2.97416	-0.00575239	0.99541	NA
4930542N07Rik	0	NA	NA	NA	NA	NA
4930544D05Rik	1.50722	0.220366	0.569148	0.387187	0.698618	0.793456
4930544G11Rik	0	NA	NA	NA	NA	NA
4930544I03Rik	0.077664	0.343561	2.97416	0.115515	0.908037	NA
4930544L04Rik	0	NA	NA	NA	NA	NA
4930544M13Rik	0	NA	NA	NA	NA	NA
4930544O15Rik	7.28624	0.103634	0.229334	0.45189	0.651348	0.757957
4930545L23Rik	0.177578	0.343572	1.51452	0.226851	0.820539	NA
4930546C10Rik	0	NA	NA	NA	NA	NA
4930546G22Rik	0.0291584	0.523896	2.97416	0.176149	0.860177	NA
4930547C10Rik	0	NA	NA	NA	NA	NA
4930547E08Rik	2.66397	0.704083	0.406289	1.73296	0.0831029	0.156452
4930547M16Rik	20.6674	-0.0807875	0.168073	-0.480669	0.630752	0.74137
4930547N16Rik	444.384	-0.0220408	0.0891287	-0.247292	0.804682	0.872838
4930548G14Rik	0	NA	NA	NA	NA	NA
4930548H24Rik	0.682881	0.961868	0.720235	1.33549	0.181715	0.29454
4930548K13Rik	0	NA	NA	NA	NA	NA
4930549C01Rik	0	NA	NA	NA	NA	NA
4930550C14Rik	4.08421	0.533177	0.325599	1.63753	0.101521	0.18445
4930550C17Rik	0	NA	NA	NA	NA	NA
4930550G17Rik	2.0166	0.0737725	0.415317	0.177629	0.859014	0.909594
4930550L24Rik	0	NA	NA	NA	NA	NA
4930551L18Rik	0.93363	-0.0193258	0.617665	-0.0312885	0.975039	0.985851
4930551O13Rik	12.0453	0.0878454	0.229088	0.383458	0.70138	0.795702
4930552N02Rik	0	NA	NA	NA	NA	NA
4930552P12Rik	7.79633	-0.31478	0.279602	-1.12581	0.260244	0.38895
4930553J12Rik	0	NA	NA	NA	NA	NA
4930553M12Rik	0	NA	NA	NA	NA	NA
4930554G24Rik	0	NA	NA	NA	NA	NA
4930554H23Rik	0	NA	NA	NA	NA	NA
4930555B11Rik	0.0593721	0.343561	2.97416	0.115515	0.908037	NA
4930555B12Rik	0	NA	NA	NA	NA	NA
4930555F03Rik	0.0291584	0.523896	2.97416	0.176149	0.860177	NA
4930555G01Rik	0	NA	NA	NA	NA	NA
4930555I21Rik	14.1429	0.624995	0.17172	3.63961	0.000273047	0.00104103
4930555J06Rik	3.90152	1.07509	0.365762	2.93931	0.00328943	0.00973345
4930555K19Rik	2.18492	-0.193825	0.456792	-0.424318	0.671334	0.773555
4930555O08Rik	0.0226448	0.163226	2.97416	0.0548814	0.956233	NA
4930556G01Rik	0.0265308	0.523896	2.97416	0.176149	0.860177	NA
4930556I23Rik	34.7544	0.37739	0.116236	3.24675	0.00116732	0.00387215
4930556J24Rik	9.73003	-0.37245	0.244321	-1.52443	0.127401	0.221219
4930556L07Rik	0.0291584	0.523896	2.97416	0.176149	0.860177	NA
4930556M19Rik	22.0725	-0.0601698	0.176189	-0.341508	0.732721	0.818693
4930556N08Rik	12.0101	0.212792	0.184726	1.15193	0.249349	0.376315
4930557A04Rik	0.0372212	0.523896	2.97416	0.176149	0.860177	NA
4930557C09Rik	9.48649	0.568523	0.217289	2.61644	0.0088853	0.0231739
4930557F10Rik	0.0220881	0.163226	2.97416	0.0548814	0.956233	NA
4930558G05Rik	0.0520669	0.523896	2.97416	0.176149	0.860177	NA
4930558J18Rik	25.389	-0.125745	0.172794	-0.727719	0.466785	0.600379
4930558J22Rik	0.351335	-0.64503	1.05955	-0.60878	0.542671	0.668209
4930558K02Rik	0.133647	0.70424	2.15866	0.32624	0.744243	NA
4930562A09Rik	0	NA	NA	NA	NA	NA
4930562C15Rik	12.0832	-0.179701	0.187655	-0.95761	0.33826	0.47396
4930562D21Rik	0	NA	NA	NA	NA	NA
4930562F07Rik	1.63249	1.1515	0.616353	1.86825	0.0617267	0.122197
4930563D23Rik	0.163155	0.884576	2.10753	0.419721	0.674689	NA
4930563E18Rik	0.774628	-0.435099	0.658344	-0.6609	0.508676	0.638745
4930563E22Rik	17.63	0.413473	0.156882	2.63557	0.00839953	0.0221037
4930563I02Rik	0.0739932	0.343561	2.97416	0.115515	0.908037	NA
4930564B18Rik	0	NA	NA	NA	NA	NA
4930564D02Rik	0	NA	NA	NA	NA	NA
4930564G21Rik	0.0219194	0.163226	2.97416	0.0548814	0.956233	NA
4930564K09Rik	0.909733	-1.30801	0.640942	-2.04076	0.0412746	0.0872553
4930565N06Rik	153.645	0.380691	0.216734	1.75649	0.0790046	0.150152
4930566F21Rik	0.310181	0.525635	1.08508	0.484421	0.628087	NA
4930566N20Rik	0	NA	NA	NA	NA	NA
4930567H17Rik	0	NA	NA	NA	NA	NA
4930568D16Rik	0.111378	1.0649	2.97416	0.358051	0.720305	NA
4930568K20Rik	0.141175	0.884571	2.64384	0.334578	0.737943	NA
4930569F06Rik	0	NA	NA	NA	NA	NA
4930570D08Rik	0.0481714	0.343561	2.97416	0.115515	0.908037	NA
4930570G19Rik	0.054685	0.704231	2.97416	0.236783	0.812825	NA
4930570N18Rik	0.948322	1.85019	0.837962	2.20796	0.0272471	0.0612879
4930570N19Rik	3.87449	0.0772391	0.299124	0.258217	0.796239	0.866846
4930571K23Rik	0.195511	0.163235	1.71824	0.0950013	0.924314	NA
4930571N24Rik	0.686173	0.238901	0.752219	0.317594	0.750793	0.832757
4930572J05Rik	112.765	-0.290883	0.0882441	-3.29635	0.000979508	0.00331419
4930572O03Rik	0.0291322	0.163226	2.97416	0.0548814	0.956233	NA
4930577H14Rik	0	NA	NA	NA	NA	NA
4930577N17Rik	12.18	0.116789	0.171901	0.679399	0.496885	0.628247
4930578C19Rik	0.0291584	0.523896	2.97416	0.176149	0.860177	NA
4930578G10Rik	0	NA	NA	NA	NA	NA
4930578I06Rik	0.113662	0.343568	2.22116	0.154679	0.877074	NA
4930578I07Rik	0.988042	1.05454	0.655815	1.60798	0.10784	0.193588
4930578M01Rik	0.836822	-0.253584	0.654352	-0.387535	0.69836	0.79334
4930578N16Rik	16.4365	0.528594	0.173251	3.05104	0.00228052	0.00702997
4930579C12Rik	0.116609	0.163229	2.6882	0.0607206	0.951582	NA
4930579C15Rik	5.39012	0.230473	0.289146	0.79708	0.425404	0.562124
4930579D09Rik	0.157006	0.343569	2.0987	0.163705	0.869963	NA
4930579F01Rik	0.321503	-1.63017	1.19685	-1.36205	0.173183	NA
4930579G18Rik	125.526	0.184596	0.106375	1.73533	0.0826826	0.155741
4930579G22Rik	4.50248	0.348406	0.281575	1.23735	0.215958	0.337426
4930579G24Rik	144.011	-0.0965284	0.0861308	-1.12072	0.262408	0.391545
4930579J09Rik	7.79557	0.261757	0.232982	1.12351	0.261222	0.390153
4930579K19Rik	13.4932	0.190239	0.168124	1.13154	0.257827	0.386205
4930579M01Rik	0	NA	NA	NA	NA	NA
4930579O11Rik	0.0368505	0.163226	2.97416	0.0548814	0.956233	NA
4930580A09Rik	4.91568	-0.226896	0.263769	-0.860207	0.389675	0.527341
4930581F22Rik	393.669	-0.088865	0.0993228	-0.894709	0.370943	0.508156
4930583H14Rik	0.852521	0.809083	0.752346	1.07541	0.282189	0.414144
4930583I09Rik	0.0520669	0.523896	2.97416	0.176149	0.860177	NA
4930583K01Rik	0.853371	-0.105045	0.641262	-0.16381	0.869881	0.917082
4930583P06Rik	0	NA	NA	NA	NA	NA
4930584F24Rik	0	NA	NA	NA	NA	NA
4930586N03Rik	0	NA	NA	NA	NA	NA
4930587A21Rik	0.0845529	0.523898	2.86601	0.182797	0.854957	NA
4930588K23Rik	0.131174	0.523906	1.83141	0.286067	0.774826	NA
4930588N13Rik	0.43056	-0.0140732	0.865014	-0.0162694	0.987019	0.992848
4930589L23Rik	0.0342603	0.163226	2.97416	0.0548814	0.956233	NA
4930589P08Rik	0.0376879	0.523896	2.97416	0.176149	0.860177	NA
4930590J08Rik	1.0713	-0.352392	0.736888	-0.478217	0.632496	0.742283
4930591A17Rik	0	NA	NA	NA	NA	NA
4930593A02Rik	0.397492	0.0108191	0.897447	0.0120554	0.990381	0.994818
4930593C16Rik	0.0853775	-0.0171043	2.33617	-0.00732148	0.994158	NA
4930594C11Rik	52.7252	-0.102836	0.0919043	-1.11894	0.263165	0.392488
4930594M22Rik	45.1621	-0.0895583	0.112339	-0.797218	0.425325	0.562087
4930594O21Rik	0.0941153	0.523897	2.97416	0.176149	0.860177	NA
4930595D18Rik	0.709769	-0.685003	0.762726	-0.898098	0.369133	0.506277
4930595M18Rik	0	NA	NA	NA	NA	NA
4930596D02Rik	0.0634627	0.523896	2.97416	0.176149	0.860177	NA
4930596I21Rik	2.64156	0.43422	0.417538	1.03995	0.298362	0.431974
4930596M17Rik	0.518254	-0.197716	0.792569	-0.249462	0.803004	0.871491
4930597A21Rik	0	NA	NA	NA	NA	NA
4930597O21Rik	3.39359	0.161029	0.414221	0.388751	0.697461	0.792542
4930598A11Rik	0.243065	-0.187666	1.18531	-0.158326	0.8742	NA
4930599N23Rik	11.1451	0.641509	0.231064	2.77633	0.00549767	0.015303
4931400O07Rik	0	NA	NA	NA	NA	NA
4931403G20Rik	1.12466	0.0332742	0.582987	0.0570753	0.954485	0.972767
4931403M11Rik	0	NA	NA	NA	NA	NA
4931406B18Rik	0.10126	0.884566	2.97416	0.297417	0.766148	NA
4931406C07Rik	4394.76	-0.380606	0.139662	-2.72519	0.00642642	0.017504
4931406G06Rik	7.15331	0.403169	0.274428	1.46912	0.1418	0.241527
4931406P16Rik	481.18	-0.191368	0.076192	-2.51165	0.0120168	0.0302257
4931407G18Rik	0	NA	NA	NA	NA	NA
4931408A02Rik	1.62875	1.16793	0.518878	2.25088	0.024393	0.0557468
4931408C20Rik	0.262737	1.46385	1.46035	1.00239	0.316153	NA
4931409K22Rik	0.0776154	0.523897	2.91611	0.179656	0.857422	NA
4931413K12Rik	23.3247	0.343219	0.152162	2.25561	0.0240949	0.0551944
4931414P19Rik	230.102	-0.142797	0.078669	-1.81516	0.0694989	0.134862
4931415C17Rik	0.942142	1.24956	0.66668	1.8743	0.0608884	0.120798
4931417E11Rik	0	NA	NA	NA	NA	NA
4931417G12Rik	1.10983	0.775083	0.574134	1.35	0.177015	0.288817
4931422A03Rik	16.8453	0.0537816	0.219195	0.245359	0.806178	0.874029
4931423N10Rik	0.642296	0.204889	0.797645	0.256867	0.797281	0.867295
4931428F04Rik	98.6493	0.0450815	0.0842572	0.535046	0.592618	0.709759
4931428L18Rik	0	NA	NA	NA	NA	NA
4931429I11Rik	0.371975	-0.923998	0.987085	-0.936088	0.349228	0.485613
4931429L15Rik	0.943438	0.599961	0.639714	0.937859	0.348317	0.484592
4931429P17Rik	0	NA	NA	NA	NA	NA
4931431C16Rik	0.78144	-0.0352206	0.689583	-0.0510752	0.959266	0.975557
4931431F19Rik	0	NA	NA	NA	NA	NA
4931440F15Rik	7.26111	5.20495	0.565512	9.20395	3.45021e-20	8.63573e-19
4931440J10Rik	0.261838	0.338805	1.29839	0.260943	0.794136	NA
4931440L10Rik	0.795261	0.683271	0.770282	0.887041	0.375057	0.512546
4931440P22Rik	25.5911	-0.00275422	0.120548	-0.0228475	0.981772	0.989789
4932411E22Rik	9.86976	0.878445	0.515833	1.70296	0.0885747	0.164959
4932411G14Rik	0.11102	0.88457	2.71433	0.325889	0.744508	NA
4932411N23Rik	0	NA	NA	NA	NA	NA
4932412H11Rik	10.2164	0.0471783	0.217118	0.217294	0.827979	0.890003
4932414J04Rik	0.0926211	0.704231	2.97416	0.236783	0.812825	NA
4932414N04Rik	0.982799	-3.02144	0.689449	-4.3824	1.1738e-05	5.89608e-05
4932415D10Rik	0.19458	-0.022861	1.74433	-0.0131059	0.989543	NA
4932415G12Rik	265.551	0.0137774	0.09495	0.145102	0.884631	0.926848
4932415M13Rik	0	NA	NA	NA	NA	NA
4932416K20Rik	0.212978	0.702717	1.33318	0.5271	0.598124	NA
4932418E24Rik	1.76131	-0.998272	0.541346	-1.84406	0.065175	0.127848
4932425I24Rik	16.8883	0.896618	0.181328	4.94473	7.62487e-07	4.67664e-06
4932429P05Rik	0	NA	NA	NA	NA	NA
4932430I15Rik	6.68438	-0.534428	0.267326	-1.99916	0.0455909	0.0947607
4932431P20Rik	3.94834	0.867105	0.32067	2.70404	0.00685017	0.0184915
4932435O22Rik	0.754226	0.76777	0.7009	1.09541	0.273339	0.404205
4932438A13Rik	5605.66	-0.0628337	0.0856594	-0.73353	0.463235	0.597071
4932438H23Rik	21.7791	0.0803367	0.157838	0.508982	0.610765	0.724935
4932441B19Rik	0	NA	NA	NA	NA	NA
4932441J04Rik	0	NA	NA	NA	NA	NA
4932442E05Rik	100.312	0.0802654	0.125804	0.638021	0.52346	0.651981
4932442L08Rik	0.144186	0.70424	2.13019	0.3306	0.740947	NA
4932443I19Rik	0.0219194	0.163226	2.97416	0.0548814	0.956233	NA
4932443L11Rik	1.37569	0.791806	0.510563	1.55085	0.120938	0.212239
4932702P03Rik	24.1519	-0.130376	0.149811	-0.870266	0.384155	0.521606
4933400A11Rik	0.506731	0.646774	0.965347	0.669991	0.502863	0.632964
4933400C05Rik	1.08454	0.286352	0.557122	0.513985	0.607263	0.721987
4933400F03Rik	0.256019	0.145396	1.3286	0.109436	0.912857	NA
4933401B06Rik	0	NA	NA	NA	NA	NA
4933401P06Rik	0.0220881	0.163226	2.97416	0.0548814	0.956233	NA
4933402D24Rik	8.02288	0.244213	0.226153	1.07986	0.280207	0.411674
4933402E13Rik	0.0485169	0.704231	2.97416	0.236783	0.812825	NA
4933402J07Rik	0.0389178	0.523896	2.97416	0.176149	0.860177	NA
4933402N03Rik	0	NA	NA	NA	NA	NA
4933402N22Rik	0	NA	NA	NA	NA	NA
4933402P03Rik	2.17228	0.662079	0.474519	1.39526	0.162937	0.270323
4933403F05Rik	3067.49	-0.514208	0.0752392	-6.8343	8.2405e-12	9.75192e-11
4933403G14Rik	69.9766	0.523066	0.241073	2.16974	0.0300266	0.0665925
4933403O03Rik	0.2164	0.523907	1.69105	0.309812	0.756704	NA
4933403O08Rik	0.0634627	0.523896	2.97416	0.176149	0.860177	NA
4933404K08Rik	0	NA	NA	NA	NA	NA
4933404M02Rik	11.7186	-0.00315343	0.239116	-0.0131878	0.989478	0.994461
4933404O12Rik	184.149	-1.72424	0.210224	-8.20192	2.36586e-16	4.37276e-15
4933405D12Rik	16.7552	-0.0592038	0.336684	-0.175844	0.860417	0.910683
4933405E24Rik	0.12283	0.5239	2.66093	0.196886	0.843917	NA
4933405L10Rik	2.8603	0.0124822	0.402581	0.0310054	0.975265	0.985936
4933405O20Rik	0	NA	NA	NA	NA	NA
4933406C10Rik	150.089	1.22437	0.122429	10.0007	1.51347e-23	4.95679e-22
4933406D12Rik	0.0413733	0.523896	2.97416	0.176149	0.860177	NA
4933406F09Rik	0	NA	NA	NA	NA	NA
4933406G16Rik	0	NA	NA	NA	NA	NA
4933406I18Rik	1.41713	-0.174653	0.580505	-0.300864	0.763518	0.841943
4933406J08Rik	0.405985	1.36386	0.946048	1.44164	0.149405	0.251788
4933406J10Rik	0.891129	-1.20975	0.68113	-1.77609	0.0757187	0.144909
4933406K04Rik	0.119039	0.704231	2.97416	0.236783	0.812825	NA
4933406M09Rik	0.173202	1.25098	1.75176	0.714131	0.475146	NA
4933406P04Rik	17.1881	0.0932983	0.148657	0.627607	0.530261	0.657583
4933407C03Rik	3265.08	-0.00255799	0.0456783	-0.056	0.955342	0.973369
4933407E24Rik	0.0389178	0.523896	2.97416	0.176149	0.860177	NA
4933407H18Rik	956.753	0.30634	0.0785997	3.89747	9.72023e-05	0.000408748
4933407I08Rik	0	NA	NA	NA	NA	NA
4933407K13Rik	258.569	0.408825	0.0841166	4.86022	1.17255e-06	6.95864e-06
4933407L21Rik	14.81	-1.33168	0.20978	-6.34801	2.18117e-10	2.16795e-09
4933407P14Rik	0	NA	NA	NA	NA	NA
4933408B17Rik	36.9595	0.590854	0.151263	3.90613	9.37842e-05	0.00039551
4933408J17Rik	2.36189	0.683804	0.417203	1.63902	0.101209	0.184013
4933408N05Rik	0.0537929	-0.0171085	2.97416	-0.00575239	0.99541	NA
4933409G03Rik	0.0326782	0.523896	2.97416	0.176149	0.860177	NA
4933409K07Rik	0	NA	NA	NA	NA	NA
4933411G06Rik	0.0733214	0.523897	2.95017	0.177582	0.859051	NA
4933411G11Rik	0.162387	0.704243	1.79431	0.392486	0.694699	NA
4933411K16Rik	4.75558	-0.285693	0.390329	-0.731929	0.464212	0.598019
4933411K20Rik	635.555	0.0156084	0.0397098	0.393061	0.694274	0.790292
4933411O13Rik	0	NA	NA	NA	NA	NA
4933412A08Rik	4.56401	-0.23108	0.285301	-0.80995	0.417969	0.554801
4933412E24Rik	0.071596	0.704231	2.97416	0.236783	0.812825	NA
4933413C19Rik	0.202737	-0.0228452	1.73328	-0.0131803	0.989484	NA
4933413G19Rik	3.35202	0.652139	0.357955	1.82185	0.0684783	0.1333
4933413J09Rik	10.5934	-0.171368	0.204887	-0.836402	0.402929	0.540749
4933413L06Rik	0.128251	1.06491	2.17434	0.489762	0.624302	NA
4933414I15Rik	0.0583167	0.704231	2.97416	0.236783	0.812825	NA
4933415A04Rik	28.9162	0.304785	0.135266	2.25322	0.0242451	0.0554605
4933415D12Rik	0.0291584	0.523896	2.97416	0.176149	0.860177	NA
4933415F23Rik	0.0556892	0.704231	2.97416	0.236783	0.812825	NA
4933416C03Rik	0.061859	0.343561	2.97416	0.115515	0.908037	NA
4933416E03Rik	0.0291584	0.523896	2.97416	0.176149	0.860177	NA
4933416E14Rik	0.0265308	0.523896	2.97416	0.176149	0.860177	NA
4933416I08Rik	14.5341	1.66053	0.403567	4.11463	3.87797e-05	0.000176443
4933416M07Rik	14.421	0.626848	0.185974	3.37062	0.000749987	0.00260539
4933417A18Rik	9.39726	-0.8415	0.245888	-3.42228	0.000620977	0.00219257
4933417D19Rik	8.93723	0.220926	0.216261	1.02157	0.306984	0.441206
4933421A08Rik	12.4279	0.511536	0.264094	1.93694	0.0527524	0.107088
4933421E11Rik	584.704	0.27793	0.0589063	4.71818	2.37969e-06	1.34714e-05
4933421I07Rik	0.0357986	0.163226	2.97416	0.0548814	0.956233	NA
4933421O10Rik	176.966	0.0762	0.062492	1.21936	0.222709	0.345688
4933422H20Rik	75.7726	-1.35634	0.240781	-5.63311	1.76987e-08	1.38366e-07
4933423P22Rik	10.4912	1.15705	0.230041	5.02975	4.91129e-07	3.11847e-06
4933424B01Rik	1159.5	-0.0473212	0.0487756	-0.970184	0.331955	0.467368
4933424L21Rik	0.805764	0.177357	0.707464	0.250694	0.80205	0.870957
4933424M12Rik	1.22358	0.650005	0.595039	1.09237	0.274669	0.405681
4933425H06Rik	0.381221	0.738181	1.17776	0.626768	0.530811	0.658079
4933425L06Rik	0.154069	-0.0225245	1.54611	-0.0145685	0.988376	NA
4933425O20Rik	1.23427	-0.251831	0.549667	-0.458151	0.646844	0.753874
4933426D04Rik	13.9154	0.267782	0.20729	1.29182	0.196418	0.313471
4933426K07Rik	2.29893	-0.297385	0.391814	-0.758997	0.447855	0.583336
4933426M11Rik	2142.21	-0.195154	0.0815517	-2.39301	0.0167107	0.0402077
4933427D06Rik	0	NA	NA	NA	NA	NA
4933427D14Rik	501.113	0.222138	0.0326973	6.79376	1.0925e-11	1.27232e-10
4933427E11Rik	2.00653	-1.67399	0.517373	-3.23555	0.00121407	0.00401149
4933427E13Rik	0.0291584	0.523896	2.97416	0.176149	0.860177	NA
4933427G17Rik	16.2734	-0.053014	0.186206	-0.284706	0.77587	0.850951
4933427G23Rik	11.9261	0.173605	0.198744	0.873509	0.382386	0.519761
4933427I04Rik	0.505277	0.0284144	0.831768	0.0341615	0.972748	0.984225
4933427I22Rik	0.277343	1.07094	1.99318	0.537302	0.591059	NA
4933427J07Rik	0	NA	NA	NA	NA	NA
4933428C19Rik	0.0326782	0.523896	2.97416	0.176149	0.860177	NA
4933428G20Rik	0.316668	1.00579	1.16753	0.861469	0.38898	NA
4933428M09Rik	0.0708187	0.343561	2.97416	0.115515	0.908037	NA
4933430H15Rik	6.75471	0.135618	0.230902	0.587341	0.556974	0.680458
4933430I17Rik	19.8017	-0.0592635	0.156991	-0.377495	0.705806	0.798907
4933430M04Rik	5.35001	-0.757935	0.305383	-2.48191	0.0130679	0.0325158
4933431E20Rik	2011.14	-0.0312568	0.076258	-0.409882	0.681892	0.781169
4933431K23Rik	0.121484	-0.0171036	2.1952	-0.00779136	0.993783	NA
4933432B09Rik	30.414	0.638133	0.16869	3.78287	0.000155028	0.000625232
4933433C11Rik	0.655324	0.375703	0.749022	0.501592	0.615955	0.729126
4933433G15Rik	9.12893	0.70826	0.210629	3.3626	0.00077213	0.00267218
4933433P14Rik	571.954	-0.0806533	0.0948236	-0.850562	0.395013	0.532891
4933433P16Rik	0.0648629	0.343561	2.97416	0.115515	0.908037	NA
4933434E20Rik	962.802	0.111384	0.0302109	3.68689	0.000227013	0.000882357
4933434I20Rik	0.0326782	0.523896	2.97416	0.176149	0.860177	NA
4933434M16Rik	1.26137	0.377617	0.504064	0.749145	0.45377	0.58846
4933435F18Rik	0.0291584	0.523896	2.97416	0.176149	0.860177	NA
4933436C20Rik	2.67634	1.33321	0.560475	2.37872	0.017373	0.0415712
4933436I01Rik	0.0484571	0.343561	2.97416	0.115515	0.908037	NA
4933437F05Rik	13.9394	0.21942	0.208933	1.05019	0.293629	0.426829
4933437N03Rik	0.10214	0.884569	2.7598	0.32052	0.748574	NA
4933438A12Rik	0	NA	NA	NA	NA	NA
4933439C10Rik	546.096	0.120392	0.0587871	2.04792	0.0405675	0.0859841
4933439F18Rik	1411.05	-0.23973	0.0732205	-3.27408	0.00106006	0.00355012
4933439K11Rik	20.2223	0.409098	0.231051	1.7706	0.0766271	0.146355
4933440J02Rik	0.180102	0.343571	1.7657	0.194581	0.845721	NA
4933440M02Rik	1.33282	-0.146711	0.709981	-0.206641	0.836291	0.895586
4933440N22Rik	17.7045	-0.466158	0.161011	-2.89519	0.00378934	0.0110473
5031410I06Rik	0.0775456	0.163227	2.91664	0.0559641	0.95537	NA
5031414D18Rik	29.5059	3.15937	0.465624	6.78525	1.15889e-11	1.34678e-10
5031425E22Rik	373.119	0.106914	0.0568809	1.87961	0.0601606	0.119555
5031425F14Rik	3.04616	-0.300699	0.439997	-0.683412	0.494346	0.62572
5031434C07Rik	0.407475	-1.19454	0.990588	-1.20589	0.22786	0.351573
5031434O11Rik	115.51	0.337842	0.0813416	4.15338	3.27604e-05	0.000150868
5031439G07Rik	1299.3	0.216163	0.0463566	4.66305	3.11561e-06	1.72814e-05
5033403F01Rik	14.6112	0.628581	0.163418	3.84647	0.000119833	0.000494732
5033411D12Rik	17.6435	-0.307172	0.210414	-1.45985	0.144332	0.2452
5033414D02Rik	1813	-0.0681647	0.0817855	-0.833457	0.404587	0.542435
5033417F24Rik	21.7303	0.0897694	0.158606	0.565991	0.5714	0.693138
5033423K11Rik	4.86994	-1.29437	0.389465	-3.32346	0.000889081	0.00303157
5033428I22Rik	0.184671	1.24716	1.73408	0.719207	0.472013	NA
5033430I15Rik	19.2408	0.55728	0.177732	3.1355	0.00171562	0.00545811
5133400J02Rik	0	NA	NA	NA	NA	NA
5133401N09Rik	678.478	-0.0390132	0.0841211	-0.463775	0.642809	0.750485
5330411J11Rik	0.340713	1.85106	1.3121	1.41076	0.158315	0.26409
5330413P13Rik	0.757484	-0.567131	0.712809	-0.795629	0.426248	0.562833
5330416C01Rik	0.0880935	0.523898	2.84244	0.184313	0.853768	NA
5330417C22Rik	4318.78	1.12885	0.0805181	14.0199	1.17862e-44	1.1615e-42
5330417H12Rik	0.0668463	0.704231	2.97416	0.236783	0.812825	NA
5330426P16Rik	31.3934	0.87514	0.21201	4.12782	3.66216e-05	0.000167282
5330429C05Rik	0	NA	NA	NA	NA	NA
5330430P22Rik	9.52043	-0.837771	0.216679	-3.86642	0.000110445	0.000459692
5330434G04Rik	0.0613252	0.343561	2.97416	0.115515	0.908037	NA
5330437I02Rik	11.8933	-0.134192	0.228965	-0.58608	0.557822	0.681265
5330438D12Rik	115.77	0.168695	0.0727121	2.32004	0.0203389	0.0477071
5330438I03Rik	0.135617	1.24044	2.17525	0.570252	0.568507	NA
5330439A09Rik	0	NA	NA	NA	NA	NA
5330439B14Rik	0	NA	NA	NA	NA	NA
5330439K02Rik	7.22478	-0.306754	0.231914	-1.3227	0.185934	0.300138
5430400D12Rik	17.0321	0.245057	0.157663	1.5543	0.120112	0.211188
5430401F13Rik	0	NA	NA	NA	NA	NA
5430402E10Rik	0	NA	NA	NA	NA	NA
5430402O13Rik	4.83472	-0.475398	0.280851	-1.6927	0.0905121	0.168154
5430403G16Rik	77.8	0.53884	0.115695	4.65743	3.20189e-06	1.7733e-05
5430405G05Rik	6.61449	0.706693	0.301021	2.34766	0.018892	0.0447286
5430405H02Rik	62.1933	0.0154997	0.0864795	0.17923	0.857757	0.908744
5430407P10Rik	376.773	-0.177233	0.0842016	-2.10487	0.0353026	0.0764873
5430411K18Rik	1340.07	-0.0530173	0.0664615	-0.797714	0.425036	0.561807
5430413K10Rik	0.346142	0.888628	0.988688	0.898795	0.368762	0.505894
5430416N02Rik	423.058	0.199555	0.0660184	3.02272	0.00250512	0.00765469
5430416O09Rik	0.284761	1.28354	1.46159	0.878179	0.379847	NA
5430417L22Rik	493.114	0.099497	0.0544539	1.82718	0.0676729	0.131983
5430419D17Rik	0.123673	1.0649	2.97416	0.358051	0.720305	NA
5430421N21Rik	1.53019	2.48173	0.616073	4.02831	5.61789e-05	0.000248308
5430425J12Rik	9.56419	0.308886	0.190438	1.62197	0.104809	0.189228
5430427M07Rik	0.334524	0.570801	1.39666	0.40869	0.682767	0.781802
5430427O19Rik	8.54846	2.32753	0.476392	4.88574	1.03042e-06	6.17187e-06
5430435G22Rik	3.00048	1.06893	0.427601	2.49984	0.0124251	0.0311491
5430437P03Rik	1519.56	-0.172356	0.0400673	-4.30166	1.69519e-05	8.27943e-05
5530400C23Rik	0	NA	NA	NA	NA	NA
5530401A14Rik	0.406602	0.71467	0.999578	0.714973	0.474626	0.607857
5530401N12Rik	6.90323	0.241051	0.241882	0.996566	0.318975	0.453826
5530601H04Rik	443.833	0.085479	0.117215	0.729252	0.465847	0.599418
5730403B10Rik	2243.86	-0.968169	0.0670127	-14.4475	2.59793e-47	2.8546e-45
5730405O15Rik	21.9848	0.820734	0.162753	5.04282	4.58726e-07	2.92456e-06
5730409E04Rik	33.6947	1.61933	0.159551	10.1493	3.33756e-24	1.13189e-22
5730412P04Rik	0.0326782	0.523896	2.97416	0.176149	0.860177	NA
5730416F02Rik	5.92436	-0.119775	0.250861	-0.477457	0.633037	0.742694
5730419I09Rik	1801.03	-0.168913	0.0393684	-4.29058	1.78204e-05	8.66802e-05
5730420D15Rik	33.9281	-0.139741	0.139488	-1.00181	0.316434	0.45135
5730422E09Rik	3.70037	-0.154958	0.30984	-0.500124	0.616988	0.730144
5730435O14Rik	0.969604	0.947641	0.634312	1.49397	0.135184	0.232258
5730437C11Rik	0	NA	NA	NA	NA	NA
5730437N04Rik	851.685	-0.187403	0.0442269	-4.2373	2.26221e-05	0.0001077
5730446D14Rik	4.04735	1.44494	0.490264	2.94726	0.003206	0.00952225
5730455O13Rik	487.874	0.0157635	0.0513301	0.307101	0.758766	0.838537
5730455P16Rik	513.639	0.0123874	0.0700683	0.17679	0.859674	0.910116
5730457N03Rik	0.0389178	0.523896	2.97416	0.176149	0.860177	NA
5730460C07Rik	0.386577	1.92326	1.0397	1.84982	0.0643396	0.126447
5730469M10Rik	1658.55	-1.34025	0.211526	-6.33608	2.35684e-10	2.33516e-09
5730494M16Rik	155.232	-0.031697	0.0753012	-0.420936	0.673802	0.775342
5730494N06Rik	450.06	-0.299899	0.0604379	-4.9621	6.97343e-07	4.31442e-06
5730507C01Rik	3.53648	3.97111	0.724774	5.4791	4.275e-08	3.16321e-07
5730508B09Rik	243.667	0.131967	0.0657777	2.00626	0.0448286	0.0934238
5730522E02Rik	3.95797	0.290938	0.304445	0.955634	0.339257	0.475085
5730528L13Rik	51.2665	-0.574993	0.15091	-3.81018	0.000138868	0.000565456
5730559C18Rik	2332.91	0.405005	0.0421551	9.60748	7.43427e-22	2.13006e-20
5730577I03Rik	42.3974	0.0436776	0.122534	0.356454	0.721501	0.810436
5730588L14Rik	6.87794	0.0217608	0.300138	0.0725026	0.942202	0.965397
5730590G19Rik	933.137	-0.0256319	0.0868401	-0.295162	0.76787	0.845147
5730596B20Rik	17.1913	1.30741	0.305091	4.28532	1.8248e-05	8.8564e-05
5830403L16Rik	1.73167	-0.0467177	0.50141	-0.0931726	0.925766	0.954311
5830403M04Rik	0	NA	NA	NA	NA	NA
5830405N20Rik	25.5388	1.64666	0.340087	4.84188	1.28614e-06	7.58365e-06
5830411N06Rik	5.04965	2.09551	0.557717	3.75729	0.000171761	0.000685671
5830415F09Rik	159.045	-0.354008	0.0716506	-4.94075	7.7821e-07	4.7651e-06
5830416P10Rik	42.5484	0.907295	0.338078	2.68369	0.0072815	0.0195526
5830417I10Rik	602.468	-0.0104481	0.0407823	-0.256192	0.797803	0.867774
5830418K08Rik	1314.82	0.027317	0.0805004	0.33934	0.734353	0.819986
5830418P13Rik	1.36044	3.01079	0.954052	3.15579	0.00160063	0.00513511
5830428H23Rik	1169.01	0.540346	0.0709813	7.61252	2.68797e-14	4.10215e-13
5830432E09Rik	6.92017	0.117323	0.264643	0.443327	0.657529	0.762687
5830433M19Rik	273.164	-0.0386637	0.0651042	-0.593874	0.552596	0.676651
5830444B04Rik	148.329	0.355621	0.135615	2.62228	0.00873436	0.0228535
5830454E08Rik	26.55	-0.0303781	0.131226	-0.231494	0.816931	0.881945
5830462I19Rik	23.9698	-0.175169	0.146353	-1.19689	0.231349	0.35521
5830472F04Rik	0.520812	0.532291	0.924176	0.575963	0.56464	0.687478
5830473C10Rik	0.084668	0.163228	2.86522	0.0569686	0.95457	NA
5930403N24Rik	21.5861	0.0857484	0.141794	0.604737	0.545353	0.670285
5930412G12Rik	0.485503	2.13396	0.9027	2.36397	0.0180804	0.0430248
5930416I19Rik	714.185	-0.0403619	0.0536062	-0.752933	0.45149	0.586438
5930422O12Rik	0.646081	0.464057	0.755512	0.614229	0.539064	0.665216
5930434B04Rik	1644.17	-0.0685257	0.0353196	-1.94016	0.0523601	0.106454
5S_rRNA	41.7385	0.27503	0.129535	2.12321	0.0337362	0.0736306
5_8S_rRNA	0	NA	NA	NA	NA	NA
6030405A18Rik	0.465086	1.45171	0.915367	1.58593	0.112756	0.200462
6030408B16Rik	1.21768	0.486725	0.547907	0.888334	0.374361	0.511818
6030419C18Rik	1.41989	0.370869	0.489578	0.757527	0.448734	0.584136
6030422M02Rik	24.3535	0.0433237	0.122365	0.354054	0.723299	0.811518
6030429G01Rik	14.8512	0.780034	0.184709	4.22304	2.4103e-05	0.000113936
6030442K20Rik	12.0517	0.0255297	0.173693	0.146982	0.883147	0.925956
6030445D17Rik	25.8917	0.578147	0.190057	3.04196	0.0023504	0.00722613
6030446N20Rik	144.336	-0.0900069	0.0704198	-1.27815	0.201197	0.319496
6030452D12Rik	0	NA	NA	NA	NA	NA
6030455H03Rik	0.966801	1.53056	0.716127	2.13728	0.0325751	0.0714869
6030458C11Rik	1117.94	0.0389103	0.0440793	0.882735	0.377379	0.514759
6030468B19Rik	3.53156	0.947583	0.403826	2.34651	0.01895	0.0448417
6030469F06Rik	0.0235735	0.523896	2.97416	0.176149	0.860177	NA
6030471H07Rik	0	NA	NA	NA	NA	NA
6030498E09Rik	0	NA	NA	NA	NA	NA
6230400D17Rik	90.9103	-0.0920197	0.0940708	-0.978196	0.327977	0.463245
6230409E13Rik	5.68696	0.0509529	0.347859	0.146476	0.883546	0.926197
6230427J02Rik	5.10145	0.344461	0.302556	1.1385	0.25491	0.383011
6330403A02Rik	4.7492	-0.414328	0.374898	-1.10517	0.269085	0.399204
6330403K07Rik	11.9266	0.178832	0.343148	0.521152	0.602261	0.717779
6330403L08Rik	123.863	-0.0655277	0.0730964	-0.896456	0.370009	0.507225
6330403N20Rik	3.34368	0.0761666	0.371693	0.204918	0.837636	0.896459
6330406I15Rik	3.13757	1.99555	0.45637	4.37267	1.22738e-05	6.1358e-05
6330407J23Rik	10.7291	2.9822	0.373167	7.99157	1.33228e-15	2.27491e-14
6330408A02Rik	233.812	0.0972118	0.0595696	1.6319	0.1027	0.186146
6330409D20Rik	2.9267	0.58028	0.459413	1.26309	0.206557	0.325818
6330409N04Rik	588.124	-0.213863	0.079448	-2.69186	0.0071055	0.0191314
6330416G13Rik	836.474	0.330399	0.0518917	6.3671	1.92633e-10	1.92598e-09
6330418K02Rik	21.1706	0.151279	0.135108	1.11969	0.262845	0.392117
6330439K17Rik	8.38632	-0.298898	0.221711	-1.34814	0.177613	0.289557
6330444E15Rik	0.0255266	0.523896	2.97416	0.176149	0.860177	NA
6330503K22Rik	446.604	-0.296211	0.115895	-2.55585	0.0105928	0.0270619
6330512M04Rik	1.87543	-0.0778534	0.549124	-0.141777	0.887256	0.92836
6330527O06Rik	0.0291584	0.523896	2.97416	0.176149	0.860177	NA
6330545A04Rik	22.6829	0.227541	0.178723	1.27315	0.202964	0.321396
6330549D23Rik	181.429	-0.153349	0.0566078	-2.70898	0.00674907	0.01825
6330577E15Rik	1022.02	-0.0217341	0.0525987	-0.413207	0.679455	0.779398
6330578E17Rik	3351.63	-0.456572	0.039239	-11.6357	2.71464e-31	1.45505e-29
6430503K07Rik	17.1273	-1.70149	0.192505	-8.83869	9.68443e-19	2.18506e-17
6430527G18Rik	832.157	0.318039	0.0580894	5.475	4.3752e-08	3.23191e-07
6430531B16Rik	0.592825	-1.03953	0.854063	-1.21716	0.223543	0.346444
6430548M08Rik	555.161	1.06246	0.0885971	11.992	3.9128e-33	2.27481e-31
6430550D23Rik	68.5462	-0.372704	0.100767	-3.69866	0.00021674	0.000845418
6430562O15Rik	47.013	-0.122795	0.105441	-1.16458	0.24419	0.370197
6430571L13Rik	2.17697	0.00820646	0.40585	0.0202204	0.983868	0.990907
6430573F11Rik	101.929	-0.213087	0.104476	-2.03958	0.0413926	0.0874406
6430590A07Rik	44.2106	-0.0242907	0.211771	-0.114702	0.908681	0.942787
6430598A04Rik	227.536	0.973063	0.215413	4.5172	6.26618e-06	3.30387e-05
6430628N08Rik	0	NA	NA	NA	NA	NA
6430704M03Rik	0.232404	0.889801	1.48099	0.600816	0.547962	NA
6430710C18Rik	33.3481	0.172894	0.15956	1.08356	0.278558	0.410074
6530401F13Rik	0.501017	-0.803	0.791991	-1.0139	0.31063	0.445124
6530401N04Rik	290.526	-0.200863	0.0716136	-2.80482	0.00503446	0.0141708
6530402F18Rik	21.8578	0.680526	0.201101	3.38401	0.000714362	0.00249465
6530403G13Rik	1.15521	0.330938	0.550071	0.601628	0.547422	0.672179
6530409C15Rik	51.281	-0.00356747	0.138886	-0.0256863	0.979508	0.98864
6530411M01Rik	0.0944937	0.704231	2.97416	0.236783	0.812825	NA
6530418L21Rik	16.0972	-0.282871	0.177182	-1.5965	0.110376	0.197302
6720401G13Rik	556.072	0.330627	0.0920125	3.59328	0.000326537	0.00122855
6720416L17Rik	0.912355	2.98008	0.719764	4.14036	3.46764e-05	0.000158826
6720456B07Rik	1819.51	-0.070499	0.0522105	-1.35029	0.176924	0.288713
6720456H20Rik	995.248	0.0943105	0.0544964	1.73058	0.0835261	0.157115
6720463M24Rik	1238.02	0.136647	0.0828102	1.65013	0.0989171	0.180769
6720483E21Rik	0.697606	-0.430282	0.70478	-0.610519	0.541518	0.667288
6720489N17Rik	8.39794	-0.322579	0.213531	-1.51069	0.130867	0.226007
6820408C15Rik	0.501836	-0.189808	0.967544	-0.196175	0.844473	0.900574
6820431F20Rik	180.668	0.102281	0.0938983	1.08927	0.276035	0.407205
7330404K18Rik	0.027103	0.523896	2.97416	0.176149	0.860177	NA
7420426K07Rik	0	NA	NA	NA	NA	NA
7420461P10Rik	0.0562633	0.704231	2.97416	0.236783	0.812825	NA
7530420F21Rik	0.0805108	-0.197443	2.89443	-0.0682146	0.945615	NA
7530422B04Rik	8.57316	-0.0695008	0.241871	-0.287347	0.773847	0.849496
7SK	133.717	0.151322	0.104231	1.45179	0.14656	0.248097
8030411F24Rik	0	NA	NA	NA	NA	NA
8030423F21Rik	0.247277	1.26795	1.4723	0.861202	0.389127	NA
8030423J24Rik	0.1575	0.884579	1.77877	0.497299	0.618978	NA
8030443G20Rik	0.0265308	0.523896	2.97416	0.176149	0.860177	NA
8030451A03Rik	0.716547	2.53826	0.872868	2.90795	0.00363804	0.0106514
8030453O22Rik	0.319794	0.738949	1.19655	0.617567	0.53686	NA
8030462N17Rik	475.235	-0.0930123	0.0657613	-1.41439	0.157247	0.262628
8030474K03Rik	2.03737	2.43077	2.33774	1.03979	0.298436	0.431987
8430403D17Rik	0.353572	-0.0228199	0.974305	-0.0234217	0.981314	0.989509
8430406I07Rik	689.642	-0.23995	0.0697744	-3.43895	0.000583984	0.0020763
8430408G22Rik	2.13223	0.882766	0.44581	1.98014	0.0476877	0.0984671
8430410A17Rik	425.954	0.156525	0.0768808	2.03594	0.0417561	0.0880898
8430410K20Rik	1012.03	-0.101774	0.0375084	-2.71336	0.00666041	0.018048
8430419K02Rik	0	NA	NA	NA	NA	NA
8430419L09Rik	4672.95	-0.146835	0.0794306	-1.8486	0.0645159	0.126725
8430423G03Rik	0.0583167	0.704231	2.97416	0.236783	0.812825	NA
8430427H17Rik	2212.9	0.322185	0.0830944	3.87734	0.000105606	0.000441552
8430429K09Rik	117.113	0.206624	0.0799543	2.58427	0.00975844	0.0251822
8430432A02Rik	9.64406	0.179064	0.191669	0.934234	0.350183	0.486726
8430436N08Rik	0.0250607	0.163226	2.97416	0.0548814	0.956233	NA
8430437L04Rik	0.0569054	0.163226	2.97416	0.0548814	0.956233	NA
9030025P20Rik	22.99	-0.043401	0.125679	-0.345332	0.729845	0.816695
9030204H09Rik	7.47883	0.167233	0.232465	0.71939	0.471901	0.605294
9030224M15Rik	8.34765	-0.851256	0.263667	-3.22853	0.00124428	0.00410267
9030407P20Rik	84.788	-0.00870025	0.0920545	-0.094512	0.924702	0.953679
9030418K01Rik	16.0344	1.33476	0.186159	7.16998	7.50072e-13	9.94784e-12
9030425E11Rik	27.4985	0.419078	0.163548	2.56241	0.0103948	0.0266041
9030612E09Rik	0.962676	0.297549	0.610882	0.487081	0.626201	0.737758
9030617O03Rik	2190.44	-1.12949	0.101254	-11.1551	6.76439e-29	3.10343e-27
9030619P08Rik	8.03812	1.48121	0.287754	5.14747	2.64017e-07	1.7455e-06
9030622O22Rik	91.8795	0.177104	0.213412	0.82987	0.406613	0.544297
9030624G23Rik	0.971625	1.93949	0.689588	2.81253	0.00491527	0.0138787
9030624J02Rik	1389.82	-0.100764	0.0410607	-2.45402	0.0141267	0.0347103
9030625A04Rik	220.094	0.0681207	0.0983371	0.692727	0.488481	0.620666
9130008F23Rik	443.178	0.178276	0.0702533	2.53762	0.011161	0.0283191
9130011E15Rik	632.154	-0.0993863	0.0409291	-2.42825	0.0151717	0.0369966
9130011J15Rik	2617.47	-0.1341	0.0402289	-3.33342	0.000857859	0.00293467
9130014G24Rik	17.0925	1.20281	0.19417	6.1946	5.84321e-10	5.55648e-09
9130015L21Rik	0	NA	NA	NA	NA	NA
9130017K11Rik	207.397	0.239937	0.104451	2.29712	0.0216119	0.0503117
9130017N09Rik	10856.8	0.343557	0.0916469	3.74871	0.000177749	0.000707263
9130019O22Rik	223.775	-0.0819486	0.0793479	-1.03278	0.301709	0.435463
9130019P16Rik	18.07	0.794773	0.188724	4.2113	2.53902e-05	0.000119328
9130020K20Rik	85.0124	0.241816	0.113786	2.12519	0.033571	0.0733364
9130023H24Rik	206.822	0.191108	0.0531224	3.59751	0.000321281	0.0012094
9130024F11Rik	21.5303	3.56036	0.218338	16.3067	8.85146e-60	1.621e-57
9130204K15Rik	1.59843	2.44897	0.643364	3.8065	0.000140945	0.000573171
9130204L05Rik	0	NA	NA	NA	NA	NA
9130206I24Rik	45.4929	-0.72603	0.510364	-1.42257	0.15486	0.25925
9130208D14Rik	25960.6	-0.307052	0.133508	-2.29988	0.0214553	0.0500054
9130213A22Rik	8.2785	0.922779	0.22689	4.06708	4.76065e-05	0.000213249
9130219A07Rik	2008.56	0.430599	0.128169	3.35961	0.000780532	0.00269786
9130221H12Rik	207.556	0.0582597	0.0561844	1.03694	0.299765	0.433597
9130230L23Rik	437.65	-0.217868	0.134842	-1.61573	0.106153	0.191184
9130401M01Rik	350.925	-0.217169	0.0562666	-3.85965	0.000113549	0.000471089
9130404H23Rik	1032.2	0.563903	0.158071	3.56741	0.000360531	0.00134403
9130409I23Rik	0.926877	-2.48899	1.0012	-2.48602	0.0129182	0.0321943
9130409J20Rik	2286.89	0.134046	0.110281	1.2155	0.224176	0.34723
9130410C08Rik	0	NA	NA	NA	NA	NA
9230009I02Rik	0.245795	0.339356	1.16248	0.291923	0.770345	NA
9230019H11Rik	0	NA	NA	NA	NA	NA
9230020A06Rik	0	NA	NA	NA	NA	NA
9230102O04Rik	0	NA	NA	NA	NA	NA
9230104L09Rik	0	NA	NA	NA	NA	NA
9230105E05Rik	27.2342	3.0802	0.253718	12.1403	6.46123e-34	3.90088e-32
9230106D20Rik	0.0179943	0.163226	2.97416	0.0548814	0.956233	NA
9230107M04Rik	0	NA	NA	NA	NA	NA
9230109A22Rik	0	NA	NA	NA	NA	NA
9230110C19Rik	34.0948	0.0936242	0.125795	0.744259	0.45672	0.590717
9230110F15Rik	0	NA	NA	NA	NA	NA
9230111E07Rik	43.1128	-0.134061	0.139939	-0.957997	0.338064	0.473747
9230112D13Rik	2.13896	0.134618	0.456345	0.294992	0.768	0.845147
9230112E08Rik	82.123	0.304733	0.0874922	3.48298	0.000495873	0.00178908
9230113P08Rik	0	NA	NA	NA	NA	NA
9230114K14Rik	30.1591	0.646822	0.142159	4.55	5.36458e-06	2.86354e-05
9230115E21Rik	19.4337	0.149689	0.149436	1.00169	0.316491	0.451374
9230116N13Rik	12.0778	0.528574	0.171121	3.08889	0.00200904	0.00628033
9230117E06Rik	0.38078	0.607519	1.11483	0.544944	0.585792	0.704464
9330020H09Rik	39.5812	0.206119	0.107969	1.90906	0.0562538	0.113105
9330101J02Rik	0.862115	1.01512	0.708744	1.43228	0.152063	0.255441
9330104G04Rik	8.66013	0.75232	0.253847	2.96367	0.00303995	0.00907388
9330111N05Rik	2.46071	0.179262	0.442942	0.404707	0.685693	0.783919
9330132A10Rik	0.124369	-0.20333	1.84675	-0.110101	0.912329	NA
9330133O14Rik	154.544	0.112153	0.0930364	1.20548	0.228018	0.351718
9330136K24Rik	17.4921	0.222797	0.15261	1.45992	0.144313	0.2452
9330151L19Rik	232.987	0.192147	0.0606689	3.16713	0.0015395	0.00495563
9330154J02Rik	16.0419	-0.373487	0.223828	-1.66864	0.0951895	0.175244
9330154K18Rik	1.04797	0.769123	0.608517	1.26393	0.206255	0.325481
9330158H04Rik	0.496619	2.34943	1.18802	1.9776	0.0479738	0.098909
9330159F19Rik	9.31205	3.63981	0.429863	8.46737	2.51001e-17	5.13115e-16
9330159M07Rik	33.7447	0.22135	0.133668	1.65597	0.0977287	0.179004
9330160F10Rik	17.2238	0.503841	0.169344	2.97525	0.00292751	0.00876975
9330161L09Rik	4.46165	0.496653	0.306488	1.62046	0.105132	0.189656
9330162012Rik	369.44	-0.231219	0.092425	-2.50169	0.0123602	0.0310149
9330171B17Rik	0.0501803	-0.0171085	2.97416	-0.00575239	0.99541	NA
9330175E14Rik	54.8781	0.413585	0.420406	0.983775	0.325226	0.460336
9330179D12Rik	9.26865	0.183574	0.263548	0.696547	0.486086	0.618328
9330182L06Rik	26.4626	-0.660763	0.153682	-4.29955	1.71146e-05	8.35059e-05
9330185C12Rik	0	NA	NA	NA	NA	NA
9330188P03Rik	0	NA	NA	NA	NA	NA
9330198N18Rik	0.266139	-0.229161	1.18067	-0.194093	0.846103	NA
9430002A10Rik	3.61392	-0.178322	0.303093	-0.588339	0.556305	0.679979
9430007A20Rik	0.0389178	0.523896	2.97416	0.176149	0.860177	NA
9430008C03Rik	1303.19	0.0939089	0.0800517	1.1731	0.240754	0.366302
9430015G10Rik	980.246	0.0997406	0.0853318	1.16886	0.242461	0.368207
9430016H08Rik	404.482	-0.157821	0.0464787	-3.39557	0.00068487	0.00239699
9430020K01Rik	7.30864	0.576562	0.257498	2.23909	0.0251499	0.0572621
9430021M05Rik	0.455478	1.44163	0.862162	1.67211	0.0945019	0.174255
9430023L20Rik	617.243	0.0153797	0.0561454	0.273927	0.784141	0.857455
9430024E24Rik	0.230451	1.62464	1.48412	1.09468	0.273656	NA
9430025C20Rik	11.3426	0.0119385	0.180641	0.0660894	0.947307	0.968523
9430029A11Rik	0.0992613	0.343561	2.97416	0.115515	0.908037	NA
9430031J16Rik	0.592066	-0.16106	0.960046	-0.167763	0.86677	0.915028
9430037G07Rik	56.2276	1.51461	0.157128	9.63933	5.45415e-22	1.57919e-20
9430038I01Rik	342.52	-0.371791	0.105227	-3.53322	0.000410532	0.00150867
9430041J12Rik	0.435826	1.65373	1.00461	1.64614	0.099735	0.182014
9430065F17Rik	13.8358	0.368499	0.164012	2.24678	0.0246541	0.0562669
9430070O13Rik	3.12176	-0.213414	0.391941	-0.544505	0.586094	0.704736
9430073C21Rik	0	NA	NA	NA	NA	NA
9430076C15Rik	0.0291584	0.523896	2.97416	0.176149	0.860177	NA
9430076G02Rik	0.0634627	0.523896	2.97416	0.176149	0.860177	NA
9430091E24Rik	104.718	0.00952962	0.0746971	0.127577	0.898484	0.935422
9430093N23Rik	0	NA	NA	NA	NA	NA
9430097D07Rik	0.611166	-0.192153	0.976628	-0.196752	0.844022	0.900268
9530002B09Rik	0	NA	NA	NA	NA	NA
9530003J23Rik	0.110991	0.163232	2.25188	0.0724871	0.942214	NA
9530008L14Rik	1556.4	-0.285139	0.102422	-2.78396	0.00536997	0.0149797
9530026F06Rik	0	NA	NA	NA	NA	NA
9530026P05Rik	0.417134	2.37368	1.0902	2.17729	0.0294586	0.0655046
9530027J09Rik	24.252	0.0434022	0.159515	0.272089	0.785554	0.858487
9530034E10Rik	0.257341	-0.229466	1.1894	-0.192926	0.847017	NA
9530036M11Rik	6.69594	-1.5719	0.3877	-4.05443	5.02569e-05	0.000224117
9530036O11Rik	9.46809	0.502279	0.211989	2.36936	0.0178187	0.0424891
9530046B11Rik	12.5859	0.0944058	0.193162	0.48874	0.625026	0.736967
9530048J24Rik	0.320389	0.533661	1.46969	0.363111	0.716522	NA
9530051G07Rik	0.674693	1.8716	0.78983	2.36962	0.0178065	0.042465
9530052C20Rik	12.0187	0.2741	0.196093	1.39781	0.162171	0.269331
9530052E02Rik	6.90932	0.467021	0.240975	1.93805	0.0526172	0.106888
9530053A07Rik	40.4831	0.890675	0.126633	7.03353	2.01377e-12	2.54483e-11
9530056K15Rik	67.2317	0.192535	0.0918019	2.09728	0.0359685	0.0777231
9530059O14Rik	0.0219194	0.163226	2.97416	0.0548814	0.956233	NA
9530068E07Rik	2044.23	0.135283	0.030632	4.41641	1.00352e-05	5.10374e-05
[truncated: 33,003 more rows]

## Sheet: DEG_Crypts_Gender
	baseMean	log2FoldChange	lfcSE	stat	pvalue	padj
.	865.171	0.127602	0.0858783	1.48585	0.13732	0.305881
0610005C13Rik	973.7	0.0903547	0.156864	0.576006	0.564611	0.744771
0610007C21Rik	1134.38	0.103636	0.0381821	2.71426	0.00664239	0.0346597
0610007L01Rik	1501.77	0.0150651	0.0365294	0.41241	0.680039	0.825944
0610007P08Rik	1110.96	-0.121189	0.0436771	-2.77465	0.00552606	0.0301982
0610007P14Rik	1684.25	0.0870218	0.0374907	2.32115	0.0202785	0.0789682
0610007P22Rik	347.534	0.0654363	0.0385492	1.69747	0.0896073	0.227204
0610008F07Rik	48.3367	0.445446	0.247867	1.79712	0.0723171	0.195193
0610009B14Rik	6.24045	-0.653136	0.219911	-2.97001	0.00297792	0.0190227
0610009B22Rik	477.608	-0.0407547	0.0424782	-0.959426	0.337344	0.544875
0610009D07Rik	1286.42	-0.0390026	0.0411823	-0.947073	0.343602	0.551094
0610009E02Rik	15.1726	0.125349	0.125562	0.998304	0.318132	0.526035
0610009L18Rik	43.3348	-0.01184	0.087228	-0.135736	0.89203	0.948165
0610009O20Rik	1571.18	-0.153049	0.0358484	-4.26934	1.96054e-05	0.000420675
0610010F05Rik	437.462	-0.181065	0.0510485	-3.54692	0.000389762	0.0040928
0610010K14Rik	640.985	-0.101457	0.048252	-2.10264	0.0354969	0.118417
0610010O12Rik	3321.23	0.25162	0.107528	2.34003	0.019282	0.0761701
0610011F06Rik	1119.56	0.049365	0.0553407	0.89202	0.372382	0.580161
0610011L14Rik	838.283	0.00340474	0.0288954	0.11783	0.906203	0.955362
0610012D04Rik	1.78221	0.775255	0.349872	2.21582	0.0267036	0.0963504
0610012G03Rik	1048.58	0.0174923	0.0615534	0.284182	0.776271	0.885788
0610012H03Rik	10.4592	0.212946	0.433172	0.491597	0.623004	0.785857
0610025J13Rik	0.730582	-1.13127	0.589432	-1.91926	0.0549521	NA
0610030E20Rik	1843.01	0.0628108	0.0324845	1.93356	0.0531668	0.157267
0610031J06Rik	1949.46	0.160659	0.0481887	3.33395	0.000856235	0.00749002
0610037L13Rik	809.04	-0.029188	0.031039	-0.940364	0.347031	0.554025
0610037P05Rik	879.601	-0.119884	0.0359392	-3.33573	0.000850765	0.00745182
0610038L08Rik	14.0855	0.198496	0.160904	1.23363	0.217342	0.414974
0610038P03Rik	0.549175	0.221801	0.653754	0.339273	0.734404	NA
0610039K10Rik	34.3804	0.311633	0.200004	1.55813	0.119201	0.277726
0610040B09Rik	15.0389	0.992846	0.589381	1.68456	0.092074	0.231722
0610040B10Rik	16.5459	0.21642	0.159704	1.35513	0.175377	0.360398
0610040F04Rik	4.088	0.206351	0.296574	0.695784	0.486564	0.680184
0610040J01Rik	1253.62	0.0225183	0.0308628	0.729626	0.465619	0.66465
0610043K17Rik	2.78489	0.0338605	0.326795	0.103614	0.917476	0.960875
0910001L09Rik	818.55	0.0927444	0.0398315	2.32842	0.01989	0.0779165
1010001B22Rik	4.85195	0.254045	0.204562	1.2419	0.214274	0.411054
1010001N08Rik	340.532	-0.0942407	0.0868946	-1.08454	0.278126	0.485248
1100001G20Rik	1.5208	0.608434	0.517041	1.17676	0.239291	0.441622
1110001A16Rik	311.814	0.0599079	0.0548839	1.09154	0.275036	0.48214
1110001J03Rik	534.87	-0.0273433	0.0618308	-0.442228	0.658324	0.811036
1110002B05Rik	4156.23	0.115548	0.0616457	1.87439	0.060876	0.173295
1110002E22Rik	18.9332	0.278209	0.172284	1.61483	0.106348	0.256716
1110002J07Rik	8.11606	0.678172	0.239147	2.83579	0.00457118	0.0261172
1110002L01Rik	50.1034	-0.0337076	0.0846084	-0.398395	0.690339	0.832372
1110002N22Rik	273.24	-0.0196297	0.0590136	-0.332631	0.739413	0.863209
1110003E01Rik	2270.55	0.0565892	0.0843467	0.670912	0.502277	0.693967
1110003O08Rik	168.587	-0.152404	0.0524929	-2.90333	0.00369213	0.0224148
1110004E09Rik	470.487	-0.0490216	0.0548411	-0.893885	0.371384	0.579228
1110004F10Rik	1055.62	-0.0338779	0.0302681	-1.11926	0.263029	0.468967
1110005A03Rik	432.387	-0.10869	0.0381692	-2.84758	0.00440528	0.0254491
1110006G14Rik	2.50886	-0.509611	0.320915	-1.58799	0.112288	0.266487
1110007C09Rik	263.294	0.155169	0.0859936	1.80443	0.0711647	0.193225
1110008E08Rik	0	NA	NA	NA	NA	NA
1110008F13Rik	1180.33	0.0110774	0.0671561	0.16495	0.868983	0.936009
1110008J03Rik	185.419	0.0264937	0.0527032	0.502695	0.615179	0.78048
1110008L16Rik	688.72	-0.137196	0.0797866	-1.71954	0.085516	0.219953
1110008P14Rik	225.447	0.0864397	0.0613244	1.40955	0.158673	0.336515
1110012D08Rik	134.886	0.0792651	0.0641361	1.23589	0.2165	0.414098
1110012J17Rik	26.7226	0.295161	0.173089	1.70525	0.0881477	0.224492
1110012L19Rik	275.207	-0.00494373	0.0397678	-0.124315	0.901066	0.953149
1110014N23Rik	1227.07	0.0532832	0.0289364	1.84139	0.0655643	0.182591
1110017D15Rik	1.51905	0.223944	0.393051	0.569758	0.568842	0.748041
1110017F19Rik	1059.97	0.113181	0.0948108	1.19375	0.232575	0.433407
1110018G07Rik	1438.76	0.0573794	0.0340255	1.68637	0.0917255	0.231074
1110018J18Rik	681.198	-0.167992	0.0393895	-4.2649	1.99987e-05	0.000426069
1110018N20Rik	0.856568	0.192952	0.578372	0.333612	0.738673	0.862692
1110019D14Rik	97.7083	-0.288793	0.0635916	-4.54137	5.58903e-06	0.000160522
1110020A21Rik	41.8348	0.112692	0.0813107	1.38595	0.165763	0.346907
1110020G09Rik	2532.36	-0.211633	0.138175	-1.53162	0.125615	0.287938
1110021J02Rik	293.1	-0.0847218	0.0533881	-1.58691	0.112534	0.266852
1110021L09Rik	1729.42	0.175855	0.0759021	2.31687	0.0205107	0.0795362
1110025L11Rik	0	NA	NA	NA	NA	NA
1110028C15Rik	278.222	-0.052538	0.0777098	-0.676079	0.49899	0.691405
1110028F11Rik	19.8348	-0.0608233	0.128147	-0.474636	0.635047	0.79418
1110031I02Rik	329.137	0.043003	0.0619917	0.693689	0.487877	0.681643
1110032A03Rik	317.898	0.082704	0.0350134	2.36207	0.0181732	0.0730857
1110032A04Rik	10.5544	0.656993	0.261438	2.513	0.0119709	0.0541295
1110032F04Rik	21.2014	-0.0737878	0.137748	-0.535673	0.592184	0.764434
1110034A24Rik	388.579	-0.13788	0.0467865	-2.947	0.00320875	0.0201498
1110034B05Rik	135.503	0.119803	0.0454206	2.63763	0.00834864	0.0413506
1110034G24Rik	150.62	0.00217359	0.062125	0.0349874	0.97209	0.987928
1110035H17Rik	34.7085	0.0938813	0.116477	0.806005	0.42024	0.624218
1110035M17Rik	0.274857	-0.342701	0.948928	-0.361145	0.717991	NA
1110036E04Rik	2.60658	0.456336	0.331155	1.37801	0.168199	0.350449
1110037F02Rik	1869.78	-0.0528677	0.0310628	-1.70196	0.0887622	0.225543
1110038D17Rik	4080.52	0.00180123	0.0540564	0.0333214	0.973418	0.988531
1110038F14Rik	470.683	0.120023	0.0533598	2.24932	0.0244923	0.0908581
1110046J04Rik	0.290726	0.414678	0.768694	0.539458	0.589571	NA
1110049F12Rik	1000.02	0.0365902	0.044543	0.821459	0.411385	0.61612
1110050K14Rik	3.01415	-0.501889	0.459481	-1.0923	0.274703	0.481847
1110051M20Rik	117.418	-0.144795	0.0761566	-1.90128	0.0572659	0.165836
1110054M08Rik	171.651	0.118681	0.0740737	1.6022	0.109112	0.261028
1110054O05Rik	729.832	-0.0851383	0.038876	-2.19	0.0285246	0.101029
1110057K04Rik	1725.88	0.00818428	0.0544871	0.150206	0.880602	0.942317
1110057P08Rik	0	NA	NA	NA	NA	NA
1110058L19Rik	254.325	0.0664169	0.0426066	1.55884	0.119034	0.277502
1110059E24Rik	1011.41	-0.00364319	0.0688948	-0.0528805	0.957827	0.980274
1110059G10Rik	381.943	0.0223907	0.0453829	0.493372	0.62175	0.784861
1110059M19Rik	0	NA	NA	NA	NA	NA
1110065P20Rik	145.064	0.112442	0.0543134	2.07024	0.0384303	0.125524
1110067D22Rik	968.167	0.103765	0.0513834	2.01942	0.0434434	0.13685
1190002H23Rik	112.831	-0.449735	0.18948	-2.37352	0.0176194	0.0715975
1190002N15Rik	431.003	0.135444	0.109353	1.2386	0.215493	0.41265
1190003J15Rik	299.881	0.00580528	0.0718392	0.0808094	0.935594	0.969093
1190005F20Rik	1363.81	0.100541	0.0509612	1.97289	0.0485086	0.147689
1190005I06Rik	10.643	-0.0110157	0.170325	-0.0646746	0.948433	0.975766
1190007F08Rik	9.33592	-0.26657	0.183963	-1.44904	0.147325	0.320149
1190007I07Rik	298.003	-0.055977	0.0458319	-1.22135	0.221952	0.420669
1200007C13Rik	0.0960642	-0.0863002	2.01329	-0.0428654	0.965809	NA
1200009I06Rik	1833.96	0.70549	0.204209	3.45475	0.000550812	0.00535187
1200011I18Rik	1232.01	-0.0959254	0.0397239	-2.4148	0.0157438	0.0660945
1200011M11Rik	583.293	0.0150659	0.0359694	0.418852	0.675324	0.822386
1200014J11Rik	1028.88	-0.0655092	0.0292024	-2.24328	0.0248786	0.0917206
1200016B10Rik	814.314	0.105757	0.0449069	2.35504	0.0185207	0.0739989
1300001I01Rik	15093.1	-0.0758966	0.0587199	-1.29252	0.196177	0.388352
1300002E11Rik	611.516	0.0553969	0.0452212	1.22502	0.220568	0.41869
1300002K09Rik	1796.72	-0.246218	0.100014	-2.46185	0.0138222	0.0599898
1300010F03Rik	2886.37	0.163119	0.0935472	1.74371	0.0812094	0.211765
1300014I06Rik	453.467	0.597987	0.201518	2.96742	0.00300314	0.0191373
1300015D01Rik	1.88923	1.1858	0.550201	2.15522	0.0311445	0.107712
1300017J02Rik	2.20565	0.189299	0.314715	0.601494	0.547511	0.731334
1300018I17Rik	596.038	0.201219	0.0497235	4.04676	5.19312e-05	0.000883397
1300018J18Rik	616.228	0.132084	0.0368834	3.58111	0.000342134	0.00368781
1500001M20Rik	665.83	-0.110782	0.0823018	-1.34604	0.178289	0.364286
1500002C15Rik	0.846507	-0.410585	0.575306	-0.713681	0.475424	0.672012
1500002F19Rik	3.2787	0.086968	0.297653	0.292179	0.770149	0.881581
1500002O10Rik	2.13867	0.628176	0.323206	1.94358	0.0519466	0.154844
1500002O20Rik	825.686	-0.0528113	0.033173	-1.59199	0.111386	0.264904
1500003O03Rik	4010.38	0.0846969	0.0457471	1.85142	0.0641098	0.179502
1500009C09Rik	0.372771	-0.0491616	0.721982	-0.0680926	0.945712	NA
1500009L16Rik	62.8761	-0.416277	0.178349	-2.33406	0.0195925	0.0770998
1500010J02Rik	1254.99	-0.192661	0.0338109	-5.6982	1.21075e-08	2.08055e-06
1500011B03Rik	49.2176	0.0510626	0.0916853	0.556934	0.577573	0.754247
1500011H22Rik	29.1063	-0.396268	0.118454	-3.34534	0.000821824	0.00725158
1500011K16Rik	343.587	0.0675722	0.0479656	1.40876	0.158905	0.336935
1500012F01Rik	1675.69	0.0790827	0.0526817	1.50114	0.133319	0.299768
1500012K07Rik	0.0610469	0.648249	2.94486	0.220129	0.825771	NA
1500015O10Rik	1.34782	-0.233275	0.426306	-0.547201	0.584241	0.758963
1500016L03Rik	5.23129	-0.184928	0.202959	-0.911157	0.362213	0.570099
1500017E21Rik	0.852916	0.394233	0.515221	0.765172	0.444169	0.645812
1500026H17Rik	13.1479	-0.115608	0.153025	-0.755487	0.449957	0.650815
1500031L02Rik	430.486	0.0527497	0.0479246	1.10068	0.271035	0.477867
1500032L24Rik	2079.11	0.149855	0.0543818	2.75562	0.00585812	0.0316002
1500035N22Rik	12.545	-0.137559	0.243226	-0.56556	0.571693	0.750209
1520401A03Rik	4.85394	0.272761	0.220767	1.23552	0.216638	0.414256
1520402A15Rik	107.779	-0.101967	0.101201	-1.00757	0.31366	0.52119
1600002D24Rik	7.49807	-0.235635	0.21945	-1.07375	0.282933	0.490234
1600002H07Rik	295.376	-0.150566	0.0385929	-3.9014	9.56389e-05	0.00141656
1600002K03Rik	230.269	-0.133088	0.058274	-2.28383	0.0223816	0.0849396
1600010F14Rik	1.31143	1.23761	0.527543	2.34599	0.0189768	0.0753905
1600012F09Rik	322.564	-0.0676347	0.0501009	-1.34997	0.177026	0.362435
1600012H06Rik	941.384	0.104189	0.0313623	3.32211	0.000893403	0.00772188
1600012P17Rik	1.83521	-0.130213	0.380987	-0.34178	0.732517	0.859002
1600014C10Rik	897.753	0.142293	0.142466	0.998784	0.317899	0.525779
1600014K23Rik	0.03283	0.407802	2.94486	0.138479	0.889862	NA
1600015I10Rik	1.14126	0.43579	0.471171	0.924908	0.355014	0.562964
1600016N20Rik	300.533	0.185875	0.0810349	2.29377	0.0218037	0.0832507
1600020E01Rik	432.824	0.169228	0.0683995	2.47411	0.0133568	0.0586225
1600021P15Rik	369.022	0.357457	0.0899676	3.97317	7.09213e-05	0.00112339
1600025M17Rik	0.0365631	0.528025	2.94486	0.179304	0.857699	NA
1600027N09Rik	832.872	0.132703	0.0488465	2.71674	0.00659288	0.0344635
1600029D21Rik	24.4475	0.916912	0.283609	3.23302	0.00122489	0.00979765
1600029I14Rik	12.9875	-0.0797366	0.141623	-0.563021	0.57342	0.751535
1600029O15Rik	0.402492	0.280447	0.792481	0.353885	0.723425	NA
1700001C02Rik	0.0730748	0.282084	2.47699	0.113882	0.909331	NA
1700001C19Rik	14.4688	-0.0881733	0.247839	-0.355768	0.722014	0.852733
1700001F09Rik	0.0334073	0.407802	2.94486	0.138479	0.889862	NA
1700001G01Rik	0	NA	NA	NA	NA	NA
1700001G11Rik	0.574698	0.347228	0.732459	0.474058	0.635459	NA
1700001G17Rik	6.47106	0.00731252	0.179913	0.0406447	0.967579	0.985172
1700001J04Rik	0.023547	0.528025	2.94486	0.179304	0.857699	NA
1700001J11Rik	0.94704	0.620268	0.553444	1.12074	0.262397	0.468118
1700001K19Rik	7.16793	-0.134351	0.180228	-0.74545	0.456	0.65623
1700001L05Rik	247.36	-0.473075	0.0762177	-6.20689	5.4044e-10	1.92254e-07
1700001L19Rik	1.40147	-0.461689	0.385961	-1.19621	0.231616	0.432098
1700001O22Rik	29.2448	-0.129033	0.114043	-1.13143	0.257873	0.46335
1700001P01Rik	4.66763	-0.184956	0.229856	-0.804658	0.421017	0.624915
1700003D09Rik	283.45	0.0151561	0.0860058	0.176222	0.86012	0.930949
1700003E16Rik	135.125	-0.0373806	0.11874	-0.31481	0.752906	0.870824
1700003E24Rik	0	NA	NA	NA	NA	NA
1700003F12Rik	2.94072	-0.14991	0.298235	-0.502659	0.615204	0.78048
1700003F17Rik	0	NA	NA	NA	NA	NA
1700003G13Rik	0.0223127	0.528025	2.94486	0.179304	0.857699	NA
1700003G18Rik	0.317382	0.87682	0.933744	0.939037	0.347712	NA
1700003H04Rik	0	NA	NA	NA	NA	NA
1700003M02Rik	0.33112	0.157104	0.745193	0.210824	0.833025	NA
1700003M07Rik	0.522746	0.203099	0.680539	0.298438	0.765369	NA
1700006A11Rik	0	NA	NA	NA	NA	NA
1700006D18Rik	0.163097	0.42257	1.03939	0.406557	0.684333	NA
1700006E09Rik	0.0256765	0.528025	2.94486	0.179304	0.857699	NA
1700006J14Rik	8.61831	-0.178348	0.172468	-1.0341	0.30109	0.508684
1700006P19Rik	4.71943	0.459341	0.297269	1.54521	0.122296	0.28303
1700007B14Rik	0.102007	0.037022	1.9842	0.0186584	0.985114	NA
1700007E06Rik	28.3551	0.385644	0.171641	2.24681	0.0246523	0.0912514
1700007G11Rik	0.714643	0.447977	0.677093	0.661618	0.508216	NA
1700007I08Rik	2.20733	-0.332324	0.307392	-1.08111	0.279648	0.487109
1700007J10Rik	5.15126	0.157573	0.199764	0.788796	0.430231	0.633491
1700007K09Rik	0.662348	0.298841	0.607559	0.491872	0.62281	NA
1700007K13Rik	1.16034	0.294601	0.423135	0.696236	0.486281	0.679882
1700007L15Rik	50.7365	0.0422505	0.0971107	0.435076	0.663507	0.814502
1700007M16Rik	0.0520742	0.407802	2.94486	0.138479	0.889862	NA
1700007P06Rik	0.0936692	0.528026	2.8983	0.182185	0.855438	NA
1700008A04Rik	0	NA	NA	NA	NA	NA
1700008F21Rik	0.403159	0.235698	0.673905	0.34975	0.726527	NA
1700008I05Rik	0.257785	1.01543	1.01835	0.997132	0.3187	NA
1700008O03Rik	9.28841	0.163649	0.173717	0.942041	0.346172	0.553443
1700008P02Rik	0	NA	NA	NA	NA	NA
1700008P20Rik	0.131239	0.649626	1.66153	0.39098	0.695812	NA
1700009N14Rik	0.0365631	0.528025	2.94486	0.179304	0.857699	NA
1700009P17Rik	48.2648	0.19649	0.138542	1.41827	0.156113	0.33251
1700010B08Rik	0.0971464	0.77051	2.38023	0.323712	0.746156	NA
1700010D01Rik	0	NA	NA	NA	NA	NA
1700010H22Rik	0	NA	NA	NA	NA	NA
1700010I14Rik	41.711	0.147491	0.149491	0.986619	0.32383	0.531312
1700010K10Rik	0.0604476	0.528026	2.94486	0.179304	0.857699	NA
1700010K24Rik	4.41155	-0.0416033	0.231995	-0.179329	0.85768	0.930027
1700010L04Rik	0.0174926	0.528025	2.94486	0.179304	0.857699	NA
1700010M22Rik	0	NA	NA	NA	NA	NA
1700011A15Rik	1.77929	0.0650471	0.351854	0.18487	0.853331	0.927958
1700011E24Rik	0.381415	0.431645	0.752666	0.573488	0.566314	NA
1700011F03Rik	0	NA	NA	NA	NA	NA
1700011F14Rik	0	NA	NA	NA	NA	NA
1700011H14Rik	132.962	-0.214029	0.381679	-0.560756	0.574964	0.752509
1700011I03Rik	5.27846	-0.101912	0.227872	-0.447233	0.654707	0.808293
1700011J10Rik	103.876	0.0431334	0.058454	0.737903	0.460573	0.660517
1700011L22Rik	0.762175	0.262004	0.572708	0.457482	0.647324	NA
1700011M02Rik	0	NA	NA	NA	NA	NA
1700012A03Rik	0	NA	NA	NA	NA	NA
1700012A16Rik	4.78849	0.672755	0.287588	2.3393	0.0193198	0.0762897
1700012B07Rik	0.364498	-0.480968	1.00417	-0.478972	0.631959	NA
1700012B09Rik	0.0481653	0.528026	2.94486	0.179304	0.857699	NA
1700012B15Rik	157.56	-0.086908	0.0577727	-1.50431	0.132502	0.298626
1700012C08Rik	0	NA	NA	NA	NA	NA
1700012C14Rik	0.0747372	0.161866	2.45553	0.065919	0.947442	NA
1700012L04Rik	1.33624	0.260081	0.411915	0.631395	0.527783	0.714743
1700012P22Rik	0	NA	NA	NA	NA	NA
1700013D24Rik	0	NA	NA	NA	NA	NA
1700013F07Rik	3.69683	0.383562	0.270261	1.41923	0.155832	0.332156
1700013G23Rik	3.38343	-0.210586	0.267557	-0.787069	0.431241	0.634398
1700013G24Rik	0.0506484	0.768472	2.94486	0.260954	0.794128	NA
1700013H16Rik	0	NA	NA	NA	NA	NA
1700013N06Rik	0	NA	NA	NA	NA	NA
1700013N18Rik	0.585238	-0.180925	0.589007	-0.30717	0.758714	NA
1700014D04Rik	0.284212	0.534998	0.807111	0.662856	0.507423	NA
1700014N06Rik	0.0102524	0.287579	2.94486	0.0976545	0.922207	NA
1700015E13Rik	15.6511	0.283992	0.193792	1.46545	0.142799	0.313913
1700015F17Rik	0.114894	0.402695	1.68655	0.238769	0.811284	NA
1700015O11Rik	3.32214	-0.0187438	0.287476	-0.0652011	0.948014	0.975547
1700016C15Rik	18.0056	1.47439	0.266952	5.52307	3.33126e-08	3.97281e-06
1700016D06Rik	0.321693	0.689515	0.795189	0.867108	0.385883	NA
1700016G14Rik	6.7394	-0.163725	0.20138	-0.813017	0.416208	0.620672
1700016H13Rik	2.91597	-0.0677128	0.320753	-0.211105	0.832805	0.917561
1700016K19Rik	9.30438	-0.389148	0.267168	-1.45657	0.145236	0.317518
1700016M24Rik	0.199348	1.4972	1.42529	1.05045	0.29351	NA
1700016P03Rik	0.815438	0.282737	0.63811	0.443085	0.657704	0.810469
1700017B05Rik	827.022	-0.117841	0.056896	-2.07116	0.0383441	0.125291
1700017D01Rik	1.2769	0.318355	0.589128	0.540383	0.588933	0.762159
1700017G19Rik	0.102593	0.648255	2.34882	0.275992	0.782554	NA
1700017J07Rik	0	NA	NA	NA	NA	NA
1700017N19Rik	0	NA	NA	NA	NA	NA
1700018A04Rik	0.225472	-0.458701	1.19629	-0.383435	0.701397	NA
1700018A14Rik	5.1623	0.371045	0.249096	1.48957	0.136338	0.304363
1700018B08Rik	0.0759815	0.407242	2.44974	0.166239	0.867969	NA
1700018B24Rik	0.023547	0.528025	2.94486	0.179304	0.857699	NA
1700018C11Rik	0.470851	0.66919	0.69097	0.968479	0.332805	NA
1700018F24Rik	0	NA	NA	NA	NA	NA
1700018L24Rik	0.54394	1.40464	0.662163	2.12129	0.0338977	NA
1700018M17Rik	2.45099	0.0836616	0.329165	0.254163	0.799369	0.898543
1700019A02Rik	1.13031	-0.812014	0.477521	-1.70048	0.0890412	0.226082
1700019B03Rik	1.04552	0.463896	0.513195	0.903938	0.366028	0.573833
1700019B21Rik	0.0225337	0.287579	2.94486	0.0976545	0.922207	NA
1700019D03Rik	240.287	-0.241653	0.117997	-2.04797	0.0405634	0.130334
1700019E08Rik	0	NA	NA	NA	NA	NA
1700019E19Rik	325.965	0.0968065	0.0482656	2.0057	0.044888	0.140008
1700019G06Rik	0	NA	NA	NA	NA	NA
1700019G17Rik	2237.26	0.296795	0.12634	2.34917	0.0188154	0.0748666
1700019G24Rik	0.0276428	0.166779	2.94484	0.0566342	0.954837	NA
1700019L03Rik	33.6896	0.408469	0.126238	3.2357	0.00121345	0.00972919
1700019M22Rik	0	NA	NA	NA	NA	NA
1700019N12Rik	14.0626	0.313222	0.15658	2.0004	0.0454573	0.141389
1700019N19Rik	0.23571	0.52447	1.02295	0.512701	0.60816	NA
1700019O17Rik	0.166831	0.525	1.42096	0.36947	0.711778	NA
1700020A23Rik	1.24903	-0.00280122	0.447485	-0.00625991	0.995005	0.997613
1700020C07Rik	0.169902	0.151945	1.43406	0.105954	0.915619	NA
1700020I14Rik	6535.26	-0.0197665	0.0481863	-0.410211	0.681652	0.82721
1700020L24Rik	82.0862	0.186667	0.103743	1.79932	0.0719686	0.194522
1700020N01Rik	0.798575	1.00282	0.607868	1.64974	0.0989966	0.243658
1700020N15Rik	0	NA	NA	NA	NA	NA
1700020O03Rik	445.34	0.0703565	0.0418505	1.68114	0.0927365	0.232956
1700021A07Rik	0.446172	1.30685	0.901069	1.45033	0.146966	NA
1700021C14Rik	46.2591	-0.184061	0.0722181	-2.54868	0.0108132	0.0503234
1700021F05Rik	607.335	-0.0123522	0.0447016	-0.276327	0.782297	0.889323
1700021F07Rik	0.067289	0.407226	2.94484	0.138284	0.890016	NA
1700021J08Rik	46.7394	0.146853	0.120241	1.22133	0.221963	0.420669
1700021K19Rik	1681.62	-0.00463367	0.0699301	-0.0662615	0.94717	0.975355
1700021L23Rik	0.019198	0.528025	2.94486	0.179304	0.857699	NA
1700021N21Rik	0.0249187	0.166779	2.94484	0.0566342	0.954837	NA
1700021O21Rik	0.14606	0.900341	1.67155	0.538626	0.590145	NA
1700022A21Rik	0.0365631	0.528025	2.94486	0.179304	0.857699	NA
1700022I11Rik	1.81474	0.207788	0.365268	0.568864	0.569449	0.748474
1700022K14Rik	31.1267	-0.112382	0.084517	-1.32969	0.183619	0.370731
1700022N22Rik	7.19384	-0.114207	0.175103	-0.652226	0.514255	0.704089
1700022P22Rik	1.7048	0.502247	0.388883	1.29151	0.196527	0.388816
1700023A16Rik	0.0329654	0.648249	2.94486	0.220129	0.825771	NA
1700023C21Rik	0	NA	NA	NA	NA	NA
1700023E05Rik	3.30182	-0.065047	0.604595	-0.107588	0.914323	0.959243
1700023F06Rik	2.30436	-0.574832	0.333121	-1.7256	0.0844203	0.217924
1700023H06Rik	4.81506	0.124533	0.231209	0.538617	0.590151	0.763023
1700023I07Rik	0	NA	NA	NA	NA	NA
1700023L04Rik	8.68356	-0.310815	0.223525	-1.39051	0.164373	0.344673
1700024B05Rik	0.0415106	0.648249	2.94486	0.220129	0.825771	NA
1700024G13Rik	0.0771245	0.528026	2.94486	0.179304	0.857699	NA
1700024J04Rik	0	NA	NA	NA	NA	NA
1700024N20Rik	8.58231	0.051271	0.162045	0.3164	0.751699	0.870063
1700024P03Rik	1.2368	0.0430228	0.458957	0.0937405	0.925315	0.964988
1700024P04Rik	0.170677	0.55529	1.27839	0.434366	0.664023	NA
1700024P16Rik	108.411	1.64956	0.294481	5.60156	2.1243e-08	3.03341e-06
1700025C18Rik	0.109036	0.890728	2.32915	0.382426	0.702145	NA
1700025D23Rik	0	NA	NA	NA	NA	NA
1700025E21Rik	0.259852	0.190233	1.05605	0.180135	0.857046	NA
1700025F22Rik	0.167318	-0.0247417	1.29378	-0.0191236	0.984742	NA
1700025G04Rik	762.012	0.317254	0.190094	1.66894	0.0951297	0.237
1700025K23Rik	11.6036	0.285543	0.147449	1.93655	0.0528002	0.156593
1700025N21Rik	0.421287	1.69325	0.840644	2.01423	0.0439859	NA
1700025O08Rik	0	NA	NA	NA	NA	NA
1700026D08Rik	0.551386	0.823198	0.661412	1.24461	0.213276	NA
1700026D11Rik	0.0984411	0.527468	2.37594	0.222004	0.824311	NA
1700026J04Rik	8.4163	-0.063014	0.201597	-0.312575	0.754604	0.871609
1700026J12Rik	0	NA	NA	NA	NA	NA
1700026J14Rik	0.303159	0.127051	0.778346	0.163233	0.870335	NA
1700026L06Rik	0.97153	0.404671	0.5255	0.770069	0.441259	0.643236
1700027A07Rik	0.775646	0.545523	0.554282	0.984198	0.325018	0.532443
1700027A23Rik	0.17355	0.514278	1.27627	0.402954	0.686982	NA
1700027D21Rik	2.92606	0.286758	0.34342	0.835007	0.403714	0.609221
1700027L20Rik	0.0225337	0.287579	2.94486	0.0976545	0.922207	NA
1700028E10Rik	10.5206	-0.0999616	0.158275	-0.631571	0.527667	0.714682
1700028I16Rik	0.831901	0.398398	0.534405	0.745497	0.455971	0.65623
1700028J19Rik	29.8063	-0.290134	0.114865	-2.52588	0.0115409	0.0525878
1700028K03Rik	28.037	-0.104221	0.119609	-0.871344	0.383566	0.591225
1700028N14Rik	0.480203	-0.240314	0.609621	-0.394203	0.693431	NA
1700028P14Rik	0	NA	NA	NA	NA	NA
1700028P15Rik	0.143315	1.14175	1.91786	0.595325	0.551626	NA
1700029F09Rik	381.681	-0.135304	0.062303	-2.17171	0.0298773	0.104596
1700029F12Rik	0	NA	NA	NA	NA	NA
1700029G01Rik	357.209	0.0990218	0.111906	0.88487	0.376227	0.584444
1700029H14Rik	0.303653	0.795824	1.15374	0.689777	0.490334	NA
1700029I01Rik	33.7779	0.140461	0.104476	1.34443	0.17881	0.364862
1700029I15Rik	36.1108	0.174998	0.0870293	2.01079	0.0443474	0.138878
1700029J07Rik	67.5493	-0.0432483	0.0966879	-0.447297	0.65466	0.80829
1700029J11Rik	6.16096	0.285424	0.215537	1.32425	0.185421	0.373439
1700029M20Rik	0.102972	0.883217	1.70757	0.517236	0.604991	NA
1700029P11Rik	0.0383681	0.287003	2.94484	0.0974593	0.922362	NA
1700030A11Rik	17.4533	0.541173	0.214745	2.52008	0.011733	0.0532038
1700030C10Rik	9.41765	-0.182539	0.402571	-0.453433	0.650237	0.804854
1700030C12Rik	1.37569	0.220142	0.40431	0.544488	0.586106	0.76034
1700030C14Rik	0.0539806	0.407802	2.94486	0.138479	0.889862	NA
1700030F18Rik	0.274379	0.197371	0.815325	0.242076	0.808721	NA
1700030G06Rik	176.056	-0.0570181	0.0841025	-0.67796	0.497797	0.690649
1700030J22Rik	19.1198	-0.0981498	0.137624	-0.713175	0.475738	0.67222
1700030K09Rik	143.083	-0.0455153	0.0771208	-0.590181	0.555069	0.737365
1700031F05Rik	0	NA	NA	NA	NA	NA
1700031F10Rik	0.023547	0.528025	2.94486	0.179304	0.857699	NA
1700034E13Rik	0	NA	NA	NA	NA	NA
1700034F02Rik	3.54265	0.0120121	0.267581	0.0448914	0.964194	0.983795
1700034H14Rik	724.458	0.00913304	0.0474152	0.192619	0.847258	0.925289
1700034H15Rik	75.202	-0.389255	0.0961412	-4.04878	5.14848e-05	0.000880233
1700034I23Rik	1.58909	0.133535	0.375422	0.355693	0.722071	0.852733
1700034J04Rik	0.0392076	0.528025	2.94486	0.179304	0.857699	NA
1700034J05Rik	0.0460602	0.407802	2.94486	0.138479	0.889862	NA
1700034O15Rik	0.0145241	0.528025	2.94486	0.179304	0.857699	NA
1700034P13Rik	13.3002	-0.13768	0.172291	-0.799111	0.424226	0.627839
1700036A12Rik	0.0881902	0.407244	2.39864	0.169781	0.865182	NA
1700036O09Rik	0	NA	NA	NA	NA	NA
1700037C06Rik	0	NA	NA	NA	NA	NA
1700037C18Rik	82.1528	0.0574151	0.0711274	0.807214	0.419543	0.623549
1700037F24Rik	0	NA	NA	NA	NA	NA
1700037H04Rik	538.347	-0.110981	0.0511274	-2.17067	0.0299562	0.104764
1700039E15Rik	0.139925	0.396859	1.46345	0.27118	0.786252	NA
1700039M10Rik	0.162572	0.413116	1.03972	0.397335	0.691121	NA
1700040D17Rik	3.75083	-0.183702	0.236866	-0.775553	0.438013	0.640437
1700040I03Rik	304.778	-0.132589	0.0514331	-2.57788	0.00994074	0.0471174
1700040L02Rik	84.6332	-0.240475	0.106976	-2.24794	0.0245797	0.0910492
1700040N02Rik	11.3332	0.313208	0.309059	1.01342	0.310857	0.518573
1700041G16Rik	0.997607	0.225883	0.479002	0.471569	0.637234	0.79551
1700041M05Rik	0	NA	NA	NA	NA	NA
1700042B14Rik	0	NA	NA	NA	NA	NA
1700042G07Rik	0.0365631	0.528025	2.94486	0.179304	0.857699	NA
1700042G15Rik	0	NA	NA	NA	NA	NA
1700042O10Rik	3.66759	0.138015	0.26238	0.526012	0.59888	0.769013
1700045H11Rik	2.10162	0.121489	0.3731	0.325621	0.744711	0.866252
1700045I11Rik	0	NA	NA	NA	NA	NA
1700045I19Rik	0.0256765	0.528025	2.94486	0.179304	0.857699	NA
1700046C09Rik	0	NA	NA	NA	NA	NA
1700047A11Rik	0.333131	-0.349258	0.726825	-0.480525	0.630854	NA
1700047F07Rik	0.0215408	0.528025	2.94486	0.179304	0.857699	NA
1700047G07Rik	0	NA	NA	NA	NA	NA
1700047I17Rik2	0.0151417	0.287579	2.94486	0.0976545	0.922207	NA
1700047K16Rik	12.8507	0.218179	0.13383	1.63027	0.103043	0.25086
1700048O20Rik	14.8127	-0.45565	0.253815	-1.79521	0.0726205	0.195763
1700049E15Rik	0.364171	0.786697	0.750261	1.04857	0.294378	NA
1700049E17Rik1	0	NA	NA	NA	NA	NA
1700049E17Rik2	0	NA	NA	NA	NA	NA
1700049G17Rik	352.442	0.0986864	0.075502	1.30707	0.191189	0.381044
1700049J03Rik	0.141357	0.883089	1.92111	0.459676	0.645748	NA
1700049L16Rik	0	NA	NA	NA	NA	NA
1700051A21Rik	0.0410194	0.407802	2.94486	0.138479	0.889862	NA
1700052N19Rik	801.927	0.0144017	0.0388184	0.371	0.710637	0.845584
1700054M17Rik	0	NA	NA	NA	NA	NA
1700054N08Rik	165.568	-0.122654	0.0570285	-2.15074	0.0314963	0.108577
1700054O13Rik	0.0722113	0.528026	2.94486	0.179304	0.857699	NA
1700054O19Rik	0.0149095	0.528025	2.94486	0.179304	0.857699	NA
1700055D18Rik	16.677	0.0537152	0.11926	0.450406	0.652418	0.806669
1700055N04Rik	1.00094	-0.814037	0.527651	-1.54276	0.12289	0.283955
1700056E22Rik	3.46687	0.462115	0.308612	1.4974	0.134289	0.301136
1700056N10Rik	25.2361	0.178279	0.13774	1.29431	0.195558	0.387429
1700057G04Rik	3.34489	2.17448	0.868948	2.50243	0.0123346	0.0552359
1700057H15Rik	0.019198	0.528025	2.94486	0.179304	0.857699	NA
1700057H21Rik	0.0121317	0.287579	2.94486	0.0976545	0.922207	NA
1700057K13Rik	0.291967	0.282594	0.806435	0.350424	0.726021	NA
1700058C13Rik	0	NA	NA	NA	NA	NA
1700058G18Rik	0	NA	NA	NA	NA	NA
1700058P15Rik	105.825	0.169452	0.0718026	2.35997	0.0182764	0.0733715
1700060C16Rik	0	NA	NA	NA	NA	NA
1700060C20Rik	0.580545	0.581307	0.629406	0.923581	0.355705	NA
1700060J05Rik	37.2897	0.12709	0.120733	1.05265	0.2925	0.500465
1700061E18Rik	3.56767	0.0730285	0.239221	0.305276	0.760156	0.874933
1700061F12Rik	0	NA	NA	NA	NA	NA
1700061G19Rik	11.7784	0.123398	0.14886	0.828954	0.40713	0.612145
1700061H18Rik	9.42234	-0.0197476	0.192086	-0.102806	0.918117	0.96119
1700061I17Rik	0.0121317	0.287579	2.94486	0.0976545	0.922207	NA
1700061J05Rik	0.0598369	0.287003	2.94484	0.0974593	0.922362	NA
1700061J23Rik	0.0319537	0.528025	2.94486	0.179304	0.857699	NA
1700062I23Rik	3.75642	0.503881	0.255166	1.97472	0.0482998	0.147319
1700063H04Rik	0	NA	NA	NA	NA	NA
1700064E03Rik	37.1746	0.188282	0.0973477	1.93412	0.0530981	0.157087
1700064H15Rik	0.56569	0.320231	0.634644	0.504585	0.613851	NA
1700065D16Rik	0.819569	-0.0110937	0.545506	-0.0203365	0.983775	0.993356
1700065I17Rik	0.264076	0.0494575	0.950531	0.0520315	0.958504	NA
1700066B19Rik	355.216	-0.150887	0.141134	-1.0691	0.285024	0.49215
1700066J03Rik	0.0388714	0.407802	2.94486	0.138479	0.889862	NA
1700066J24Rik	0.0685761	0.161858	2.48408	0.0651582	0.948048	NA
1700066M21Rik	224.678	-0.115733	0.0611363	-1.89303	0.0583541	0.16786
1700066O22Rik	0.977681	-0.763744	0.631115	-1.21015	0.226221	0.425637
1700067G03Rik	0.834515	0.577096	0.522057	1.10543	0.268975	0.475377
1700067K01Rik	21.9351	0.302119	0.137031	2.20475	0.0274715	0.0984168
1700067P10Rik	0.0713306	0.16176	2.94474	0.0549319	0.956193	NA
1700069B07Rik	4.76202	0.143024	0.251829	0.567941	0.570075	0.749006
1700069L16Rik	0	NA	NA	NA	NA	NA
1700071G01Rik	0.294022	0.426792	0.763053	0.559322	0.575942	NA
1700071K01Rik	0.0223127	0.528025	2.94486	0.179304	0.857699	NA
1700071M16Rik	1.68056	0.706746	0.439648	1.60753	0.107939	0.259371
1700072E05Rik	0	NA	NA	NA	NA	NA
1700073E17Rik	0.0248439	0.287579	2.94486	0.0976545	0.922207	NA
1700074P13Rik	0	NA	NA	NA	NA	NA
1700080E11Rik	0	NA	NA	NA	NA	NA
1700080G11Rik	0	NA	NA	NA	NA	NA
1700080N15Rik	0	NA	NA	NA	NA	NA
1700080O16Rik	0.0418489	0.528025	2.94486	0.179304	0.857699	NA
1700081H22Rik	0.0223127	0.528025	2.94486	0.179304	0.857699	NA
1700081L11Rik	2205.05	-0.0455149	0.0285933	-1.5918	0.111429	0.264976
1700082M22Rik	3.4925	-0.348878	0.257262	-1.35612	0.175061	0.360048
1700084C01Rik	23.3588	-0.399481	0.144067	-2.77288	0.00555619	0.0303346
1700084C06Rik	8.13256	0.412165	0.168321	2.44868	0.014338	0.061635
1700084E18Rik	4.29305	0.0257553	0.231084	0.111454	0.911256	0.957472
1700084J12Rik	10.8712	0.147536	0.177974	0.828971	0.407121	0.612145
1700084M14Rik	0	NA	NA	NA	NA	NA
1700085B03Rik	0	NA	NA	NA	NA	NA
1700086D15Rik	0.0383959	0.648249	2.94486	0.220129	0.825771	NA
1700086L19Rik	9.37007	-0.130967	0.182978	-0.715753	0.474144	0.670931
1700086O06Rik	91.5213	0.0384075	0.085928	0.446973	0.654894	0.808431
1700086P04Rik	3.46935	-0.0896473	0.27052	-0.331388	0.740351	0.863608
1700087M22Rik	0.370971	-0.180148	0.808829	-0.222727	0.823748	NA
1700088E04Rik	2.89728	-0.293238	0.30188	-0.971372	0.331363	0.538997
1700090G07Rik	0.235419	0.29563	0.813477	0.363416	0.716294	NA
1700091E21Rik	3.69388	-0.0653288	0.392444	-0.166467	0.86779	0.935423
1700091H14Rik	0	NA	NA	NA	NA	NA
1700092C02Rik	0	NA	NA	NA	NA	NA
1700092C17Rik	0.0781142	0.287003	2.94484	0.0974593	0.922362	NA
1700092E19Rik	0.0607484	0.648249	2.94486	0.220129	0.825771	NA
1700092K14Rik	0	NA	NA	NA	NA	NA
1700092M07Rik	8.02161	0.244736	0.167765	1.4588	0.144619	0.316576
1700093J21Rik	1.66878	0.252192	0.374294	0.67378	0.500452	0.692395
1700093K21Rik	1.43465	0.556643	0.418168	1.33115	0.183141	0.370078
1700094C10Rik	0.474541	-0.332593	0.69567	-0.47809	0.632586	NA
1700094D03Rik	264.168	-0.000683066	0.0748844	-0.00912161	0.992722	0.997064
1700095A21Rik	0	NA	NA	NA	NA	NA
1700095B22Rik	0.572077	0.466244	0.649251	0.718125	0.47268	NA
1700095J03Rik	0.0383959	0.648249	2.94486	0.220129	0.825771	NA
1700095J07Rik	0.044683	0.528026	2.94486	0.179304	0.857699	NA
1700095J12Rik	0.259639	-0.38239	1.061	-0.360405	0.718544	NA
1700099I09Rik	1.9431	0.570206	0.372996	1.52872	0.126334	0.2889
1700101E01Rik	6.50162	-0.0431286	0.192381	-0.224183	0.822615	0.911334
1700101G07Rik	0.0155111	0.287579	2.94486	0.0976545	0.922207	NA
1700101I11Rik	0.591854	-0.131143	0.611011	-0.214633	0.830054	NA
1700101I19Rik	0	NA	NA	NA	NA	NA
1700102P08Rik	25.7801	0.077672	0.149986	0.51786	0.604556	0.77292
1700104A03Rik	0	NA	NA	NA	NA	NA
1700104B16Rik	0.251278	0.274741	0.913294	0.300824	0.763549	NA
1700106J16Rik	0.0590838	0.528026	2.94486	0.179304	0.857699	NA
1700106N22Rik	156.959	-0.0228475	0.0485576	-0.470525	0.63798	0.795996
1700108M19Rik	0.0377051	0.407802	2.94486	0.138479	0.889862	NA
1700108N11Rik	6.27818	0.0857262	0.182843	0.46885	0.639177	0.796815
1700109F18Rik	0.914298	0.419136	0.633521	0.661597	0.50823	0.699048
1700109G15Rik	0.0378238	0.407802	2.94486	0.138479	0.889862	NA
1700109H08Rik	29.5472	0.147517	0.120199	1.22727	0.21972	0.417745
1700109K24Rik	27.2838	-0.135325	0.152866	-0.885251	0.376021	0.584304
1700110I01Rik	0.019257	0.528025	2.94486	0.179304	0.857699	NA
1700110K17Rik	114.515	0.0938222	0.188817	0.496896	0.619262	0.783037
1700110M21Rik	0.0383959	0.648249	2.94486	0.220129	0.825771	NA
1700111E14Rik	0.0437874	0.287003	2.94484	0.0974593	0.922362	NA
1700112D23Rik	6.40549	0.000490394	0.509899	0.000961746	0.999233	0.999726
1700112E06Rik	30.9892	0.139373	0.226082	0.616469	0.537585	0.723044
1700112J05Rik	1.55369	-0.0616632	0.437827	-0.140839	0.887997	0.945788
1700112J16Rik	6.66319	-0.151859	0.188528	-0.805495	0.420534	0.624405
1700112K13Rik	0.0319537	0.528025	2.94486	0.179304	0.857699	NA
1700112M01Rik	0.288826	0.429105	0.766823	0.559588	0.57576	NA
1700113A16Rik	49.0419	-0.122769	0.0772275	-1.58971	0.1119	0.265783
1700113H08Rik	0.072778	0.0415367	2.94474	0.0141054	0.988746	NA
1700119I11Rik	0.0862598	0.0716847	2.41945	0.0296284	0.976363	NA
1700120B22Rik	5.16735	-0.15633	0.218263	-0.716247	0.473839	0.670671
1700120E14Rik	0.551431	0.0803634	0.648336	0.123953	0.901352	NA
1700120G11Rik	0	NA	NA	NA	NA	NA
1700121C08Rik	0.16851	0.899936	1.2643	0.711804	0.476586	NA
1700121F15Rik	39.9328	0.0477596	0.106481	0.448526	0.653774	0.807587
1700121N20Rik	0	NA	NA	NA	NA	NA
1700122E12Rik	6.44312	0.181599	0.197398	0.919962	0.357592	0.565518
1700123I01Rik	8.6572	0.367765	0.214705	1.71288	0.0867339	0.222215
1700123K08Rik	0.0605161	0.528026	2.94486	0.179304	0.857699	NA
1700123L14Rik	0	NA	NA	NA	NA	NA
1700123M08Rik	19.7179	-0.347464	0.123461	-2.81435	0.00488753	0.0274832
1700123O12Rik	0.0242282	0.287579	2.94486	0.0976545	0.922207	NA
1700123O20Rik	805.512	-0.0042305	0.0384736	-0.109959	0.912442	0.958185
1700125D06Rik	1.28492	0.942445	0.478007	1.97161	0.0486539	0.148043
1700125G02Rik	0.0365631	0.528025	2.94486	0.179304	0.857699	NA
1700125G22Rik	0.212314	-0.174493	1.06036	-0.16456	0.86929	NA
1700125H03Rik	0.0761937	0.161868	2.44862	0.0661057	0.947294	NA
1700125H20Rik	0.13761	0.152699	1.28925	0.11844	0.905719	NA
1700128E19Rik	1.07398	-1.36393	0.628325	-2.17074	0.0299511	0.104764
1700128F08Rik	0	NA	NA	NA	NA	NA
1700129C05Rik	0	NA	NA	NA	NA	NA
1810006K21Rik	1354.57	-0.0272577	0.045082	-0.604626	0.545427	0.729335
1810007I06Rik	12.8248	0.113343	0.238204	0.475822	0.634201	0.793417
1810008A18Rik	803.682	0.0280678	0.0442126	0.634836	0.525536	0.713059
1810008B01Rik	0.233521	-0.484463	1.04289	-0.464541	0.64226	NA
1810009A15Rik	522.6	-0.0316091	0.0434934	-0.726757	0.467375	0.665743
1810009J06Rik	0	NA	NA	NA	NA	NA
1810009N23Rik	70.5314	0.101522	0.104404	0.972393	0.330855	0.538553
1810010H24Rik	21.7836	0.46595	0.13939	3.34279	0.000829413	0.00730582
1810010K12Rik	0.129558	0.890764	2.76819	0.321786	0.747615	NA
1810011H11Rik	10.2827	0.609426	0.243618	2.50157	0.0123645	0.055321
1810011O10Rik	1139.37	0.3998	0.143582	2.78446	0.00536163	0.0295028
1810012K08Rik	36.9705	0.0274118	0.0810651	0.338146	0.735253	0.860908
1810012P15Rik	1223.72	-0.0219339	0.0577625	-0.379725	0.70415	0.842051
1810013D10Rik	1128.04	0.0364453	0.0383582	0.950133	0.342045	0.549271
1810013D15Rik	1.73538	-0.204563	0.372517	-0.549138	0.582911	0.757983
1810013L24Rik	1372.97	0.0749847	0.0389902	1.92317	0.054459	0.159923
1810014B01Rik	152.536	0.0164033	0.0738746	0.222043	0.82428	0.912382
1810014F10Rik	795.903	-0.0414645	0.0928493	-0.446579	0.655179	0.80866
1810019D21Rik	765.946	0.107289	0.0791755	1.35508	0.175391	0.360398
1810019J16Rik	349.509	0.059248	0.0484913	1.22183	0.221773	0.420467
1810019N24Rik	2.56258	-0.838609	0.323321	-2.59374	0.00949391	0.0454457
1810020D17Rik	926.355	0.073604	0.0875724	0.840493	0.400632	0.606648
1810020O05Rik	0.110705	0.295161	1.48385	0.198916	0.842328	NA
1810021B22Rik	50.6176	0.113551	0.071782	1.58189	0.113674	0.268853
1810022K09Rik	95.4978	0.0226288	0.0670945	0.337267	0.735916	0.861165
1810024B03Rik	37.5047	0.0599727	0.0807101	0.743063	0.457443	0.657638
1810026J23Rik	1273.68	-0.0263128	0.0376916	-0.698108	0.48511	0.679087
1810027O10Rik	534.412	0.0929736	0.0501473	1.85401	0.0637375	0.178805
1810029B16Rik	235.791	-0.0396987	0.066713	-0.595067	0.551798	0.734778
1810030J14Rik	89.0475	-0.106294	0.246492	-0.431228	0.666302	0.816351
1810030N24Rik	295.787	0.0585397	0.0594807	0.98418	0.325027	0.532443
1810030O07Rik	1143.22	-0.103667	0.0315437	-3.28647	0.00101452	0.00849358
1810031K17Rik	1914.46	0.110526	0.0620534	1.78114	0.07489	0.200151
1810032O08Rik	407.538	0.102685	0.0570583	1.79965	0.0719156	0.194509
1810033B17Rik	2.43638	0.676416	0.500893	1.35042	0.176881	0.362248
1810034E14Rik	177.391	0.0777445	0.0949482	0.81881	0.412895	0.617288
1810035I16Rik	0.0552917	0.166779	2.94484	0.0566342	0.954837	NA
1810035L17Rik	658.707	-0.0399262	0.0473493	-0.843226	0.399102	0.605824
1810037I17Rik	573.046	0.0693631	0.0486384	1.4261	0.15384	0.329295
1810041L15Rik	10.6159	0.485888	0.218156	2.22725	0.0259305	0.0944295
1810043G02Rik	85.9176	-0.150414	0.0827154	-1.81845	0.0689957	0.188802
1810043H04Rik	564.774	-0.0294831	0.063587	-0.463666	0.642887	0.799351
1810046J19Rik	610.056	0.0547936	0.0612849	0.894079	0.37128	0.579143
1810046K07Rik	130.766	0.336442	0.164054	2.0508	0.0402863	0.129755
1810048J11Rik	126.404	-0.108829	0.0598758	-1.81757	0.0691295	0.189092
1810049H13Rik	194.239	-0.0431763	0.0725335	-0.59526	0.551669	0.734778
1810055G02Rik	804.381	0.288459	0.141545	2.03793	0.0415572	0.132646
1810058I24Rik	684.009	0.192018	0.0667075	2.87851	0.0039956	0.0236482
1810058N05Rik	32.9292	-0.158651	0.137093	-1.15725	0.24717	0.450748
1810059C17Rik	1.05757	0.446437	0.477551	0.934847	0.349867	0.55698
1810059H22Rik	62.8848	0.106808	0.153612	0.695311	0.486861	0.680504
1810062G17Rik	6.84153	-0.00958463	0.302765	-0.031657	0.974746	0.989177
1810062O18Rik	15.572	0.0270265	0.123079	0.219587	0.826192	0.913751
1810063B05Rik	410.276	-0.00571041	0.0551522	-0.103539	0.917535	0.960875
1810063B07Rik	335.59	-0.0543743	0.049179	-1.10564	0.268882	0.475255
1810063I02Rik	2.31017	-0.457662	0.332631	-1.37588	0.168858	0.351513
1810064F22Rik	17.0294	-0.176856	0.156775	-1.12809	0.259282	0.464604
1810065E05Rik	305.082	0.0241076	0.319088	0.0755516	0.939776	0.971443
1810074P20Rik	1326.56	0.0659674	0.0402166	1.6403	0.100942	0.24714
2010001A14Rik	162.745	0.15245	0.093571	1.62925	0.103261	0.251207
2010001E11Rik	716.144	0.243168	0.164672	1.47668	0.139761	0.309541
2010001K21Rik	220.559	0.179116	0.0937152	1.91128	0.0559684	0.163009
2010001M06Rik	2112.61	0.393697	0.0568435	6.92598	4.3298e-12	3.65814e-09
2010001M09Rik	33.7394	1.42538	0.415189	3.43308	0.000596764	0.00566242
2010002M12Rik	718.934	0.712484	0.20716	3.43929	0.000583232	0.00557154
2010002N04Rik	408.45	-0.0121079	0.113288	-0.106877	0.914886	0.95941
2010003K11Rik	616.926	0.625097	0.20283	3.08187	0.00205704	0.0143879
2010003O02Rik	129.904	-0.148829	0.0685926	-2.16975	0.0300255	0.104952
2010005H15Rik	2.3789	2.08805	0.534401	3.90727	9.33445e-05	0.00138866
2010007H06Rik	89.0957	-0.223387	0.14216	-1.57138	0.116094	0.272647
2010007H12Rik	299.138	0.122483	0.05654	2.1663	0.0302883	0.105473
2010011I20Rik	761.542	-0.0203082	0.043032	-0.471932	0.636975	0.795438
2010012O05Rik	256.862	-0.0719311	0.0430866	-1.66946	0.0950271	0.236803
2010012P19Rik	292.937	0.0682062	0.0768911	0.88705	0.375052	0.583066
2010013B24Rik	0.107054	0.883223	1.70006	0.519525	0.603395	NA
2010015L04Rik	156.676	-0.270902	0.122732	-2.20727	0.0272953	0.0979415
2010015M23Rik	18.1188	0.0254453	0.129036	0.197195	0.843675	0.923436
2010016I18Rik	212.752	0.123416	0.112785	1.09426	0.273841	0.480835
2010106E10Rik	2602.22	0.789932	0.221242	3.57044	0.000356387	0.00381746
2010106G01Rik	4116.14	0.0146383	0.046322	0.316011	0.751994	0.870197
2010107E04Rik	2616.21	0.0703899	0.0566196	1.24321	0.213792	0.41038
2010107G12Rik	1647.89	0.293925	0.104149	2.82214	0.00477039	0.0270269
2010107G23Rik	462.873	0.0640836	0.0332901	1.92501	0.0542286	0.1595
2010107H07Rik	194.432	0.0773297	0.0689024	1.12231	0.261732	0.467259
2010109A12Rik	4.50545	-0.0823189	0.226577	-0.363316	0.716369	0.848967
2010109I03Rik	920.229	1.90052	0.377776	5.03081	4.88414e-07	2.74337e-05
2010109K11Rik	1048.13	0.263948	0.0685661	3.84954	0.000118339	0.00165601
2010110K18Rik	44.8048	-0.0911654	0.0961558	-0.948101	0.343078	0.550537
2010110P09Rik	4626.49	0.352324	0.145571	2.42029	0.0155081	0.065308
2010111I01Rik	1175.22	-0.146429	0.0273538	-5.35316	8.64325e-08	7.7893e-06
2010204K13Rik	40.3671	0.162885	0.111949	1.45499	0.145673	0.317956
2010300C02Rik	2585.43	0.000432514	0.0465983	0.00928176	0.992594	0.997064
2010300F17Rik	2.45514	0.421404	0.388684	1.08418	0.278285	0.485359
2010305A19Rik	725.679	-0.0271084	0.0568549	-0.4768	0.633505	0.793012
2010317E24Rik	637.987	-0.223931	0.0492787	-4.54418	5.51497e-06	0.000159298
2010320O07Rik	1.95936	-0.0648399	0.399051	-0.162485	0.870924	0.93704
2010321M09Rik	841.446	-0.037728	0.0323874	-1.1649	0.24406	0.447491
2200002D01Rik	3764.71	0.501019	0.123569	4.05457	5.02262e-05	0.000866045
2200002J24Rik	31.2537	0.0478046	0.214373	0.222998	0.823537	0.912037
2200002K05Rik	1692.55	0.174116	0.109556	1.58929	0.111996	0.265887
2210008F06Rik	5.38441	0.11398	0.21725	0.524648	0.599828	0.769631
2210009G21Rik	447.851	-0.0593623	0.0438852	-1.35267	0.17616	0.361433
2210010C04Rik	0.395436	-0.489318	1.5588	-0.313907	0.753591	NA
2210010C17Rik	1817.98	0.375646	0.116266	3.23091	0.00123395	0.0098482
2210011C24Rik	39.1173	0.243151	0.176582	1.37698	0.168518	0.351005
2210012G02Rik	544.547	0.01391	0.0300313	0.463185	0.643232	0.799682
2210013O21Rik	169.032	-0.098582	0.0540017	-1.82554	0.0679202	0.186843
2210015D19Rik	289.082	-0.0793325	0.0332298	-2.38739	0.0169687	0.0697777
2210016F16Rik	3059.37	0.283978	0.0691599	4.10611	4.02373e-05	0.000725238
2210016L21Rik	770.539	-0.0134824	0.0339196	-0.397481	0.691013	0.833036
2210018M11Rik	723.57	-0.0993357	0.0609936	-1.62863	0.103392	0.251467
2210020M01Rik	110.707	0.228848	0.192899	1.18636	0.235479	0.4372
2210021J22Rik	421.433	-0.00144298	0.044393	-0.0325047	0.97407	0.988965
2210403K04Rik	422.989	0.699278	0.146905	4.76008	1.93517e-06	7.18405e-05
2210404J11Rik	283.433	0.0453569	0.041393	1.09576	0.273183	0.480135
2210404O07Rik	18437.1	0.137201	0.157519	0.871016	0.383745	0.591412
2210404O09Rik	197.944	0.119242	0.0647531	1.84149	0.0655499	0.182576
2210406O10Rik	21.7802	-0.0555265	0.102271	-0.542934	0.587175	0.760936
2210407C18Rik	5870.13	-0.529429	0.363748	-1.45548	0.145536	0.317888
2210408F21Rik	1.22326	0.035243	0.466004	0.0756281	0.939715	0.97143
2210408I21Rik	47.0957	-0.181124	0.109027	-1.66129	0.0966562	0.239538
2210409E12Rik	0	NA	NA	NA	NA	NA
2210411K11Rik	820.896	-0.00917248	0.0478972	-0.191504	0.848131	0.925844
2210411M09Rik	9.16831	0.00080426	0.171094	0.00470068	0.996249	0.998362
2210414B05Rik	0.444587	0.248985	0.823487	0.302354	0.762382	NA
2210415F13Rik	48336.5	-0.0953555	0.0945484	-1.00854	0.313197	0.520789
2210416O15Rik	1.48853	-0.514164	0.406777	-1.264	0.206232	0.400437
2210417A02Rik	53.4929	-0.169318	0.178068	-0.950859	0.341676	0.548983
2210417K05Rik	3.71016	0.362937	0.285612	1.27074	0.203823	0.397701
2210418O10Rik	0	NA	NA	NA	NA	NA
2300002M23Rik	0.0722263	0.407226	2.94484	0.138284	0.890016	NA
2300003K06Rik	0.0418489	0.528025	2.94486	0.179304	0.857699	NA
2300005B03Rik	0.0223127	0.528025	2.94486	0.179304	0.857699	NA
2300009A05Rik	205.386	-0.062055	0.0515701	-1.20331	0.228855	0.428762
2310001A20Rik	1299.02	-0.00559662	0.0282296	-0.198253	0.842847	0.923125
2310001H17Rik	699.185	0.0192467	0.0602246	0.319582	0.749285	0.868883
2310001H18Rik	0	NA	NA	NA	NA	NA
2310001K24Rik	0.549525	0.793416	0.673894	1.17736	0.239052	NA
2310002F09Rik	0.372892	0.320205	0.667099	0.479996	0.63123	NA
2310002J15Rik	1.82836	1.27822	0.566865	2.2549	0.0241396	0.0899611
2310002L09Rik	0.0282733	0.287579	2.94486	0.0976545	0.922207	NA
2310002L13Rik	0.160725	0.0350536	1.42687	0.0245668	0.9804	NA
2310003C23Rik	1103.45	0.00118944	0.0186839	0.0636609	0.94924	0.976062
2310003F16Rik	188.966	0.0820183	0.0494162	1.65974	0.0969661	0.2401
2310003H01Rik	848.695	-0.147926	0.044383	-3.33294	0.00085934	0.00750755
2310003L06Rik	0	NA	NA	NA	NA	NA
2310003L22Rik	331.357	-0.129675	0.0578392	-2.24198	0.0249625	0.0918961
2310004I24Rik	422.587	0.372571	0.100594	3.7037	0.000212479	0.00254937
2310004N24Rik	700.894	-0.0186748	0.0386132	-0.483637	0.628644	0.789824
2310005A03Rik	0.347885	0.876762	0.857229	1.02279	0.306409	NA
2310005G13Rik	0.468868	-0.379534	0.649721	-0.584149	0.55912	NA
2310006M14Rik	187.742	0.0601368	0.117894	0.51009	0.609988	0.776735
2310007B03Rik	312.717	0.245624	0.114695	2.14154	0.0322309	0.110576
2310007L24Rik	1.0111	-0.134413	0.506397	-0.26543	0.790678	0.893728
2310008H04Rik	476.412	-0.235415	0.0414746	-5.67614	1.3777e-08	2.28981e-06
2310008H09Rik	1548.49	-0.118799	0.0483161	-2.4588	0.0139403	0.0603991
2310009B15Rik	54.342	0.128749	0.0894175	1.43986	0.149907	0.323507
2310010G23Rik	0	NA	NA	NA	NA	NA
2310010J17Rik	35.7016	0.140148	0.0967383	1.44874	0.147411	0.320266
2310010M20Rik	0.0683629	0.40724	2.48528	0.163861	0.869841	NA
2310011J03Rik	974.976	0.100355	0.0455729	2.20208	0.0276595	0.0988717
2310014F06Rik	1.60052	-0.317678	0.393765	-0.80677	0.419799	0.623654
2310014H01Rik	126.648	1.21822	0.219487	5.55029	2.852e-08	3.66012e-06
2310014L17Rik	13.8491	-0.195826	0.127556	-1.53521	0.124731	0.286787
2310015A10Rik	380.774	0.0995712	0.0864514	1.15176	0.24942	0.453465
2310015B20Rik	2.25109	-0.224631	0.353732	-0.635031	0.525408	0.713059
2310016C08Rik	121.842	-0.000321412	0.0889708	-0.00361256	0.997118	0.998803
2310016D23Rik	0.132037	0.282305	1.92283	0.146817	0.883276	NA
2310016G11Rik	30.3709	0.191517	0.132907	1.44099	0.149588	0.323277
2310016M24Rik	1484.98	0.0430656	0.0439817	0.979172	0.327495	0.534972
2310021H06Rik	0.0290246	0.407802	2.94486	0.138479	0.889862	NA
2310021P13Rik	2148.79	0.174171	0.0481498	3.61726	0.000297734	0.00330253
2310022A10Rik	460.181	-0.104936	0.0334073	-3.1411	0.00168314	0.0123611
2310022B05Rik	614.079	-0.0236039	0.0539651	-0.437391	0.661828	0.813302
2310026I22Rik	0	NA	NA	NA	NA	NA
2310026L22Rik	11.3324	-0.198132	0.142884	-1.38667	0.165544	0.346555
2310028H24Rik	84.0812	0.186144	0.111019	1.67668	0.0936057	0.234529
2310028O11Rik	2760.01	0.010635	0.0596627	0.178253	0.858525	0.930274
2310030G06Rik	479.849	0.0497791	0.0480311	1.03639	0.300019	0.507508
2310030N02Rik	282.409	-0.0472717	0.0613258	-0.770829	0.440808	0.642856
2310031A07Rik	7.84053	0.379597	0.169574	2.23853	0.0251862	0.092442
2310033E01Rik	0.373558	0.870253	0.830249	1.04818	0.294554	NA
2310033P09Rik	373.198	0.00330746	0.0365392	0.0905183	0.927875	0.966032
2310034C09Rik	0	NA	NA	NA	NA	NA
2310035C23Rik	2105.24	0.00984362	0.0478046	0.205913	0.836858	0.920045
2310035K24Rik	570.808	0.211635	0.0685946	3.08531	0.00203341	0.0142571
2310036O22Rik	1760.57	0.0560073	0.0322943	1.73428	0.0828688	0.214876
2310037I24Rik	428.225	-0.0522063	0.0376884	-1.38521	0.165989	0.34721
2310039H08Rik	386.938	0.0549431	0.0701029	0.783749	0.433187	0.635904
2310040G07Rik	1.61111	-0.361321	0.376098	-0.960709	0.336698	0.54409
2310042D19Rik	131.904	0.17838	0.0946205	1.88522	0.0594008	0.170003
2310042E22Rik	0.378884	-0.62101	0.913164	-0.680064	0.496464	NA
2310043D23Rik	12.723	-0.235133	0.153248	-1.53434	0.124947	0.287019
2310043J07Rik	0.600122	-0.455983	0.578245	-0.788564	0.430367	NA
2310043M15Rik	53.9698	-0.0184649	0.108074	-0.170854	0.864339	0.933536
2310044G17Rik	1634.72	-0.173274	0.11521	-1.50399	0.132585	0.29874
2310044H10Rik	2390.93	-0.0256295	0.0324312	-0.790271	0.42937	0.632543
2310044K18Rik	0.532143	-0.332632	0.712631	-0.466766	0.640668	NA
2310045N01Rik	456.882	-0.0026637	0.0385745	-0.0690534	0.944947	0.974256
2310046A06Rik	5.21718	-0.136335	0.221239	-0.616233	0.53774	0.723157
2310046K01Rik	1716.31	0.52344	0.220702	2.3717	0.0177065	0.0719074
2310046O06Rik	459.556	0.00219365	0.0346906	0.0632348	0.94958	0.976141
2310047B19Rik	246.629	-0.0648217	0.0563467	-1.15041	0.249976	0.454068
2310047M10Rik	150.857	0.413424	0.0839514	4.92456	8.45493e-07	4.015e-05
2310050B05Rik	3.00601	1.00737	0.348849	2.88771	0.00388057	0.0231908
2310050C09Rik	0	NA	NA	NA	NA	NA
2310057J16Rik	3018.67	0.0495795	0.0464043	1.06842	0.285329	0.49231
2310057J18Rik	0	NA	NA	NA	NA	NA
2310057M21Rik	222.218	-0.0313045	0.0449296	-0.696744	0.485963	0.679718
2310057N15Rik	0	NA	NA	NA	NA	NA
2310058D17Rik	52.3726	-0.0201726	0.081331	-0.248031	0.804111	0.900708
2310061C15Rik	373.813	-0.157548	0.0569925	-2.76436	0.0057035	0.0309142
2310061I04Rik	1378.03	0.0645532	0.0585276	1.10295	0.270048	0.476857
2310061N02Rik	0	NA	NA	NA	NA	NA
2310065F04Rik	0.019198	0.528025	2.94486	0.179304	0.857699	NA
2310067B10Rik	3884.89	8.20079e-05	0.0411804	0.00199143	0.998411	0.999446
2310069G16Rik	0.550519	-0.189967	0.722251	-0.263021	0.792535	NA
2310075C17Rik	0	NA	NA	NA	NA	NA
2310079F23Rik	340.47	0.0198937	0.0563718	0.352902	0.724162	0.853711
2310079G19Rik	0.0245194	0.287579	2.94486	0.0976545	0.922207	NA
2310081O03Rik	0.095187	-0.0905169	2.40703	-0.0376052	0.970002	NA
2400001E08Rik	996.553	0.0194806	0.036918	0.527673	0.597726	0.768505
2400003C14Rik	3590.91	0.166282	0.0319422	5.20572	1.93247e-07	1.41461e-05
2400009B08Rik	1.28353	-0.323633	0.427859	-0.756402	0.449408	0.650514
2410001C21Rik	1690.38	0.132321	0.0373132	3.54621	0.000390811	0.00409958
2410002F23Rik	2362.11	-0.000302981	0.0726559	-0.00417008	0.996673	0.998544
2410002I01Rik	1586.76	0.087533	0.0731359	1.19685	0.231364	0.431747
2410002O22Rik	1555.3	-0.103028	0.036533	-2.82013	0.00480037	0.0271512
2410003K15Rik	430.714	-0.00359405	0.0525106	-0.0684442	0.945432	0.974607
2410003L11Rik	0.279453	0.386574	1.31866	0.293157	0.769403	NA
2410004A20Rik	14.5593	0.187626	0.174143	1.07742	0.281292	0.488754
2410004B18Rik	508.506	0.0733975	0.0349994	2.09711	0.035984	0.119614
2410004I01Rik	0.0610469	0.648249	2.94486	0.220129	0.825771	NA
2410004N09Rik	294.07	0.0674334	0.0517495	1.30308	0.192549	0.383126
2410004P03Rik	0.808575	0.35594	0.603664	0.589632	0.555437	0.73766
2410006H16Rik	893.438	0.0525968	0.0545799	0.963666	0.335213	0.543111
2410012M07Rik	0	NA	NA	NA	NA	NA
2410015M20Rik	1687.86	0.0509923	0.0555276	0.918323	0.35845	0.566639
2410016O06Rik	756.068	-0.0759786	0.052005	-1.46099	0.144019	0.31574
2410017I17Rik	39.1699	0.358791	0.221168	1.62225	0.104749	0.253914
2410017P09Rik	102.367	0.0662618	0.0591222	1.12076	0.26239	0.468118
2410018L13Rik	0.824661	1.1619	0.993767	1.16918	0.24233	0.445407
2410018M08Rik	10.6397	-0.280494	0.16797	-1.66991	0.0949376	0.236645
2410019O14Rik	12.1682	-0.395703	0.159096	-2.48719	0.0128756	0.0570167
2410022L05Rik	241.964	0.117943	0.0499623	2.36063	0.0182438	0.0732969
2410024N13Rik	0.166678	-0.2239	1.63838	-0.136659	0.8913	NA
2410042D21Rik	451.76	-0.048255	0.0515211	-0.936606	0.348961	0.556062
2410057H14Rik	0.0223127	0.528025	2.94486	0.179304	0.857699	NA
2410066E13Rik	71.0876	0.237732	0.153674	1.54699	0.121866	0.282505
2410075B13Rik	179.218	-0.113895	0.0529418	-2.15133	0.0314502	0.108437
2410076I21Rik	25.4223	0.252467	0.128214	1.96911	0.0489402	0.148624
2410080I02Rik	1.34606	0.119786	0.438851	0.272954	0.784888	0.890464
2410089E03Rik	162.395	-0.0995742	0.065796	-1.51338	0.130184	0.295272
2410091C18Rik	649.231	-0.0150038	0.0432425	-0.346969	0.728614	0.856717
2410114N07Rik	0.0613848	0.161847	2.52482	0.0641024	0.948889	NA
2410124H12Rik	4.9292	-0.32083	0.253578	-1.26522	0.205794	0.39993
2410127L17Rik	35.0763	-0.221358	0.0911108	-2.42955	0.0151176	0.0641699
2410131K14Rik	420.636	-0.169388	0.0517775	-3.27147	0.00106992	0.00885138
2410133F24Rik	38.8803	0.0395811	0.0793624	0.498739	0.617963	0.781882
2410137F16Rik	0.101621	0.89073	2.35186	0.378735	0.704885	NA
2410137M14Rik	0	NA	NA	NA	NA	NA
2410141K09Rik	0	NA	NA	NA	NA	NA
2410152P15Rik	0	NA	NA	NA	NA	NA
2500002B13Rik	58.395	-0.0526513	0.116121	-0.453415	0.65025	0.804854
2500003M10Rik	3000.07	-0.044014	0.0220872	-1.99274	0.0462902	0.142783
2500004C02Rik	142.217	-0.174305	0.0737346	-2.36395	0.0180813	0.0728317
2510002D24Rik	727.35	-0.0876592	0.0285083	-3.07487	0.00210597	0.0146193
2510003D18Rik	0.267863	0.0311907	1.0168	0.0306753	0.975529	NA
2510003E04Rik	690.332	-0.0169948	0.0334735	-0.507707	0.611659	0.777934
2510006D16Rik	2586.29	0.0201456	0.0211659	0.951794	0.341201	0.548393
2510009E07Rik	252.04	-0.23	0.226066	-1.0174	0.308962	0.517284
2510012J08Rik	1260.43	-0.0376582	0.0371278	-1.01429	0.310445	0.518174
2510039O18Rik	2874.19	0.138593	0.0369091	3.75499	0.00017335	0.00219544
2510046G10Rik	16.9743	0.0918877	0.125017	0.735002	0.462338	0.661901
2510049J12Rik	889.565	0.281568	0.0806181	3.49261	0.000478325	0.00479199
2600006K01Rik	0.22871	-0.124005	1.05367	-0.117689	0.906314	NA
2610001J05Rik	427.16	-0.0180532	0.0403303	-0.447634	0.654417	0.808102
2610002D18Rik	237.769	-0.255067	0.0671859	-3.79644	0.000146791	0.00194542
2610002I17Rik	167.066	-0.0804522	0.053126	-1.51436	0.129933	0.29487
2610002J02Rik	552.876	-0.0175894	0.0406522	-0.432679	0.665248	0.815728
2610002M06Rik	926	-0.0974024	0.0402017	-2.42284	0.0153997	0.0650412
2610005L07Rik	363.642	0.05772	0.0916293	0.629929	0.528741	0.715611
2610008E11Rik	429.845	-0.100997	0.0505191	-1.99918	0.0455889	0.14165
2610015P09Rik	419.848	-0.170741	0.0531568	-3.21203	0.00131803	0.0103467
2610017I09Rik	0	NA	NA	NA	NA	NA
2610018G03Rik	50.7145	1.06514	0.204785	5.20125	1.97957e-07	1.4387e-05
2610019F03Rik	4.05199	0.121444	0.241655	0.502553	0.615278	0.78048
2610020C07Rik	67.7912	-0.0744918	0.0748126	-0.995712	0.31939	0.52747
2610020F03Rik	0.430996	-0.157592	0.67532	-0.233358	0.815483	NA
2610020H08Rik	372.971	-0.122941	0.0555457	-2.21334	0.0268742	0.0968762
2610021A01Rik	512.105	-0.0576014	0.0563275	-1.02262	0.306489	0.514588
2610021K21Rik	126.958	-0.326125	0.0724049	-4.50418	6.66309e-06	0.00018407
2610024D14Rik	0.485094	-0.146194	0.661025	-0.221162	0.824966	NA
2610024G14Rik	1023.64	-0.17668	0.050335	-3.51008	0.000447977	0.00454409
2610027K06Rik	2.17531	0.366285	0.356233	1.02822	0.303848	0.511765
2610027L16Rik	1013.8	-0.0769428	0.0441508	-1.74273	0.0813808	0.212021
2610028E06Rik	0.172344	0.895381	1.87637	0.477187	0.633229	NA
2610028H24Rik	1.1798	0.13114	0.431907	0.30363	0.76141	0.87563
2610029G23Rik	655.366	-0.470694	0.058075	-8.10493	5.27749e-16	7.64369e-13
2610029I01Rik	275.348	0.493957	0.110757	4.45983	8.20234e-06	0.000213777
2610034B18Rik	2148.33	0.125713	0.0405624	3.09926	0.00194005	0.0137451
2610034M16Rik	0.0102524	0.287579	2.94486	0.0976545	0.922207	NA
2610035D17Rik	215.29	-0.0983569	0.0955824	-1.02903	0.303467	0.511292
2610035F20Rik	0.023547	0.528025	2.94486	0.179304	0.857699	NA
2610036A22Rik	6.09735	0.282845	0.294605	0.960082	0.337014	0.544512
2610037D02Rik	30.4869	-0.0292449	0.132863	-0.220113	0.825783	0.913398
2610039C10Rik	576.99	-0.178578	0.0533234	-3.34896	0.000811142	0.00717919
2610042L04Rik	0.208989	-0.746558	1.2936	-0.577118	0.56386	NA
2610044O15Rik	73.663	-0.186515	0.0754447	-2.4722	0.0134283	0.0587711
2610101N10Rik	3189.99	-0.147552	0.0357109	-4.13184	3.59869e-05	0.000670622
2610109H07Rik	4.03698	0.361005	0.286315	1.26087	0.207356	0.401826
2610203C20Rik	2.16654	0.784129	0.490809	1.59762	0.110127	0.262618
2610203C22Rik	1.97434	-0.20387	0.36429	-0.559637	0.575727	0.752822
2610204G07Rik	0.446208	-0.314805	0.699818	-0.449839	0.652827	NA
2610204G22Rik	16.988	0.0727845	0.122309	0.595088	0.551785	0.734778
2610206C17Rik	51.0289	0.156495	0.10197	1.53471	0.124855	0.286927
2610301B20Rik	130.692	-0.1073	0.070834	-1.51481	0.129821	0.294726
2610301G19Rik	2647.97	-7.04753e-05	0.0241906	-0.00291334	0.997675	0.998979
2610303G11Rik	0	NA	NA	NA	NA	NA
2610305D13Rik	0.151062	0.0309503	1.65022	0.0187553	0.985036	NA
2610307P16Rik	0.293575	0.140479	0.943265	0.148929	0.88161	NA
2610316D01Rik	0.0223127	0.528025	2.94486	0.179304	0.857699	NA
2610318N02Rik	123.834	-0.161226	0.11989	-1.34478	0.178697	0.364714
2610507B11Rik	10081.7	-0.0715168	0.0561355	-1.274	0.202662	0.396422
2610507I01Rik	211.174	0.160559	0.0473394	3.39165	0.000694733	0.00638002
2610528B01Rik	86.7179	-0.0804615	0.088342	-0.910795	0.362403	0.57031
2610528E23Rik	255.271	-0.149014	0.0644713	-2.31133	0.0208148	0.0803621
2610528J11Rik	1053.31	0.185005	0.0446592	4.14261	3.43383e-05	0.000644701
2700007P21Rik	489.543	-0.122498	0.049516	-2.47392	0.013364	0.0586415
2700012I20Rik	7.15838	-0.128446	0.185241	-0.693399	0.488059	0.681832
2700016F22Rik	3.96972	0.449796	0.223896	2.00895	0.0445421	0.139379
2700023E23Rik	310.703	0.0202703	0.0578987	0.350099	0.726264	0.855394
2700029M09Rik	794.81	-0.156724	0.0569313	-2.75287	0.00590752	0.031799
2700033N17Rik	4.51089	-0.304311	0.544364	-0.559022	0.576147	0.753205
2700038G22Rik	210.722	-0.0859927	0.0763278	-1.12662	0.259902	0.46518
2700046A07Rik	0.927918	0.921917	0.48571	1.89808	0.0576854	0.166622
2700046G09Rik	41.7524	0.112631	0.0962191	1.17057	0.241773	0.444746
2700049A03Rik	417.417	-0.154888	0.0461387	-3.35701	0.000787902	0.00703492
2700050L05Rik	1092.23	0.034084	0.0339532	1.00385	0.31545	0.52335
2700060E02Rik	1103.5	-0.0114399	0.0353988	-0.323171	0.746566	0.867265
2700062C07Rik	191.981	0.0637267	0.0458233	1.39071	0.164315	0.344623
2700068H02Rik	12.3544	0.1656	0.146977	1.12671	0.259867	0.46518
2700069I18Rik	0.0223127	0.528025	2.94486	0.179304	0.857699	NA
2700073G19Rik	15.9477	0.0328573	0.180005	0.182536	0.855162	0.928932
2700078E11Rik	1601.64	0.0199215	0.0293996	0.67761	0.498019	0.69072
2700078K21Rik	1302.87	0.0374355	0.0431735	0.867094	0.38589	0.592804
2700081L22Rik	3.74785	-0.0799551	0.246046	-0.324961	0.745211	0.866547
2700081O15Rik	267.484	-0.0110387	0.103596	-0.106555	0.915142	0.959439
2700086A05Rik	17.3225	-0.180753	0.254466	-0.710322	0.477505	0.673415
2700089E24Rik	1342.69	-0.139084	0.0343012	-4.05477	5.01832e-05	0.000866045
2700094K13Rik	640.203	-0.117299	0.047903	-2.44868	0.014338	0.061635
2700097O09Rik	424.352	0.0222837	0.0539412	0.413111	0.679525	0.825518
2810001G20Rik	130.402	0.0803332	0.0553068	1.4525	0.146363	0.319043
2810002D19Rik	70.303	0.0581127	0.0816397	0.711818	0.476577	0.672622
2810002N01Rik	544.36	0.0143989	0.0488617	0.294686	0.768234	0.880429
2810004N23Rik	729.351	-0.13056	0.0467712	-2.79146	0.00524716	0.0290038
2810006K23Rik	199.241	-0.091068	0.0557614	-1.63317	0.102433	0.249733
2810007J24Rik	0	NA	NA	NA	NA	NA
2810008D09Rik	507.364	0.150089	0.0666954	2.25037	0.0244254	0.0906764
2810008M24Rik	1445.07	0.0381508	0.038353	0.994727	0.319869	0.528132
2810011L19Rik	0.0610825	0.407802	2.94486	0.138479	0.889862	NA
2810021B07Rik	457.96	-0.0222792	0.0386277	-0.576767	0.564097	0.744286
2810021J22Rik	226.264	0.0433992	0.0443756	0.977996	0.328076	0.535448
2810025M15Rik	178.868	-0.071336	0.0758518	-0.940465	0.346979	0.553991
2810029C07Rik	9.07465	0.073489	0.161538	0.454934	0.649157	0.803942
2810030E01Rik	3.04288	-0.0875039	0.279688	-0.312862	0.754385	0.871557
2810032G03Rik	0.137813	0.402527	1.92701	0.208886	0.834537	NA
2810046L04Rik	892.494	0.0360568	0.0309726	1.16415	0.244363	0.447845
2810055F11Rik	35.2691	-0.0805011	0.0873036	-0.922082	0.356486	0.564415
2810055G20Rik	1.9195	0.266794	0.471558	0.565772	0.571549	0.750143
2810403A07Rik	3107.44	0.0982821	0.046688	2.10508	0.0352843	0.117791
2810403D21Rik	69.8104	0.0361427	0.083592	0.432371	0.665472	0.815876
2810404F17Rik	13.5796	-0.0250215	0.30181	-0.0829049	0.933927	0.968591
2810405K02Rik	1872.33	0.228712	0.0965988	2.36765	0.0179013	0.0723963
2810407A14Rik	0.553438	-0.668459	0.673073	-0.993145	0.320639	NA
2810407C02Rik	3739.85	-0.0585369	0.047316	-1.23715	0.216032	0.413409
2810408A11Rik	329.289	0.171171	0.0626053	2.73413	0.00625452	0.0331303
2810408I11Rik	87.4645	-0.156457	0.0922225	-1.69652	0.0897883	0.227551
2810408M09Rik	308.008	0.00194436	0.0445234	0.0436704	0.965167	0.984137
2810410L24Rik	266.081	0.0643195	0.0606027	1.06133	0.288539	0.496137
2810417H13Rik	1741.67	-0.171696	0.0674585	-2.5452	0.0109214	0.0507337
2810422J05Rik	1045.44	0.0469421	0.0454888	1.03195	0.302096	0.509787
2810422O20Rik	118.795	-0.0481631	0.051697	-0.931643	0.351521	0.559023
2810425M01Rik	7.00911	0.194186	0.196226	0.989607	0.322366	0.530096
2810428I15Rik	607.395	-0.0236729	0.0404942	-0.584601	0.558816	0.739967
2810429I04Rik	25.4258	-0.441887	0.193712	-2.28115	0.0225397	0.085487
2810430I11Rik	0.0815272	0.407243	2.42466	0.167959	0.866616	NA
2810432D09Rik	381.368	0.0158293	0.0446371	0.354621	0.722873	0.853333
2810432L12Rik	1150.69	0.0846326	0.0451832	1.8731	0.0610548	0.173536
2810433D01Rik	0.648519	-0.502215	0.597144	-0.841027	0.400333	NA
2810442I21Rik	707.789	-0.167291	0.0818483	-2.04391	0.0409622	0.131256
2810442N19Rik	2.53864	0.041241	0.365955	0.112694	0.910273	0.957182
2810453I06Rik	213.037	-0.0409989	0.0570858	-0.718198	0.472635	0.669843
2810455O05Rik	90.8397	0.0172468	0.0815754	0.211422	0.832558	0.917338
2810459M11Rik	765.27	-0.0605732	0.0867301	-0.69841	0.484921	0.678916
2810468N07Rik	5.02246	0.726398	0.252276	2.87938	0.00398463	0.0236014
2810471M01Rik	0	NA	NA	NA	NA	NA
2810474O19Rik	1784.25	0.0935817	0.0699461	1.33791	0.180925	0.36767
2810488G03Rik	74.8413	0.0187553	0.0722153	0.259714	0.795084	0.896321
2900002K06Rik	14.8966	0.0489165	0.131207	0.372818	0.709284	0.844816
2900005J15Rik	132.045	0.108111	0.0794662	1.36046	0.173683	0.358049
2900006K08Rik	37.8696	-0.0888771	0.0956867	-0.928835	0.352975	0.560583
2900008C10Rik	8.07747	0.0687284	0.171543	0.400648	0.68868	0.831227
2900010J23Rik	1780.94	-0.0324843	0.0441147	-0.73636	0.461512	0.661114
2900010M23Rik	418.657	-0.000496076	0.057584	-0.00861483	0.993126	0.997258
2900011O08Rik	0.275471	0.676111	0.823016	0.821504	0.411359	NA
2900026A02Rik	4225.34	0.130593	0.0777891	1.67881	0.0931886	0.233859
2900041M22Rik	0.544587	0.939159	0.632353	1.48518	0.137496	NA
2900052L18Rik	125.311	0.121809	0.090814	1.3413	0.179822	0.366173
2900053A13Rik	288.185	0.018128	0.0541327	0.33488	0.737716	0.862171
2900053O20Rik	16.711	-0.144832	0.121813	-1.18897	0.234451	0.435915
2900055J20Rik	0	NA	NA	NA	NA	NA
2900056M20Rik	25.9306	-0.288037	0.11703	-2.46122	0.0138465	0.0600566
2900060B14Rik	0	NA	NA	NA	NA	NA
2900064A13Rik	1225.99	0.0422539	0.0236248	1.78854	0.0736887	0.197696
2900072N19Rik	0.166743	0.0416433	1.45329	0.0286546	0.97714	NA
2900073G15Rik	1896.18	0.169318	0.0515216	3.28635	0.00101496	0.00849378
2900076A07Rik	137.278	0.110694	0.0613237	1.80508	0.0710616	0.193075
2900079G21Rik	0.0857024	0.768472	2.93978	0.261405	0.79378	NA
2900089D17Rik	29.3381	0.0885079	0.123243	0.718159	0.472659	0.669843
2900092C05Rik	0	NA	NA	NA	NA	NA
2900092E17Rik	507.467	-0.0109541	0.0435105	-0.251757	0.801229	0.89934
2900093L17Rik	0	NA	NA	NA	NA	NA
2900097C17Rik	0	NA	NA	NA	NA	NA
3000002C10Rik	98.6624	-0.0107762	0.0819684	-0.131468	0.895405	0.950235
3010001F23Rik	0.124707	0.278272	1.46526	0.189913	0.849377	NA
3010003L10Rik	2.08235	-0.341151	0.39341	-0.867163	0.385853	0.592804
3010003L21Rik	67.055	-0.23139	0.0642686	-3.60036	0.000317777	0.00348678
3010026O09Rik	65.2357	-0.0558942	0.078009	-0.716509	0.473677	0.670535
3010027C24Rik	0.315166	0.384357	0.905297	0.424564	0.671154	NA
3100002H09Rik	0	NA	NA	NA	NA	NA
3100003L05Rik	0.117792	1.14249	2.84125	0.402106	0.687606	NA
3110001D03Rik	450.195	-0.0439835	0.0505746	-0.869675	0.384478	0.592046
3110001I22Rik	106.919	-0.0879546	0.0654152	-1.34456	0.178768	0.364822
3110002H16Rik	1239.34	0.0756859	0.0286721	2.6397	0.00829784	0.0411583
3110003A17Rik	803.066	-0.0995356	0.0481465	-2.06735	0.0387013	0.126226
3110004A20Rik	0.173535	0.179508	1.15105	0.155951	0.876071	NA
3110007F17Rik	0.934245	-0.557021	0.554043	-1.00538	0.314716	0.522303
3110009E18Rik	31.0446	0.0256203	0.0998324	0.256633	0.797462	0.897444
3110018I06Rik	0	NA	NA	NA	NA	NA
3110021A11Rik	9.94342	0.0550045	0.151791	0.362371	0.717075	0.849227
3110035E14Rik	0.124854	1.14217	2.3137	0.493657	0.621549	NA
3110039M20Rik	0.0223127	0.528025	2.94486	0.179304	0.857699	NA
3110040N11Rik	377.135	-0.0304282	0.0390217	-0.779776	0.435523	0.638085
3110043A19Rik	1.05417	1.03145	0.536007	1.92432	0.0543139	0.159662
3110043O21Rik	347.48	0.0353996	0.0570278	0.620743	0.534769	0.720738
3110045C21Rik	32.3868	-0.0763857	0.10861	-0.703301	0.481868	0.676651
3110047P20Rik	0.409837	0.324723	0.662015	0.490506	0.623776	NA
3110052M02Rik	146.524	-0.0159206	0.0479176	-0.33225	0.739701	0.863446
3110053B16Rik	48.3519	-0.0337527	0.0877604	-0.384601	0.700533	0.83977
3110056K07Rik	267.137	-0.0551112	0.0435897	-1.26432	0.206116	0.400289
3110056O03Rik	1502.65	0.0789991	0.037235	2.12164	0.0338682	0.114481
3110057O12Rik	618.964	0.174765	0.096049	1.81954	0.0688284	0.188529
3110062M04Rik	85.748	0.102576	0.0693297	1.47954	0.138996	0.308497
3110067C02Rik	12.5473	0.124261	0.14883	0.834917	0.403765	0.609252
3110070M22Rik	20.9102	0.466819	0.148853	3.1361	0.00171209	0.0125282
3110079O15Rik	1.0281	0.00724664	0.492309	0.0147197	0.988256	0.995374
3110082D06Rik	0.0365631	0.528025	2.94486	0.179304	0.857699	NA
3110082I17Rik	244.721	-0.239383	0.0673424	-3.55472	0.00037838	0.00398774
3110082J24Rik	0.0418489	0.528025	2.94486	0.179304	0.857699	NA
3110083C13Rik	4.18875	0.177473	0.250661	0.708017	0.478934	0.674228
3110099E03Rik	0.916905	-0.196661	0.564181	-0.348579	0.727406	0.85623
3200002M19Rik	195.95	-0.0383428	0.054713	-0.700798	0.483429	0.677951
3222401L13Rik	5.77338	-0.0945469	0.291322	-0.324544	0.745526	0.866703
3230401D17Rik	153.595	-0.015179	0.0484459	-0.313318	0.754039	0.871453
3300002A11Rik	1.23626	0.519584	0.417762	1.24373	0.213598	0.410217
3300002I08Rik	26.0223	-0.147183	0.136791	-1.07596	0.281944	0.489323
3425401B19Rik	1.26377	0.904106	0.620127	1.45794	0.144858	0.316962
3632451O06Rik	133.246	-0.000975419	0.154136	-0.00632828	0.994951	0.997608
3632454L22Rik	3.07161	0.138046	0.300635	0.459182	0.646103	0.801875
3830403N18Rik	2.6279	-0.186252	0.76408	-0.243759	0.807417	0.902007
3830406C13Rik	550.94	0.000154992	0.0537111	0.00288567	0.997698	0.998979
3830408C21Rik	9.25224	0.0896372	0.169963	0.527392	0.597922	0.768546
3830417A13Rik	0	NA	NA	NA	NA	NA
3830431G21Rik	13.0935	0.148762	0.216459	0.687249	0.491926	0.685168
3930402G23Rik	55.6467	0.473033	0.21843	2.16561	0.030341	0.105564
4430402I18Rik	37.0293	0.165267	0.207382	0.79692	0.425497	0.628918
4631405J19Rik	2.08323	-0.570988	0.362487	-1.57519	0.115212	0.271392
4631405K08Rik	0.145933	0.402735	1.64173	0.245311	0.806216	NA
4632404H12Rik	349.974	-0.0438804	0.0559373	-0.784457	0.432772	0.635616
4632411B12Rik	3505.22	0.0299275	0.0210111	1.42436	0.154341	0.329985
4632411P08Rik	15.9641	0.12757	0.146812	0.868935	0.384882	0.592354
4632415K11Rik	390.903	-0.034856	0.0349705	-0.996726	0.318898	0.526795
4632415L05Rik	164.037	-0.0913241	0.0837645	-1.09025	0.275604	0.482759
4632419I22Rik	2379.01	-0.0374729	0.0267043	-1.40325	0.160542	0.33924
4632427E13Rik	57.5173	0.0944247	0.132643	0.711871	0.476544	0.672622
4632428C04Rik	114.267	0.0968699	0.116388	0.832299	0.40524	0.61057
4632428N05Rik	106.193	0.654105	0.147613	4.43122	9.37019e-06	0.000238526
4632433K11Rik	13.2268	0.00559569	0.16005	0.0349621	0.97211	0.987928
4632434I11Rik	317.591	-0.285579	0.0652896	-4.37403	1.21971e-05	0.000291652
4731417B20Rik	0	NA	NA	NA	NA	NA
4731419I09Rik	34.176	-0.0173926	0.0936639	-0.185691	0.852687	0.927945
4732414G09Rik	0.574913	1.66786	0.655493	2.54444	0.0109454	NA
4732415M23Rik	0.989679	0.8893	0.515288	1.72583	0.0843774	0.217896
4732418A04Rik	0.172395	0.649634	1.64164	0.395722	0.69231	NA
4732418C07Rik	2563.28	0.0382812	0.06874	0.556898	0.577597	0.754247
4732419C18Rik	32.6093	-0.0414945	0.236832	-0.175206	0.860917	0.93113
4732440D04Rik	23.1586	0.131185	0.112057	1.17069	0.241722	0.444713
4732444A12Rik	3.34145	0.143255	0.358196	0.399936	0.689204	0.831597
4732447D17Rik	11.1878	0.0302297	0.172415	0.175331	0.860819	0.931074
4732456N10Rik	0.255275	-0.51814	1.32224	-0.391866	0.695157	NA
4732463B04Rik	65.6061	0.408992	0.148679	2.75083	0.00594445	0.0319147
4732465J04Rik	2.09025	2.20596	0.786048	2.80639	0.00501003	0.0280089
4732471D19Rik	370.723	-0.150382	0.0509204	-2.95327	0.00314427	0.0198309
4732471J01Rik	5.68771	0.20737	0.243034	0.853255	0.393518	0.600013
4732487G21Rik	81.8112	0.0422265	0.062401	0.676695	0.4986	0.6911
4732490B19Rik	59.3138	-0.23732	0.125872	-1.88541	0.0593751	0.169953
4732491K20Rik	26.0389	0.199686	0.107596	1.8559	0.063468	0.178247
4831426I19Rik	132.596	0.16006	0.147083	1.08823	0.276493	0.483564
4831440E17Rik	22.6056	0.0721746	0.134205	0.537794	0.590719	0.763466
4832428D23Rik	0.0256765	0.528025	2.94486	0.179304	0.857699	NA
4833403I15Rik	0.867262	-0.69575	0.694133	-1.00233	0.316184	0.524054
4833407H14Rik	27.3024	1.03585	0.221863	4.66887	3.02868e-06	9.93731e-05
4833412C05Rik	0.298455	1.03063	0.94831	1.08681	0.277121	NA
4833413D08Rik	0.194691	0.275756	1.12208	0.245753	0.805873	NA
4833413E03Rik	5.37505	-0.182745	0.223182	-0.818816	0.412891	0.617288
4833417C18Rik	17.5337	0.0140239	0.12444	0.112696	0.910271	0.957182
4833418N02Rik	213.662	0.192754	0.0814461	2.36664	0.0179504	0.0725349
4833418N17Rik	0	NA	NA	NA	NA	NA
4833420G17Rik	1710.57	0.088121	0.0506808	1.73874	0.0820798	0.213303
4833422C13Rik	7.20588	0.49031	0.326932	1.49973	0.133684	0.300389
4833422F24Rik	1.98887	0.822205	0.370932	2.21659	0.0266509	0.096208
4833422M21Rik	0.981055	-0.221926	0.464833	-0.477433	0.633054	0.792681
4833423E24Rik	0.659145	1.46867	0.735483	1.99689	0.0458377	NA
4833424O15Rik	0.0900483	0.890773	2.92937	0.304084	0.761064	NA
4833427G06Rik	0.880468	-0.0422946	0.678582	-0.0623279	0.950302	0.976245
4833428L15Rik	0.0691203	0.407802	2.94486	0.138479	0.889862	NA
4833439L19Rik	3349.77	0.206163	0.0524186	3.93301	8.3888e-05	0.00127895
4833442J19Rik	816.321	0.0565711	0.0879403	0.64329	0.520036	0.709178
4921501E09Rik	0.0736657	0.768472	2.94486	0.260954	0.794128	NA
4921504A21Rik	0.027665	0.407802	2.94486	0.138479	0.889862	NA
4921504E06Rik	0	NA	NA	NA	NA	NA
4921507G05Rik	3.44366	0.182467	0.267593	0.681882	0.495313	0.688003
4921507L20Rik	36.6491	0.229648	0.0763627	3.00733	0.0026355	0.0172642
4921507P07Rik	26.0077	-0.201803	0.113413	-1.77937	0.0751799	0.200657
4921508A21Rik	0.0432001	0.287003	2.94484	0.0974593	0.922362	NA
4921508D12Rik	0.0427449	0.648249	2.94486	0.220129	0.825771	NA
4921508M14Rik	0.0303903	0.528025	2.94486	0.179304	0.857699	NA
4921509A06Rik	0	NA	NA	NA	NA	NA
4921509C19Rik	0	NA	NA	NA	NA	NA
4921510H08Rik	0.0448464	0.407802	2.94486	0.138479	0.889862	NA
4921511C20Rik	0	NA	NA	NA	NA	NA
4921511H03Rik	0.0347091	0.407802	2.94486	0.138479	0.889862	NA
4921511M17Rik	0	NA	NA	NA	NA	NA
4921513D11Rik	0.691448	0.106655	0.537183	0.198545	0.842619	NA
4921513D23Rik	2811.5	-0.112681	0.06027	-1.8696	0.0615397	0.174446
4921513I03Rik	0.04346	0.528026	2.94486	0.179304	0.857699	NA
4921514A10Rik	32.2918	0.112731	0.0986364	1.14289	0.253082	0.457702
4921515J06Rik	1.51852	-0.289884	0.414054	-0.700111	0.483858	0.678224
4921517D21Rik	0.179098	0.783328	1.27228	0.615686	0.538102	NA
4921517D22Rik	0.144248	0.762739	1.44305	0.528561	0.59711	NA
4921517L17Rik	129.945	0.126144	0.0606025	2.08149	0.037389	0.123094
4921518J05Rik	1.21952	-0.447714	0.475402	-0.941758	0.346316	0.553544
4921518K17Rik	1.14177	0.094558	0.456038	0.207347	0.835739	0.919694
4921522H14Rik	2.43329	-0.404167	0.360389	-1.12147	0.262087	0.467811
4921522P10Rik	2.90519	0.131918	0.287787	0.458388	0.646674	0.802198
4921523A10Rik	1.91814	0.0348917	0.362508	0.0962508	0.923321	0.964018
4921524J17Rik	194.993	-0.119303	0.0608753	-1.95979	0.0500201	0.150886
4921524L21Rik	0.046812	0.288107	2.94485	0.0978343	0.922064	NA
4921525B02Rik	9.91685	-0.150839	0.166674	-0.90499	0.365471	0.573313
4921528I01Rik	0	NA	NA	NA	NA	NA
4921528I07Rik	0.00982659	0.287579	2.94486	0.0976545	0.922207	NA
4921528O07Rik	0	NA	NA	NA	NA	NA
4921530D09Rik	5.61226	0.0345221	0.196118	0.176027	0.860273	0.930995
4921530L18Rik	28.3463	0.164865	0.0945092	1.74444	0.0810829	0.211544
4921530L21Rik	0	NA	NA	NA	NA	NA
4921531C22Rik	62.317	-0.0736543	0.0791951	-0.930036	0.352352	0.559848
4921534H16Rik	0.0142093	0.287579	2.94486	0.0976545	0.922207	NA
4921536K21Rik	30.4023	-0.0923419	0.202487	-0.456039	0.648362	0.803252
4921539E11Rik	0.117295	0.649681	1.965	0.330626	0.740927	NA
4922501C03Rik	752.624	-0.112011	0.0560817	-1.99728	0.0457952	0.142029
4922501L14Rik	0.30872	0.453281	0.828803	0.546911	0.58444	NA
4922502B01Rik	0.019198	0.528025	2.94486	0.179304	0.857699	NA
4922502D21Rik	0.208272	0.785938	1.14843	0.684356	0.493751	NA
4922505E12Rik	0	NA	NA	NA	NA	NA
4922505G16Rik	16.1787	0.0667978	0.127029	0.525848	0.598994	0.769111
4930401G09Rik	0.0603138	0.0866723	2.94469	0.0294334	0.976519	NA
4930401O10Rik	0.100287	0.527488	1.98867	0.265246	0.79082	NA
4930401O12Rik	0	NA	NA	NA	NA	NA
4930402F06Rik	0.0791749	0.407226	2.94484	0.138284	0.890016	NA
4930402H24Rik	546.474	-0.0101734	0.216343	-0.0470245	0.962494	0.982654
4930402K13Rik	0.0282733	0.287579	2.94486	0.0976545	0.922207	NA
4930403D09Rik	0.0256765	0.528025	2.94486	0.179304	0.857699	NA
4930403L05Rik	0	NA	NA	NA	NA	NA
4930403N07Rik	0.13622	0.402366	2.28717	0.175923	0.860354	NA
4930403O15Rik	6.64063	-0.192554	0.328624	-0.585939	0.557916	0.739451
4930404A10Rik	0.0223127	0.528025	2.94486	0.179304	0.857699	NA
4930404H21Rik	1.05784	-0.18166	0.490007	-0.370729	0.710839	0.845725
4930404H24Rik	0.096713	0.527487	1.99764	0.264055	0.791738	NA
4930404I05Rik	72.485	0.0906194	0.071804	1.26204	0.206935	0.401265
4930404N11Rik	18.8039	0.105502	0.153357	0.687953	0.491483	0.684994
4930405A21Rik	4.78681	-0.0707946	0.21023	-0.336748	0.736307	0.861269
4930405D11Rik	0	NA	NA	NA	NA	NA
4930405H06Rik	0.019198	0.528025	2.94486	0.179304	0.857699	NA
4930405O22Rik	0.936784	0.565498	0.478153	1.18267	0.236939	0.439
4930405P13Rik	5.68607	-0.0969638	0.225776	-0.42947	0.667581	0.817424
4930406D18Rik	6.54696	-0.625407	0.253631	-2.46581	0.0136703	0.0594963
4930407G08Rik	0.0506898	0.287003	2.94484	0.0974593	0.922362	NA
4930407I10Rik	0.190128	1.179	1.67192	0.705179	0.480699	NA
4930408F14Rik	0	NA	NA	NA	NA	NA
4930408O17Rik	0.190874	-0.278956	1.13786	-0.245158	0.806334	NA
4930412B13Rik	0.0279701	0.167883	2.94485	0.0570092	0.954538	NA
4930412C18Rik	6.41691	0.0445311	0.236852	0.188012	0.850867	0.927258
4930412D23Rik	0	NA	NA	NA	NA	NA
4930412F09Rik	0.029819	0.648249	2.94486	0.220129	0.825771	NA
4930412F15Rik	557.954	0.00704205	0.0631534	0.111507	0.911214	0.957472
4930412L05Rik	0.63114	-0.364764	0.697211	-0.523176	0.600851	NA
4930412M03Rik	7.89715	0.387254	0.198283	1.95303	0.0508156	0.152657
4930412O13Rik	0.0174926	0.528025	2.94486	0.179304	0.857699	NA
4930415F15Rik	0.117258	0.52749	1.95069	0.270413	0.786843	NA
4930415H17Rik	0	NA	NA	NA	NA	NA
4930415L06Rik	0	NA	NA	NA	NA	NA
4930415O20Rik	84.2586	-0.059001	0.113653	-0.519135	0.603667	0.772294
4930417G10Rik	1.301	0.471012	0.405443	1.16172	0.245348	0.448879
4930417H01Rik	29.516	0.0996372	0.148118	0.672688	0.501146	0.693018
4930417O22Rik	0	NA	NA	NA	NA	NA
4930418C01Rik	1.0194	0.132902	0.476146	0.27912	0.780153	0.888068
4930419G24Rik	0.0920789	0.282258	2.00973	0.140446	0.888308	NA
4930420K17Rik	420.065	0.470536	0.107032	4.39621	1.10156e-05	0.000270415
4930421P07Rik	0.0418489	0.528025	2.94486	0.179304	0.857699	NA
4930422G04Rik	438.099	-0.258418	0.080786	-3.1988	0.00138	0.0106884
4930423M02Rik	0	NA	NA	NA	NA	NA
4930423O20Rik	0.196602	0.40045	1.02146	0.392037	0.695031	NA
4930425F17Rik	0.0321392	0.407802	2.94486	0.138479	0.889862	NA
4930426D05Rik	3.66039	1.5873	0.712634	2.22738	0.0259222	0.0944295
4930426I24Rik	0.8289	0.419475	0.555951	0.754517	0.450539	0.651517
4930426L09Rik	0.542386	1.26721	0.679612	1.8646	0.0622369	NA
4930427A07Rik	1240.47	-0.199479	0.0484304	-4.11888	3.80712e-05	0.000696095
4930428D18Rik	0	NA	NA	NA	NA	NA
4930428E23Rik	4.20346	0.4802	0.492263	0.975494	0.329315	0.536882
4930428N03Rik	0.0144354	0.528025	2.94486	0.179304	0.857699	NA
4930429B21Rik	6.8841	-0.0534983	0.180263	-0.29678	0.766634	0.879414
4930429F24Rik	1.47667	0.311596	0.397772	0.783353	0.43342	0.636143
4930430A15Rik	0	NA	NA	NA	NA	NA
4930430D24Rik	0.0223127	0.528025	2.94486	0.179304	0.857699	NA
4930430E12Rik	0.160505	0.89514	1.6246	0.550992	0.581639	NA
4930430F08Rik	97.0132	-0.0622718	0.0632489	-0.984553	0.324844	0.532354
4930430J20Rik	0.0690572	0.161859	2.48165	0.0652223	0.947997	NA
4930430O22Rik	0.701361	-0.827062	0.557894	-1.48247	0.138215	NA
4930431F12Rik	0	NA	NA	NA	NA	NA
4930431P03Rik	4.73288	0.994096	0.311949	3.18672	0.00143895	0.0110062
4930432B10Rik	4.73503	-0.090493	0.210706	-0.429476	0.667577	0.817424
4930432E11Rik	0	NA	NA	NA	NA	NA
4930432K09Rik	0	NA	NA	NA	NA	NA
4930432K21Rik	3.81973	-0.244693	0.262951	-0.930567	0.352078	0.559533
4930432L08Rik	0.233545	0.677862	0.895969	0.756568	0.449309	NA
4930432M17Rik	0	NA	NA	NA	NA	NA
4930433I11Rik	0	NA	NA	NA	NA	NA
4930433N12Rik	0.191534	0.15202	1.41734	0.107257	0.914585	NA
4930435E12Rik	0.310919	0.45875	0.788021	0.582155	0.560463	NA
4930435H24Rik	0	NA	NA	NA	NA	NA
4930438A08Rik	0.33878	0.068809	0.714954	0.0962426	0.923328	NA
4930439A04Rik	4.75112	-0.290385	0.385511	-0.753247	0.451301	0.651923
4930440I19Rik	0	NA	NA	NA	NA	NA
4930441J16Rik	0.0223127	0.528025	2.94486	0.179304	0.857699	NA
4930441O14Rik	20.5523	-0.128383	0.107817	-1.19074	0.233755	0.435008
4930442H23Rik	5.74612	0.23649	0.209019	1.13143	0.257874	0.46335
4930442J19Rik	0	NA	NA	NA	NA	NA
4930442L01Rik	4.90868	1.36898	0.381187	3.59136	0.000328954	0.00357268
4930443B20Rik	4.35437	-0.120779	0.240635	-0.501919	0.615724	0.780705
4930443G12Rik	0.158268	0.0519866	1.1425	0.0455023	0.963707	NA
4930443O20Rik	1.51721	-0.0685741	0.385804	-0.177743	0.858925	0.930366
4930444A02Rik	361.819	-0.085905	0.0421765	-2.0368	0.0416702	0.132895
4930444E06Rik	0.126398	0.179859	1.47887	0.121619	0.903201	NA
4930444G20Rik	0.0365631	0.528025	2.94486	0.179304	0.857699	NA
4930444M15Rik	0.30605	0.859445	1.02457	0.838834	0.401562	NA
4930444P10Rik	0.186048	0.54521	1.16021	0.469924	0.638409	NA
4930445B16Rik	0	NA	NA	NA	NA	NA
4930445N08Rik	0.0145241	0.528025	2.94486	0.179304	0.857699	NA
4930447A16Rik	0.641476	0.119854	0.657292	0.182346	0.855311	NA
4930447C04Rik	0.143206	0.774434	1.66045	0.4664	0.640929	NA
4930447F04Rik	0	NA	NA	NA	NA	NA
4930447M23Rik	0	NA	NA	NA	NA	NA
4930448D08Rik	5.58936	-0.0252788	0.269752	-0.0937113	0.925339	0.964988
4930448E22Rik	0.377043	0.0379261	0.934668	0.0405771	0.967633	NA
4930448H16Rik	0.0792764	0.161872	2.43484	0.0664815	0.946994	NA
4930448K12Rik	1.79179	-0.0820933	0.410066	-0.200196	0.841328	0.922387
4930448K20Rik	0	NA	NA	NA	NA	NA
4930448N21Rik	0.630368	-1.1499	0.83478	-1.37749	0.16836	NA
4930449A18Rik	0	NA	NA	NA	NA	NA
4930449E01Rik	0.00982659	0.287579	2.94486	0.0976545	0.922207	NA
4930449I24Rik	0.019198	0.528025	2.94486	0.179304	0.857699	NA
4930451C15Rik	5.13017	-0.468392	0.264201	-1.77287	0.0762509	0.20248
4930451E10Rik	10.3592	-0.04166	0.146945	-0.283508	0.776787	0.885991
4930451G09Rik	15.8725	0.024882	0.1247	0.199535	0.841845	0.922559
4930451I11Rik	0.00982659	0.287579	2.94486	0.0976545	0.922207	NA
4930452B06Rik	2.12697	0.352424	0.571287	0.616896	0.537303	0.722905
4930452L02Rik	0.0923376	0.770458	2.00913	0.383479	0.701365	NA
4930453H23Rik	0	NA	NA	NA	NA	NA
4930453N24Rik	606.958	-0.0626813	0.0308629	-2.03096	0.0422589	0.134182
4930453O03Rik	0	NA	NA	NA	NA	NA
4930455B14Rik	0	NA	NA	NA	NA	NA
4930455C21Rik	674.417	-0.00267411	0.0344741	-0.0775686	0.938171	0.970439
4930455D15Rik	0.168557	0.280484	1.27986	0.219153	0.826531	NA
4930455F23Rik	266.875	0.0562505	0.0556825	1.0102	0.312399	0.519879
4930455G09Rik	9.27376	-0.011392	0.162132	-0.0702637	0.943984	0.974133
4930455H04Rik	0.0223127	0.528025	2.94486	0.179304	0.857699	NA
4930456L15Rik	0.118732	0.64968	1.9621	0.331115	0.740558	NA
4930457A20Rik	0	NA	NA	NA	NA	NA
4930458D05Rik	76.3879	0.341784	0.174302	1.96087	0.0498941	0.150573
4930458L03Rik	0.0215408	0.528025	2.94486	0.179304	0.857699	NA
4930461C15Rik	0.168623	0.775073	1.41982	0.545896	0.585137	NA
4930461G14Rik	3.30232	-0.565583	0.277549	-2.03778	0.0415719	0.132665
4930463O16Rik	0.03283	0.407802	2.94486	0.138479	0.889862	NA
4930465A12Rik	0.0256765	0.528025	2.94486	0.179304	0.857699	NA
4930465K10Rik	1.47491	-0.646778	0.402764	-1.60585	0.108307	0.25996
4930465M20Rik	0.147584	0.278336	1.43944	0.193364	0.846674	NA
4930466I24Rik	4.60552	-0.227035	0.336257	-0.675183	0.49956	0.691911
4930467D21Rik	0	NA	NA	NA	NA	NA
4930467E23Rik	0.254181	0.167368	0.938868	0.178266	0.858514	NA
4930467K11Rik	0.229156	0.902256	1.26212	0.714875	0.474686	NA
4930468A15Rik	0.0256765	0.528025	2.94486	0.179304	0.857699	NA
4930469B13Rik	0	NA	NA	NA	NA	NA
4930469G21Rik	0.0485096	0.407802	2.94486	0.138479	0.889862	NA
4930469K13Rik	1.5767	1.28003	0.476528	2.68617	0.00722762	0.0370555
4930470G03Rik	1.73873	-0.105481	0.342993	-0.30753	0.75844	0.873801
4930470P17Rik	0.0588758	0.648249	2.94486	0.220129	0.825771	NA
4930471C04Rik	0.362578	-0.382755	0.760338	-0.503401	0.614683	NA
4930471C06Rik	0.0701223	0.407802	2.94486	0.138479	0.889862	NA
4930471I20Rik	3.72859	0.20727	0.257439	0.805125	0.420747	0.624635
4930471M09Rik	0.735094	0.00214057	0.574445	0.00372633	0.997027	NA
4930471M23Rik	660.015	0.160258	0.0432913	3.70185	0.000214033	0.00255868
4930473A02Rik	12.8526	-0.204236	0.134443	-1.51913	0.128731	0.29296
4930473A06Rik	122.354	0.0531698	0.0709117	0.749803	0.453374	0.653798
4930473D10Rik	0.0209871	0.287579	2.94486	0.0976545	0.922207	NA
4930474H06Rik	0	NA	NA	NA	NA	NA
4930474N05Rik	0.0223127	0.528025	2.94486	0.179304	0.857699	NA
4930477E14Rik	0	NA	NA	NA	NA	NA
4930478K11Rik	0.0149095	0.528025	2.94486	0.179304	0.857699	NA
4930479D17Rik	1.0627	0.493277	0.522898	0.943352	0.345501	0.552734
4930479M11Rik	0.172282	0.178015	1.26053	0.141223	0.887694	NA
4930480E11Rik	0	NA	NA	NA	NA	NA
4930480G23Rik	0	NA	NA	NA	NA	NA
4930480K15Rik	0	NA	NA	NA	NA	NA
4930480K23Rik	80.7971	0.0264515	0.103051	0.256683	0.797423	0.897444
4930481A15Rik	128.423	-0.0805035	0.0806942	-0.997636	0.318456	0.526398
4930481B07Rik	39.0466	-0.232431	0.119864	-1.93913	0.0524859	0.155861
4930483C13Rik	0.183248	0.151227	1.63235	0.0926437	0.926187	NA
4930483J18Rik	3.69047	-0.448003	0.272608	-1.6434	0.100301	0.246043
4930483K19Rik	9.44677	-0.0699271	0.232868	-0.300286	0.763959	0.877268
4930485B16Rik	1.13052	0.441746	0.559961	0.788887	0.430178	0.633458
4930486F22Rik	0.303978	-0.0825262	0.770642	-0.107088	0.91472	NA
4930486I03Rik	0	NA	NA	NA	NA	NA
4930486L24Rik	0.281124	0.828396	1.0854	0.763214	0.445336	NA
4930500F10Rik	3.95273	0.53066	0.274351	1.93424	0.053084	0.157067
4930500J02Rik	1.04288	-0.461374	0.550769	-0.83769	0.402205	0.608192
4930500M09Rik	0.769512	-0.0154486	0.596264	-0.0259089	0.97933	0.991209
4930502E09Rik	7.17493	0.201911	0.26146	0.772247	0.439968	0.642139
4930502E18Rik	0	NA	NA	NA	NA	NA
4930503B20Rik	0.207715	1.02593	1.25564	0.817058	0.413895	NA
4930503E14Rik	0	NA	NA	NA	NA	NA
4930503H13Rik	0	NA	NA	NA	NA	NA
4930503L19Rik	77.1568	0.138306	0.1433	0.965153	0.334468	0.542198
4930504O13Rik	0.019198	0.528025	2.94486	0.179304	0.857699	NA
4930505A04Rik	0.0494166	0.407802	2.94486	0.138479	0.889862	NA
4930505H01Rik	0.248733	0.194703	0.903167	0.215578	0.829317	NA
4930505K14Rik	1.62249	-0.231779	0.393669	-0.588765	0.556019	0.738022
4930505N22Rik	10.9147	-0.018413	0.143847	-0.128004	0.898146	0.951848
4930505O20Rik	0	NA	NA	NA	NA	NA
4930506C21Rik	46.1681	0.10659	0.0822516	1.2959	0.195008	0.386566
4930506M07Rik	1551.74	-0.0951373	0.0528549	-1.79997	0.0718654	0.194425
4930507D10Rik	0.190646	0.0196418	1.16273	0.0168929	0.986522	NA
4930509E16Rik	7.90211	0.159065	0.168661	0.943102	0.345629	0.552837
4930509G22Rik	28.779	0.151891	0.102878	1.47643	0.13983	0.309567
4930509K18Rik	0.124074	0.650724	1.95022	0.333666	0.738631	NA
4930510E17Rik	0.439151	0.696032	0.714228	0.974523	0.329797	NA
4930511A02Rik	0	NA	NA	NA	NA	NA
4930511F01Rik	1.03127	0.757086	0.508387	1.48919	0.136436	0.304515
4930511I11Rik	0.496442	-0.985386	0.783554	-1.25758	0.208542	NA
4930511M06Rik	26.2106	-0.814185	0.201217	-4.04631	5.20313e-05	0.000884358
4930511M11Rik	0.176803	0.521281	1.62242	0.321299	0.747984	NA
4930511O05Rik	0	NA	NA	NA	NA	NA
4930512B01Rik	0.407577	-0.603725	0.678836	-0.889352	0.373814	NA
4930512H18Rik	3.56926	0.589719	0.27777	2.12305	0.03375	0.114229
4930512M02Rik	0	NA	NA	NA	NA	NA
4930513N10Rik	40.753	-0.137791	0.0984448	-1.39968	0.161608	0.340815
4930513O06Rik	0	NA	NA	NA	NA	NA
4930515B02Rik	0.0418489	0.528025	2.94486	0.179304	0.857699	NA
4930515G13Rik	0	NA	NA	NA	NA	NA
4930515L19Rik	0.0637346	0.768472	2.94486	0.260954	0.794128	NA
4930516K23Rik	0	NA	NA	NA	NA	NA
4930517E11Rik	0	NA	NA	NA	NA	NA
4930517O19Rik	0.332152	0.149912	1.07086	0.139992	0.888667	NA
4930518I15Rik	55.4056	0.0385538	0.0830852	0.464027	0.642629	0.799147
4930519A11Rik	0.0149095	0.528025	2.94486	0.179304	0.857699	NA
4930519D14Rik	0	NA	NA	NA	NA	NA
4930519F09Rik	119.402	-0.178031	0.0821402	-2.1674	0.0302045	0.105324
4930519F16Rik	0.0558157	0.648249	2.94486	0.220129	0.825771	NA
4930519G04Rik	0.378274	-0.264152	0.713421	-0.370262	0.711188	NA
4930520K10Rik	0.524086	0.105279	0.662693	0.158866	0.873774	NA
4930520O04Rik	93.6796	-0.206113	0.155833	-1.32266	0.18595	0.374095
4930521A18Rik	0	NA	NA	NA	NA	NA
4930521C21Rik	0.087866	0.0369872	2.02136	0.0182982	0.985401	NA
4930522H14Rik	0	NA	NA	NA	NA	NA
4930522L14Rik	128.239	-0.0897224	0.0690621	-1.29916	0.193891	0.385148
4930522N08Rik	0	NA	NA	NA	NA	NA
4930522O17Rik	0.0460602	0.407802	2.94486	0.138479	0.889862	NA
4930523C07Rik	183.43	-0.118962	0.119633	-0.994394	0.320031	0.528191
4930524B15Rik	0.0870001	0.648255	2.40433	0.26962	0.787453	NA
4930524E20Rik	0	NA	NA	NA	NA	NA
4930524J08Rik	23.9885	0.000539929	0.107291	0.00503237	0.995985	0.998249
4930524L23Rik	5.51071	0.207827	0.204919	1.01419	0.310491	0.518174
4930524N10Rik	0	NA	NA	NA	NA	NA
4930524O07Rik	12.0655	0.123603	0.149664	0.825868	0.408879	0.613749
4930525F21Rik	0.396482	-0.169756	0.707666	-0.239882	0.810422	NA
4930525G20Rik	28.6793	-0.267612	0.0902579	-2.96497	0.00302713	0.0192598
4930525M21Rik	0	NA	NA	NA	NA	NA
4930526A20Rik	232.977	-0.105842	0.0579629	-1.82603	0.0678457	0.186729
4930526D03Rik	0.103955	0.0551625	1.97958	0.0278658	0.977769	NA
4930526F13Rik	0	NA	NA	NA	NA	NA
4930526L06Rik	1.5144	0.499452	0.4251	1.17491	0.240032	0.442347
4930527A07Rik	0.0773073	0.890774	2.94481	0.302489	0.762279	NA
4930527B05Rik	0	NA	NA	NA	NA	NA
4930527E20Rik	0.0270109	0.407802	2.94486	0.138479	0.889862	NA
4930527J03Rik	2.64223	0.295324	0.297194	0.993705	0.320366	0.528436
4930528D03Rik	0.235283	1.31398	1.14768	1.1449	0.252252	NA
4930528F23Rik	3.09201	0.111913	0.372976	0.300055	0.764135	0.877329
4930528G23Rik	0.118725	0.52749	1.94771	0.270826	0.786525	NA
4930528P14Rik	0.0464694	0.407802	2.94486	0.138479	0.889862	NA
4930529C04Rik	0.151068	0.0317044	1.43769	0.0220524	0.982406	NA
4930529F22Rik	0.0506377	0.166779	2.94484	0.0566342	0.954837	NA
4930529I22Rik	0	NA	NA	NA	NA	NA
4930529M08Rik	3.9438	-0.0851148	0.245122	-0.347235	0.728415	0.856633
4930532G15Rik	1.95097	-0.363426	0.343389	-1.05835	0.289896	0.497519
4930533B01Rik	7.2723	0.059722	0.23304	0.256274	0.79774	0.897647
4930533K18Rik	0.0365631	0.528025	2.94486	0.179304	0.857699	NA
4930533L02Rik	0.138851	0.275258	1.15901	0.237495	0.812273	NA
4930534B04Rik	362.469	-0.22495	0.055377	-4.06216	4.8621e-05	0.000846984
4930534D22Rik	13.7218	0.0933912	0.29863	0.312732	0.754484	0.871557
4930535C22Rik	0.0462163	0.407802	2.94486	0.138479	0.889862	NA
4930538E20Rik	8.1115	-0.0127279	0.172493	-0.0737879	0.941179	0.972101
4930538K18Rik	1.7193	0.206821	0.389969	0.530353	0.595867	0.767234
4930539E08Rik	952.732	0.847145	0.198379	4.27034	1.95174e-05	0.000419231
4930539J05Rik	28.2971	-0.0866794	0.119796	-0.723558	0.469337	0.667233
4930540M05Rik	1.94491	0.451491	0.330133	1.3676	0.171437	0.355044
4930542C12Rik	0	NA	NA	NA	NA	NA
4930542C16Rik	0	NA	NA	NA	NA	NA
4930542H20Rik	0.117876	0.27748	1.97453	0.140529	0.888242	NA
4930542N07Rik	0	NA	NA	NA	NA	NA
4930544D05Rik	1.50125	0.627393	0.424928	1.47647	0.139818	0.309567
4930544G11Rik	0	NA	NA	NA	NA	NA
4930544I03Rik	0.0588411	0.528026	2.94486	0.179304	0.857699	NA
4930544L04Rik	0	NA	NA	NA	NA	NA
4930544M13Rik	0	NA	NA	NA	NA	NA
4930544O15Rik	6.71487	0.216824	0.187393	1.15705	0.24725	0.450775
4930545L23Rik	0.185847	0.146086	1.29315	0.112969	0.910055	NA
4930546C10Rik	0	NA	NA	NA	NA	NA
4930546G22Rik	0.019198	0.528025	2.94486	0.179304	0.857699	NA
4930547C10Rik	0	NA	NA	NA	NA	NA
4930547E08Rik	2.87107	-0.0174732	0.308706	-0.0566013	0.954863	0.978612
4930547M16Rik	21.33	0.115078	0.156492	0.735362	0.462119	0.66175
4930547N16Rik	446.002	-0.248848	0.0603	-4.12682	3.67808e-05	0.000679858
4930548G14Rik	0	NA	NA	NA	NA	NA
4930548H24Rik	0.75482	0.564628	0.537707	1.05007	0.293688	NA
4930548K13Rik	0	NA	NA	NA	NA	NA
4930549C01Rik	0	NA	NA	NA	NA	NA
4930550C14Rik	3.5852	-0.380041	0.278619	-1.36402	0.172562	0.356718
4930550C17Rik	0	NA	NA	NA	NA	NA
4930550G17Rik	2.02575	0.538413	0.323726	1.66317	0.0962776	0.238804
4930550L24Rik	0	NA	NA	NA	NA	NA
4930551L18Rik	0.891639	0.123325	0.487154	0.253153	0.80015	0.898897
4930551O13Rik	11.9424	0.211151	0.187368	1.12693	0.259772	0.465072
4930552N02Rik	0	NA	NA	NA	NA	NA
4930552P12Rik	7.79175	0.675762	0.206788	3.26789	0.00108351	0.00893831
4930553J12Rik	0	NA	NA	NA	NA	NA
4930553M12Rik	0	NA	NA	NA	NA	NA
4930554G24Rik	0	NA	NA	NA	NA	NA
4930554H23Rik	0	NA	NA	NA	NA	NA
4930555B11Rik	0.065034	0.528026	2.94486	0.179304	0.857699	NA
4930555B12Rik	0	NA	NA	NA	NA	NA
4930555F03Rik	0.019198	0.528025	2.94486	0.179304	0.857699	NA
4930555G01Rik	0	NA	NA	NA	NA	NA
4930555I21Rik	13.9231	-0.0590131	0.155457	-0.379611	0.704234	0.842051
4930555J06Rik	3.36569	-0.381135	0.343546	-1.10941	0.267252	0.473554
4930555K19Rik	2.38819	0.302258	0.319422	0.946265	0.344013	0.551427
4930555O08Rik	0.0149095	0.528025	2.94486	0.179304	0.857699	NA
4930556G01Rik	0.0174926	0.528025	2.94486	0.179304	0.857699	NA
4930556I23Rik	33.011	0.140337	0.0964764	1.45462	0.145774	0.318087
4930556J24Rik	10.2357	0.450884	0.189539	2.37884	0.0173671	0.0708701
4930556L07Rik	0.019198	0.528025	2.94486	0.179304	0.857699	NA
4930556M19Rik	20.9551	-0.0013637	0.139018	-0.00980954	0.992173	0.997064
4930556N08Rik	11.3324	0.115106	0.162666	0.707624	0.479178	0.674228
4930557A04Rik	0.0245194	0.287579	2.94486	0.0976545	0.922207	NA
4930557C09Rik	9.16135	0.120303	0.193087	0.623051	0.533251	0.719457
4930557F10Rik	0.0145241	0.528025	2.94486	0.179304	0.857699	NA
4930558G05Rik	0.0342749	0.528025	2.94486	0.179304	0.857699	NA
4930558J18Rik	25.2505	-0.39317	0.124454	-3.15917	0.00158222	0.0118386
4930558J22Rik	0.321875	-0.384183	0.837243	-0.458867	0.64633	NA
4930558K02Rik	0.137334	0.402725	1.65297	0.243637	0.807512	NA
4930562A09Rik	0	NA	NA	NA	NA	NA
4930562C15Rik	11.9523	-0.256926	0.16095	-1.59631	0.110419	0.263191
4930562D21Rik	0	NA	NA	NA	NA	NA
4930562F07Rik	1.74405	0.333046	0.47232	0.705128	0.48073	0.675568
4930563D23Rik	0.129847	0.895427	1.94012	0.461531	0.644418	NA
4930563E18Rik	0.774821	-0.248346	0.496937	-0.499754	0.617249	0.781364
4930563E22Rik	17.2317	-0.149298	0.128109	-1.1654	0.243858	0.447202
4930563I02Rik	0.0740402	0.0717339	2.47217	0.0290165	0.976851	NA
4930564B18Rik	0	NA	NA	NA	NA	NA
4930564D02Rik	0	NA	NA	NA	NA	NA
4930564G21Rik	0.0144354	0.528025	2.94486	0.179304	0.857699	NA
4930564K09Rik	0.94751	-0.0998014	0.469361	-0.212633	0.831614	0.917151
4930565N06Rik	152.959	0.233669	0.163933	1.42539	0.154044	0.329557
4930566F21Rik	0.315377	0.403451	0.790629	0.510291	0.609848	NA
4930566N20Rik	0	NA	NA	NA	NA	NA
4930567H17Rik	0	NA	NA	NA	NA	NA
4930568D16Rik	0.127461	0.895622	2.30747	0.388141	0.697912	NA
4930568K20Rik	0.0929443	0.77055	2.93414	0.262615	0.792847	NA
4930569F06Rik	0	NA	NA	NA	NA	NA
4930570D08Rik	0.0576781	0.528026	2.94486	0.179304	0.857699	NA
4930570G19Rik	0.0359906	0.407802	2.94486	0.138479	0.889862	NA
4930570N18Rik	0.741254	1.69412	0.706225	2.39884	0.0164471	NA
4930570N19Rik	3.94768	-0.0611436	0.231755	-0.263828	0.791912	0.894539
4930571K23Rik	0.128739	0.527492	1.92921	0.273424	0.784527	NA
4930571N24Rik	0.626374	0.227096	0.588203	0.386084	0.699435	NA
4930572J05Rik	109.351	0.00171704	0.0782788	0.0219349	0.9825	0.992983
4930572O03Rik	0.0289644	0.166779	2.94484	0.0566342	0.954837	NA
4930577H14Rik	0	NA	NA	NA	NA	NA
4930577N17Rik	11.9695	-0.0752707	0.134111	-0.561258	0.574622	0.752396
4930578C19Rik	0.0334073	0.407802	2.94486	0.138479	0.889862	NA
4930578G10Rik	0	NA	NA	NA	NA	NA
4930578I06Rik	0.0748521	0.648254	2.45511	0.264043	0.791747	NA
4930578I07Rik	1.02295	0.0292083	0.482921	0.0604826	0.951771	0.977118
4930578M01Rik	0.750668	-0.760763	0.538732	-1.41214	0.157909	NA
4930578N16Rik	15.6356	0.0674614	0.146174	0.461514	0.64443	0.800632
4930579C12Rik	0.076688	0.287003	2.94484	0.0974593	0.922362	NA
4930579C15Rik	5.00671	0.233811	0.228574	1.02291	0.306349	0.514566
4930579D09Rik	0.129247	1.00331	1.92793	0.520408	0.602779	NA
4930579F01Rik	0.273268	-0.584649	1.07725	-0.542724	0.58732	NA
4930579G18Rik	125.036	0.0421213	0.0803086	0.524494	0.599935	0.769631
4930579G22Rik	4.31155	-0.202725	0.22912	-0.884801	0.376264	0.584457
4930579G24Rik	144.796	-0.150219	0.0687734	-2.18426	0.0289429	0.102047
4930579J09Rik	7.45903	0.210441	0.187163	1.12437	0.260856	0.466312
4930579K19Rik	13.5984	0.124562	0.137307	0.90718	0.364312	0.572115
4930579M01Rik	0	NA	NA	NA	NA	NA
4930579O11Rik	0.103626	0.282273	1.98047	0.142528	0.886663	NA
4930580A09Rik	4.53322	-0.259452	0.216697	-1.1973	0.23119	0.431582
4930581F22Rik	367.884	0.157608	0.0918089	1.7167	0.0860342	0.220893
4930583H14Rik	0.709763	1.13068	0.616841	1.83302	0.0667997	NA
4930583I09Rik	0.0342749	0.528025	2.94486	0.179304	0.857699	NA
4930583K01Rik	0.810086	0.0795575	0.508609	0.156422	0.875701	0.939644
4930583P06Rik	0	NA	NA	NA	NA	NA
4930584F24Rik	0	NA	NA	NA	NA	NA
4930586N03Rik	0	NA	NA	NA	NA	NA
4930587A21Rik	0.0678594	0.40724	2.48786	0.163691	0.869974	NA
4930588K23Rik	0.108276	0.27822	1.48731	0.187063	0.851612	NA
4930588N13Rik	0.432705	-0.349006	0.649527	-0.537324	0.591044	NA
4930589L23Rik	0.105698	0.64825	2.85651	0.226938	0.820472	NA
4930589P08Rik	0.0248439	0.287579	2.94486	0.0976545	0.922207	NA
4930590J08Rik	0.900139	1.12114	0.588668	1.90454	0.0568395	0.164883
4930591A17Rik	0	NA	NA	NA	NA	NA
4930593A02Rik	0.34055	0.864802	0.714268	1.21075	0.22599	NA
4930593C16Rik	0.0562129	0.648253	2.55722	0.253499	0.799883	NA
4930594C11Rik	52.0203	-0.0529264	0.0734739	-0.720343	0.471314	0.668774
4930594M22Rik	45.6986	-0.23949	0.0830999	-2.88195	0.00395217	0.0234698
4930594O21Rik	0.0619429	0.768472	2.94486	0.260954	0.794128	NA
4930595D18Rik	0.69292	0.957746	0.582821	1.64329	0.100322	NA
4930595M18Rik	0	NA	NA	NA	NA	NA
4930596D02Rik	0.0418489	0.528025	2.94486	0.179304	0.857699	NA
4930596I21Rik	2.52828	-0.144854	0.315793	-0.4587	0.64645	0.802102
4930596M17Rik	0.425725	-0.73272	0.651062	-1.12542	0.260409	NA
4930597A21Rik	0	NA	NA	NA	NA	NA
4930597O21Rik	3.57119	0.233747	0.2874	0.813319	0.416035	0.620526
4930598A11Rik	0.15997	0.739592	1.28655	0.574864	0.565383	NA
4930599N23Rik	10.0574	0.436639	0.198089	2.20426	0.0275062	0.0984889
4931400O07Rik	0	NA	NA	NA	NA	NA
4931403G20Rik	1.05931	-0.248813	0.462164	-0.538365	0.590325	0.763199
4931403M11Rik	0.019257	0.528025	2.94486	0.179304	0.857699	NA
4931406B18Rik	0.0666693	0.528026	2.94486	0.179304	0.857699	NA
4931406C07Rik	4191.65	0.488142	0.107275	4.55036	5.35535e-06	0.000155635
4931406G06Rik	7.24429	0.206678	0.22593	0.914786	0.360304	0.568202
4931406P16Rik	481.656	-0.0327224	0.0630098	-0.519323	0.603535	0.772253
4931407G18Rik	0	NA	NA	NA	NA	NA
4931408A02Rik	1.27717	0.0744038	0.497023	0.149699	0.881002	0.942447
4931408C20Rik	0.203491	1.0203	1.39501	0.73139	0.464541	NA
4931409K22Rik	0.073434	0.648254	2.46064	0.263449	0.792204	NA
4931413K12Rik	22.8348	0.144383	0.134953	1.06988	0.284674	0.491933
4931414P19Rik	228.07	-0.152724	0.0578196	-2.6414	0.00825651	0.0410135
4931415C17Rik	0.895735	1.25373	0.515791	2.43069	0.0150701	0.0640489
4931417E11Rik	0	NA	NA	NA	NA	NA
4931417G12Rik	0.976354	0.224492	0.47434	0.473273	0.636018	0.794758
4931422A03Rik	16.9645	0.122116	0.158806	0.768964	0.441915	0.643683
4931423N10Rik	0.624126	1.31004	0.586937	2.232	0.0256152	NA
4931428F04Rik	94.8563	-0.00420569	0.0681794	-0.0616856	0.950813	0.976431
4931428L18Rik	0	NA	NA	NA	NA	NA
4931429I11Rik	0.371515	0.0288044	0.775562	0.03714	0.970373	NA
4931429L15Rik	1.06891	0.4452	0.466392	0.95456	0.3398	0.547096
4931429P17Rik	0	NA	NA	NA	NA	NA
4931431C16Rik	0.571379	-0.323009	0.621934	-0.519363	0.603508	NA
4931431F19Rik	0	NA	NA	NA	NA	NA
4931440F15Rik	5.02533	0.77392	0.704115	1.09914	0.271708	0.478482
4931440J10Rik	0.256804	-0.195031	0.952012	-0.204862	0.83768	NA
4931440L10Rik	0.650502	0.336394	0.627799	0.53583	0.592076	NA
4931440P22Rik	24.0956	0.0478312	0.0964702	0.495813	0.620026	0.78371
4932411E22Rik	9.36153	0.662203	0.400454	1.65363	0.0982031	0.242187
4932411G14Rik	0.131405	0.649677	1.93942	0.334986	0.737636	NA
4932411N23Rik	0	NA	NA	NA	NA	NA
4932412H11Rik	9.6131	0.354798	0.171306	2.07113	0.0383466	0.125291
4932414J04Rik	0.0995608	0.890771	2.8832	0.308953	0.757358	NA
4932414N04Rik	0.933125	0.204814	0.596412	0.343411	0.731289	0.858321
4932415D10Rik	0.163962	0.417116	1.43955	0.289754	0.772004	NA
4932415G12Rik	270.764	-0.112772	0.0804859	-1.40114	0.161172	0.340212
4932415M13Rik	0	NA	NA	NA	NA	NA
4932416K20Rik	0.212811	0.400629	0.951292	0.421142	0.673652	NA
4932418E24Rik	1.86548	-0.429956	0.403492	-1.06559	0.28661	0.493806
4932425I24Rik	15.9206	-0.374191	0.176812	-2.11633	0.0343169	0.115685
4932429P05Rik	0	NA	NA	NA	NA	NA
4932430I15Rik	7.07425	-0.152963	0.202365	-0.755875	0.449724	0.650571
4932431P20Rik	3.88076	0.248746	0.25709	0.967544	0.333272	0.540967
4932435O22Rik	0.821347	0.0405547	0.54813	0.0739874	0.94102	0.972085
4932438A13Rik	5843.3	0.0736363	0.075046	0.981216	0.326486	0.533839
4932438H23Rik	22.2658	-0.00940716	0.13196	-0.0712881	0.943168	0.973546
4932441B19Rik	0	NA	NA	NA	NA	NA
4932441J04Rik	0	NA	NA	NA	NA	NA
4932442E05Rik	100.15	0.129101	0.10452	1.23518	0.216764	0.414366
4932442L08Rik	0.145098	-0.344214	1.65436	-0.208065	0.835178	NA
4932443I19Rik	0.0591615	0.528026	2.94486	0.179304	0.857699	NA
4932443L11Rik	1.34391	-0.000180959	0.425729	-0.000425058	0.999661	0.999759
4932702P03Rik	23.8889	0.0855186	0.118312	0.722821	0.46979	0.667596
4933400A11Rik	0.461305	0.22105	0.757269	0.291904	0.77036	NA
4933400C05Rik	0.898851	-0.415253	0.490338	-0.846869	0.397068	0.60361
4933400F03Rik	0.283509	0.264138	0.951749	0.277529	0.781374	NA
4933401B06Rik	0	NA	NA	NA	NA	NA
4933401P06Rik	0.0591494	0.768472	2.94486	0.260954	0.794128	NA
4933402D24Rik	7.55435	-0.24964	0.181069	-1.3787	0.167988	0.350117
4933402E13Rik	0.0461437	0.0415367	2.94474	0.0141054	0.988746	NA
4933402J07Rik	0.0256765	0.528025	2.94486	0.179304	0.857699	NA
4933402N03Rik	0	NA	NA	NA	NA	NA
4933402N22Rik	0	NA	NA	NA	NA	NA
4933402P03Rik	1.79626	0.304948	0.387497	0.786969	0.4313	0.634398
4933403F05Rik	3056.5	-0.0888473	0.0803373	-1.10593	0.268757	0.475127
4933403G14Rik	67.3608	0.0955869	0.209265	0.456774	0.647834	0.802991
4933403O03Rik	0.164858	1.1412	1.62146	0.703811	0.481551	NA
4933403O08Rik	0.0418489	0.528025	2.94486	0.179304	0.857699	NA
4933404K08Rik	0.0319537	0.528025	2.94486	0.179304	0.857699	NA
4933404M02Rik	10.4332	-0.163126	0.205819	-0.792571	0.428028	0.631428
4933404O12Rik	172.765	0.0179811	0.267832	0.0671357	0.946474	0.97518
4933405D12Rik	20.0924	0.878435	0.28611	3.07028	0.00213862	0.0147801
4933405E24Rik	0.103286	0.648255	2.34664	0.276248	0.782357	NA
4933405L10Rik	2.73747	0.0603303	0.310385	0.194373	0.845884	0.924636
4933405O20Rik	0	NA	NA	NA	NA	NA
4933406C10Rik	144.872	-0.160194	0.17405	-0.920387	0.357371	0.565463
4933406D12Rik	0.0532473	0.407802	2.94486	0.138479	0.889862	NA
4933406F09Rik	0	NA	NA	NA	NA	NA
4933406G16Rik	0	NA	NA	NA	NA	NA
4933406I18Rik	1.16955	0.135402	0.487027	0.278018	0.780999	0.888548
4933406J08Rik	0.382179	0.0111648	0.73174	0.0152578	0.987826	NA
4933406J10Rik	1.01269	0.18654	0.480069	0.38857	0.697594	0.837287
4933406K04Rik	0.078412	0.648249	2.94486	0.220129	0.825771	NA
4933406M09Rik	0.159652	0.524994	1.42754	0.367762	0.713051	NA
4933406P04Rik	17.3953	0.180616	0.127202	1.41992	0.155632	0.331957
4933407C03Rik	3217.29	0.0443745	0.0349451	1.26983	0.204144	0.398213
4933407E24Rik	0.0256765	0.528025	2.94486	0.179304	0.857699	NA
4933407H18Rik	949.521	0.167697	0.0691424	2.42538	0.0152923	0.0647389
4933407I08Rik	0	NA	NA	NA	NA	NA
4933407K13Rik	257.43	0.13251	0.0811777	1.63234	0.102607	0.250057
4933407L21Rik	14.1768	-0.381334	0.205383	-1.85669	0.0633549	0.178102
4933407P14Rik	0.0223127	0.528025	2.94486	0.179304	0.857699	NA
4933408B17Rik	35.9324	-0.00681884	0.137295	-0.0496655	0.960389	0.981612
4933408J17Rik	2.24892	0.107314	0.327398	0.327778	0.74308	0.865148
4933408N05Rik	0.0354	0.648249	2.94486	0.220129	0.825771	NA
4933409G03Rik	0.0215408	0.528025	2.94486	0.179304	0.857699	NA
4933409K07Rik	0	NA	NA	NA	NA	NA
4933411G06Rik	0.048259	0.528026	2.94486	0.179304	0.857699	NA
4933411G11Rik	0.121113	0.27783	1.69152	0.164249	0.869535	NA
4933411K16Rik	4.76807	0.1959	0.311435	0.629025	0.529333	0.716077
4933411K20Rik	637.18	0.0188905	0.032548	0.580388	0.561653	0.742124
4933411O13Rik	0	NA	NA	NA	NA	NA
4933412A08Rik	4.52651	-0.0715455	0.224867	-0.318169	0.750357	0.869251
4933412E24Rik	0.079171	0.768472	2.94486	0.260954	0.794128	NA
4933413C19Rik	0.182866	1.01062	1.27024	0.795613	0.426257	NA
4933413G19Rik	3.19845	0.443372	0.302655	1.46494	0.142938	0.31415
4933413J09Rik	10.307	-0.139573	0.154358	-0.904216	0.365881	0.573686
4933413L06Rik	0.0921992	0.292142	2.00941	0.145387	0.884405	NA
4933414I15Rik	0.0383959	0.648249	2.94486	0.220129	0.825771	NA
4933415A04Rik	28.4179	-0.146972	0.11019	-1.33381	0.182268	0.369147
4933415D12Rik	0.019198	0.528025	2.94486	0.179304	0.857699	NA
4933415F23Rik	0.0366906	0.648249	2.94486	0.220129	0.825771	NA
4933416C03Rik	0.0407686	0.407802	2.94486	0.138479	0.889862	NA
4933416E03Rik	0.0290246	0.407802	2.94486	0.138479	0.889862	NA
4933416E14Rik	0.0455966	0.407802	2.94486	0.138479	0.889862	NA
4933416I08Rik	17.4372	0.93324	0.36282	2.57219	0.0101058	0.0477215
4933416M07Rik	14.2599	0.086907	0.164343	0.528816	0.596933	0.768126
4933417A18Rik	9.77481	0.245539	0.251183	0.97753	0.328307	0.535651
4933417D19Rik	8.14938	-0.184697	0.172228	-1.0724	0.283542	0.490938
4933421A08Rik	12.6083	-0.0154097	0.206578	-0.0745951	0.940537	0.971835
4933421E11Rik	580.797	0.171025	0.0553581	3.08943	0.00200539	0.0140895
4933421I07Rik	0.0890956	0.407244	2.39522	0.170023	0.864992	NA
4933421O10Rik	176.181	0.0341473	0.0470493	0.725778	0.467975	0.666184
4933422H20Rik	77.2364	-0.0300337	0.251657	-0.119344	0.905003	0.954972
4933423P22Rik	10.0018	-0.238973	0.221999	-1.07646	0.281722	0.489208
4933424B01Rik	1157.92	-0.0965745	0.0374772	-2.57689	0.00996937	0.0472421
4933424L21Rik	1.00102	-0.0526464	0.492484	-0.1069	0.914869	0.95941
4933424M12Rik	1.42529	0.906719	0.432438	2.09676	0.0360148	0.119658
4933425H06Rik	0.344543	1.20097	0.854557	1.40538	0.159909	NA
4933425L06Rik	0.230628	0.877737	0.86257	1.01758	0.308876	NA
4933425O20Rik	1.31635	0.20071	0.402675	0.498443	0.618172	0.782097
4933426D04Rik	13.2081	-0.129415	0.165507	-0.781932	0.434255	0.636963
4933426K07Rik	2.4631	-0.366029	0.314908	-1.16233	0.2451	0.448626
4933426M11Rik	2130.49	0.187873	0.0691662	2.71625	0.00660253	0.034505
4933427D06Rik	0	NA	NA	NA	NA	NA
4933427D14Rik	494.518	0.0210353	0.0365551	0.575441	0.564993	0.745148
4933427E11Rik	1.99554	0.177925	0.404733	0.43961	0.66022	0.812258
4933427E13Rik	0.0415106	0.648249	2.94486	0.220129	0.825771	NA
4933427G17Rik	16.6127	-0.0155703	0.137303	-0.113401	0.909713	0.956822
4933427G23Rik	11.2006	-0.0606633	0.170761	-0.355253	0.7224	0.852923
4933427I04Rik	0.392755	0.594482	0.72529	0.819647	0.412417	NA
4933427I22Rik	0.201846	1.24966	1.86586	0.669752	0.503016	NA
4933427J07Rik	0	NA	NA	NA	NA	NA
4933428C19Rik	0.0215408	0.528025	2.94486	0.179304	0.857699	NA
4933428G20Rik	0.318107	0.00677613	0.848647	0.00798462	0.993629	NA
4933428M09Rik	0.0858712	0.528026	2.93885	0.179671	0.857411	NA
4933430H15Rik	6.74262	0.153279	0.174184	0.879986	0.378867	0.586631
4933430I17Rik	19.1315	0.0530572	0.122323	0.433746	0.664473	0.814988
4933430M04Rik	6.00366	0.633795	0.223205	2.83952	0.00451812	0.0259089
4933431E20Rik	1965.88	0.19748	0.0532912	3.70567	0.00021083	0.00253258
4933431K23Rik	0.0992281	0.527488	1.99129	0.264897	0.791089	NA
4933432B09Rik	30.6304	0.0106129	0.156802	0.0676835	0.946038	0.974885
4933433C11Rik	0.668629	-0.178758	0.609332	-0.293368	0.769241	NA
4933433G15Rik	9.02673	-0.190296	0.187614	-1.0143	0.310441	0.518174
4933433P14Rik	573.621	0.306417	0.0624613	4.90571	9.30893e-07	4.28971e-05
4933433P16Rik	0.0427088	0.407802	2.94486	0.138479	0.889862	NA
4933434E20Rik	946.804	0.00988285	0.0270094	0.365904	0.714436	0.847811
4933434I20Rik	0.0215408	0.528025	2.94486	0.179304	0.857699	NA
4933434M16Rik	1.47471	-0.255492	0.384977	-0.663655	0.506911	0.698088
4933435F18Rik	0.019198	0.528025	2.94486	0.179304	0.857699	NA
4933436C20Rik	2.76107	-0.488815	0.449181	-1.08824	0.27649	0.483564
4933436I01Rik	0.0551044	0.287003	2.94484	0.0974593	0.922362	NA
4933437F05Rik	12.9214	0.314588	0.174029	1.80767	0.0706572	0.192259
4933437N03Rik	0.121786	0.157632	1.67532	0.0940906	0.925037	NA
4933438A12Rik	0	NA	NA	NA	NA	NA
4933439C10Rik	529.025	-0.0912051	0.0514275	-1.77347	0.076151	0.20231
4933439F18Rik	1415.02	-0.228608	0.0531029	-4.305	1.66984e-05	0.000373859
4933439K11Rik	20.3411	0.0282246	0.187667	0.150397	0.880451	0.942206
4933440J02Rik	0.22404	0.773184	1.02765	0.752383	0.451821	NA
4933440M02Rik	1.11714	0.533086	0.623464	0.85504	0.392529	0.599266
4933440N22Rik	17.088	0.0683136	0.135641	0.503636	0.614517	0.779906
5031410I06Rik	0.0830174	0.407243	2.41825	0.168404	0.866265	NA
5031414D18Rik	24.3315	1.49275	0.471682	3.16475	0.00155217	0.0116655
5031425E22Rik	371.599	0.0109209	0.0451329	0.241971	0.808803	0.902595
5031425F14Rik	3.34151	1.13908	0.348441	3.26909	0.00107895	0.00891155
5031434C07Rik	0.426285	0.400753	0.739916	0.541619	0.588081	NA
5031434O11Rik	110.994	0.129646	0.0736205	1.76101	0.0782367	0.206181
5031439G07Rik	1273.64	-0.0234465	0.0439129	-0.533933	0.593388	0.765323
5033403F01Rik	13.7191	0.0849282	0.158081	0.537246	0.591097	0.763663
5033411D12Rik	17.08	0.483473	0.15506	3.11798	0.00182096	0.013102
5033414D02Rik	1777.56	0.232007	0.0579285	4.00506	6.20028e-05	0.00101064
5033417F24Rik	22.023	0.26908	0.125341	2.14678	0.031811	0.109439
5033423K11Rik	4.41476	-0.215337	0.329682	-0.653166	0.51365	0.70364
5033428I22Rik	0.143981	0.649622	1.64432	0.395069	0.692792	NA
5033430I15Rik	18.867	0.233344	0.148794	1.56824	0.116826	0.273795
5133400J02Rik	0	NA	NA	NA	NA	NA
5133401N09Rik	669.141	0.164311	0.0551295	2.98046	0.0028782	0.0185274
5330411J11Rik	0.34156	-0.395816	0.988036	-0.400609	0.688708	NA
5330413P13Rik	0.72266	-0.684514	0.56883	-1.20337	0.228832	NA
5330416C01Rik	0.0580786	0.768472	2.94486	0.260954	0.794128	NA
5330417C22Rik	3968.12	-0.122098	0.150291	-0.81241	0.416557	0.62095
5330417H12Rik	0.0440419	0.407802	2.94486	0.138479	0.889862	NA
5330426P16Rik	29.4854	0.460301	0.1923	2.39366	0.0166813	0.0688333
5330429C05Rik	0	NA	NA	NA	NA	NA
5330430P22Rik	9.65361	0.328742	0.18521	1.77497	0.0759026	0.201793
5330434G04Rik	0.0663155	0.528026	2.94486	0.179304	0.857699	NA
5330437I02Rik	11.6645	0.410517	0.17463	2.35078	0.0187342	0.0746459
5330438D12Rik	115.107	0.0432122	0.0601617	0.718269	0.472592	0.669841
5330438I03Rik	0.111577	0.402499	1.97689	0.203602	0.838664	NA
5330439A09Rik	0	NA	NA	NA	NA	NA
5330439B14Rik	0.023181	0.287579	2.94486	0.0976545	0.922207	NA
5330439K02Rik	6.93755	0.257329	0.176241	1.4601	0.144263	0.316035
5430400D12Rik	16.7173	0.177831	0.126149	1.40969	0.158631	0.336477
5430401F13Rik	0	NA	NA	NA	NA	NA
5430402E10Rik	0	NA	NA	NA	NA	NA
5430402O13Rik	4.69203	-0.34543	0.225926	-1.52895	0.126276	0.288822
5430403G16Rik	74.1385	-0.17166	0.103485	-1.6588	0.097156	0.240306
5430405G05Rik	6.08948	0.277466	0.245133	1.1319	0.257677	0.463243
5430405H02Rik	60.9853	-0.0596951	0.0695365	-0.858471	0.390632	0.59744
5430407P10Rik	361.053	-0.00719787	0.0701051	-0.102672	0.918223	0.96119
5430411K18Rik	1323.59	0.0369502	0.0535442	0.690087	0.490139	0.683767
5430413K10Rik	0.255502	-0.0168107	0.875023	-0.0192117	0.984672	NA
5430416N02Rik	413.897	0.0149759	0.0561975	0.266487	0.789864	0.893306
5430416O09Rik	0.20994	1.42468	1.41681	1.00555	0.314632	NA
5430417L22Rik	483.2	0.0108881	0.0443578	0.245461	0.806099	0.901679
5430419D17Rik	0.0814775	0.890774	2.94481	0.302489	0.762279	NA
5430421N21Rik	1.17876	0.553814	0.620531	0.892483	0.372134	0.579999
5430425J12Rik	9.86972	0.118803	0.165018	0.719941	0.471562	0.668774
5430427M07Rik	0.318699	0.820851	0.943431	0.870069	0.384263	NA
5430427O19Rik	7.22723	1.24908	0.426316	2.92993	0.00339038	0.0210254
5430435G22Rik	2.5437	0.296521	0.393628	0.753301	0.451269	0.651922
5430437P03Rik	1490.85	-0.0624935	0.0346695	-1.80255	0.071459	0.193661
5530400C23Rik	0	NA	NA	NA	NA	NA
5530401A14Rik	0.516681	1.10993	0.695154	1.59667	0.110339	NA
5530401N12Rik	6.29371	-0.235517	0.202856	-1.16101	0.245638	0.449175
5530601H04Rik	438.051	-0.526248	0.047335	-11.1175	1.03082e-28	2.09019e-25
5730403B10Rik	2192.06	-0.00181396	0.127453	-0.0142324	0.988645	0.995518
5730405O15Rik	21.3869	0.277607	0.146971	1.88886	0.0589106	0.168957
5730409E04Rik	31.1193	-0.18152	0.226106	-0.80281	0.422085	0.625812
5730412P04Rik	0.0215408	0.528025	2.94486	0.179304	0.857699	NA
5730416F02Rik	5.27301	0.203567	0.214738	0.947979	0.34314	0.55055
5730419I09Rik	1777.49	-0.0072477	0.0363378	-0.199453	0.841908	0.922559
5730420D15Rik	33.6178	0.00781347	0.118697	0.0658271	0.947515	0.975388
5730422E09Rik	3.86465	-0.0491583	0.260644	-0.188603	0.850404	0.927077
5730435O14Rik	0.938564	0.0999543	0.502042	0.199095	0.842188	0.922685
5730437C11Rik	0	NA	NA	NA	NA	NA
5730437N04Rik	836.522	-0.0192401	0.0417358	-0.460998	0.6448	0.800652
5730446D14Rik	3.55853	-1.01666	0.412707	-2.4634	0.0137627	0.0598085
5730455O13Rik	477.88	0.0316654	0.0374298	0.845994	0.397556	0.60411
5730455P16Rik	519.111	0.0344281	0.0555498	0.61977	0.535409	0.721313
5730457N03Rik	0.0256765	0.528025	2.94486	0.179304	0.857699	NA
5730460C07Rik	0.359581	-0.410978	0.788774	-0.521034	0.602343	NA
5730469M10Rik	1737.62	0.286707	0.242444	1.18257	0.236979	0.439034
5730494M16Rik	151.737	-0.109325	0.0569772	-1.91876	0.0550151	0.161182
5730494N06Rik	446.049	0.0573544	0.059376	0.965952	0.334068	0.541782
5730507C01Rik	2.81597	0.383499	0.726227	0.52807	0.597451	0.768324
5730508B09Rik	243.437	0.162965	0.0565474	2.88191	0.00395273	0.0234698
5730522E02Rik	4.02878	-0.270938	0.247324	-1.09548	0.273306	0.480228
5730528L13Rik	47.9734	-0.593063	0.123816	-4.78988	1.66878e-06	6.47129e-05
5730559C18Rik	2249.69	0.0259465	0.0613997	0.422584	0.672599	0.820963
5730577I03Rik	42.0892	-0.0357086	0.0958897	-0.372393	0.709601	0.844995
5730588L14Rik	6.25165	0.643043	0.239495	2.685	0.00725296	0.0371572
5730590G19Rik	930.197	-0.309748	0.057874	-5.35211	8.69337e-08	7.7998e-06
5730596B20Rik	14.3447	-0.148163	0.312452	-0.474195	0.635361	0.794476
5830403L16Rik	1.45674	0.181562	0.413535	0.439049	0.660626	0.812433
5830403M04Rik	0	NA	NA	NA	NA	NA
5830405N20Rik	23.2808	1.15626	0.28086	4.11685	3.84091e-05	0.000701032
5830411N06Rik	4.40649	0.259611	0.494706	0.524779	0.599737	0.769631
5830415F09Rik	158.146	-0.183808	0.0698896	-2.62998	0.00853894	0.0420233
5830416P10Rik	37.2736	1.15424	0.26514	4.35331	1.34096e-05	0.000314707
5830417I10Rik	590.167	-0.0846508	0.0298111	-2.83957	0.00451741	0.0259089
5830418K08Rik	1312.58	-0.144446	0.0571564	-2.5272	0.0114977	0.0524261
5830418P13Rik	1.36863	1.50995	0.687835	2.19522	0.028148	0.10008
5830428H23Rik	1149.61	0.10391	0.0877436	1.18425	0.236316	0.438288
5830432E09Rik	6.85835	0.603484	0.191076	3.15834	0.00158671	0.0118635
5830433M19Rik	270.345	-0.0527124	0.0538939	-0.978077	0.328036	0.535448
5830444B04Rik	141.15	-0.37578	0.105417	-3.56469	0.000364285	0.00388564
5830454E08Rik	26.3889	0.299761	0.0931839	3.21688	0.00129594	0.0102288
5830462I19Rik	24.4146	0.158564	0.111127	1.42688	0.153615	0.328941
5830472F04Rik	0.561618	0.195227	0.643741	0.303269	0.761685	NA
5830473C10Rik	0.0861523	0.648255	2.4075	0.269264	0.787726	NA
5930403N24Rik	21.8731	-0.115418	0.106039	-1.08844	0.276399	0.483483
5930412G12Rik	0.36378	0.360492	0.889255	0.405387	0.685193	NA
5930416I19Rik	699.419	-0.121868	0.0411071	-2.96465	0.00303032	0.0192741
5930422O12Rik	0.736166	-0.05897	0.539881	-0.109228	0.913022	NA
5930434B04Rik	1623.77	-0.0218143	0.0266139	-0.819657	0.412412	0.617066
5S_rRNA	41.4981	0.0418278	0.098965	0.422652	0.672549	0.820963
5_8S_rRNA	0	NA	NA	NA	NA	NA
6030405A18Rik	0.413041	-0.27169	0.750303	-0.362107	0.717272	NA
6030408B16Rik	1.12771	0.169166	0.474574	0.356459	0.721497	0.852351
6030419C18Rik	1.86505	-0.365656	0.413172	-0.884999	0.376157	0.584381
6030422M02Rik	23.6129	-0.0345882	0.0967709	-0.357423	0.720775	0.851767
6030429G01Rik	14.2168	-0.0428271	0.187448	-0.228474	0.819277	0.909177
6030442K20Rik	12.0556	-0.325613	0.138524	-2.35058	0.018744	0.0746704
6030445D17Rik	25.842	0.349052	0.163748	2.13164	0.0330368	0.112586
6030446N20Rik	145.024	0.161555	0.0577126	2.7993	0.00512142	0.0284777
6030452D12Rik	0	NA	NA	NA	NA	NA
6030455H03Rik	0.76846	-0.390076	0.596033	-0.654453	0.51282	NA
6030458C11Rik	1104.52	-0.00758435	0.0362108	-0.20945	0.834097	0.918485
6030468B19Rik	3.37741	0.522951	0.30046	1.7405	0.0817707	0.212816
6030469F06Rik	0.0523561	0.0415367	2.94474	0.0141054	0.988746	NA
6030471H07Rik	0	NA	NA	NA	NA	NA
6030498E09Rik	0	NA	NA	NA	NA	NA
6230400D17Rik	89.8123	0.044035	0.0728555	0.604415	0.545568	0.729475
6230409E13Rik	5.21105	0.712253	0.250485	2.8435	0.00446215	0.0256824
6230427J02Rik	4.946	0.0350366	0.245594	0.14266	0.886558	0.944852
6330403A02Rik	4.11139	-0.00155691	0.331858	-0.00469148	0.996257	0.998362
6330403K07Rik	12.9916	0.914744	0.2771	3.30114	0.000962937	0.00816624
6330403L08Rik	122.913	-0.0260705	0.0620867	-0.419904	0.674555	0.821779
6330403N20Rik	3.26975	0.324463	0.268255	1.20953	0.226458	0.425845
6330406I15Rik	2.90032	-0.14289	0.404493	-0.353257	0.723896	0.853646
6330407J23Rik	10.57	-0.0914132	0.409176	-0.223408	0.823218	0.911754
6330408A02Rik	228.022	-0.135909	0.0464408	-2.9265	0.00342804	0.0211894
6330409D20Rik	2.59544	1.30875	0.378109	3.46131	0.000537556	0.00526451
6330409N04Rik	597.747	0.292801	0.0653762	4.47872	7.50936e-06	0.000201788
6330416G13Rik	812.366	0.149888	0.0513614	2.9183	0.0035194	0.0215663
6330418K02Rik	20.1278	0.0794095	0.110336	0.719704	0.471707	0.668774
6330439K17Rik	7.86659	-0.0742523	0.188103	-0.394742	0.693033	0.834331
6330444E15Rik	0.090316	0.648255	2.3907	0.271157	0.78627	NA
6330503K22Rik	435.861	-0.114283	0.104336	-1.09534	0.273367	0.480262
6330512M04Rik	1.50602	1.06007	0.46146	2.2972	0.0216074	0.0827271
6330527O06Rik	0.019198	0.528025	2.94486	0.179304	0.857699	NA
6330545A04Rik	22.4919	0.0841115	0.140017	0.600724	0.548024	0.731745
6330549D23Rik	181.24	-0.0721537	0.0466458	-1.54684	0.121901	0.282523
6330577E15Rik	1013.96	-0.0282766	0.0407878	-0.69326	0.488147	0.681832
6330578E17Rik	3325.29	-0.0364285	0.0614956	-0.592376	0.553599	0.736183
6430503K07Rik	16.8028	-0.36811	0.227447	-1.61844	0.105568	0.255289
6430527G18Rik	815.851	0.0131116	0.0589237	0.222518	0.82391	0.912172
6430531B16Rik	0.532514	1.54941	0.679649	2.27972	0.0226242	NA
6430548M08Rik	535.8	-0.112719	0.144112	-0.782163	0.434119	0.63681
6430550D23Rik	68.1575	0.0999585	0.0930549	1.07419	0.282738	0.490105
6430562O15Rik	45.8061	0.0656824	0.0790164	0.83125	0.405832	0.610963
6430571L13Rik	2.32246	-0.184718	0.316618	-0.583411	0.559617	0.740447
6430573F11Rik	99.6319	-0.333925	0.0729805	-4.57554	4.75001e-06	0.00014315
6430590A07Rik	46.7688	0.0498773	0.188166	0.265071	0.790955	0.893991
6430598A04Rik	217.387	0.644643	0.194688	3.31115	0.000929127	0.00795269
6430628N08Rik	0	NA	NA	NA	NA	NA
6430704M03Rik	0.162877	0.400354	1.44051	0.277925	0.78107	NA
6430710C18Rik	34.0745	0.073688	0.147295	0.500275	0.616881	0.781203
6530401F13Rik	0.481803	-0.615517	0.611922	-1.00588	0.314475	NA
6530401N04Rik	287.29	0.127359	0.0573395	2.22114	0.0263416	0.0954995
6530402F18Rik	22.1539	0.183037	0.184633	0.991357	0.321511	0.529335
6530403G13Rik	1.13601	0.300011	0.422852	0.709495	0.478017	0.673717
6530409C15Rik	49.7689	-0.15711	0.101985	-1.54052	0.123434	0.28479
6530411M01Rik	0.0622396	0.648249	2.94486	0.220129	0.825771	NA
6530418L21Rik	15.7644	-0.250751	0.152835	-1.64066	0.100868	0.247076
6720401G13Rik	542.454	0.170794	0.0757398	2.25501	0.0241328	0.0899523
6720416L17Rik	0.613094	1.07992	0.817533	1.32095	0.186518	NA
6720456B07Rik	1791.88	0.0699187	0.0367693	1.90155	0.05723	0.165779
6720456H20Rik	992.612	-0.0418415	0.0436149	-0.959338	0.337389	0.544875
6720463M24Rik	1223.44	-0.179204	0.0629902	-2.84495	0.0044419	0.0256167
6720483E21Rik	0.726125	0.656565	0.540348	1.21508	0.224336	NA
6720489N17Rik	8.67333	-0.331335	0.16445	-2.0148	0.0439256	0.137919
6820408C15Rik	0.434411	1.91161	0.722577	2.64555	0.00815592	NA
6820431F20Rik	186.765	0.125837	0.0853707	1.47401	0.140479	0.310479
7330404K18Rik	0.0575462	0.528026	2.94486	0.179304	0.857699	NA
7420426K07Rik	0	NA	NA	NA	NA	NA
7420461P10Rik	0.11551	-0.0862485	1.96827	-0.0438194	0.965048	NA
7530420F21Rik	0.0529372	0.287003	2.94484	0.0974593	0.922362	NA
7530422B04Rik	8.42328	0.0416539	0.184432	0.225849	0.821319	0.910645
7SK	131.927	0.030979	0.0874365	0.354303	0.723112	0.853516
8030411F24Rik	0	NA	NA	NA	NA	NA
8030423F21Rik	0.25257	0.201827	1.07543	0.187671	0.851135	NA
8030423J24Rik	0.10377	0.527488	1.98029	0.26637	0.789954	NA
8030443G20Rik	0.0174926	0.528025	2.94486	0.179304	0.857699	NA
8030451A03Rik	0.511858	1.08408	0.81451	1.33096	0.183201	NA
8030453O22Rik	0.297446	0.899447	0.969636	0.927613	0.353608	NA
8030462N17Rik	474.765	-0.0429344	0.0480671	-0.893219	0.37174	0.579695
8030474K03Rik	1.21612	-1.81945	1.50003	-1.21295	0.22515	0.424765
8430403D17Rik	0.432053	1.11146	0.760727	1.46104	0.144003	NA
8430406I07Rik	687.51	-0.182203	0.0553174	-3.29378	0.000988496	0.00833205
8430408G22Rik	2.02692	0.463321	0.376755	1.22977	0.218784	0.416553
8430410A17Rik	412.042	-0.0379571	0.0623896	-0.608388	0.54293	0.72782
8430410K20Rik	1004.5	0.0254217	0.0301822	0.842274	0.399635	0.606088
8430419K02Rik	0.0319537	0.528025	2.94486	0.179304	0.857699	NA
8430419L09Rik	4638.7	-0.126421	0.0642234	-1.96846	0.0490152	0.148822
8430423G03Rik	0.0643718	0.768472	2.94486	0.260954	0.794128	NA
8430427H17Rik	2155.64	0.239449	0.0714704	3.35033	0.000807154	0.0071541
8430429K09Rik	114.986	-0.0599588	0.0617126	-0.971581	0.331259	0.538997
8430432A02Rik	9.13698	0.162972	0.153312	1.063	0.28778	0.495189
8430436N08Rik	0.0164827	0.528025	2.94486	0.179304	0.857699	NA
8430437L04Rik	0.0813844	0.528026	2.94486	0.179304	0.857699	NA
9030025P20Rik	22.936	0.0722921	0.102034	0.70851	0.478629	0.674211
9030204H09Rik	7.23959	-0.07954	0.192422	-0.413361	0.679342	0.825444
9030224M15Rik	8.08307	-0.784589	0.227592	-3.44735	0.000566116	0.00545586
9030407P20Rik	83.6775	0.105895	0.082969	1.27632	0.201843	0.395398
9030418K01Rik	14.4979	0.315977	0.215092	1.46903	0.141823	0.312718
9030425E11Rik	26.1541	0.182307	0.136434	1.33623	0.181473	0.36823
9030612E09Rik	0.960447	0.294648	0.50784	0.5802	0.56178	0.742195
9030617O03Rik	2177.94	0.107456	0.157416	0.682622	0.494846	0.687672
9030619P08Rik	6.35804	0.560089	0.346418	1.6168	0.105921	0.255867
9030622O22Rik	91.1898	-0.329777	0.165406	-1.99374	0.0461805	0.142707
9030624G23Rik	0.939407	-0.197132	0.534708	-0.368672	0.712372	0.846704
9030624J02Rik	1379.39	0.101087	0.0308158	3.28035	0.00103679	0.00862662
9030625A04Rik	217.323	-0.0047448	0.0802738	-0.0591077	0.952866	0.977797
9130008F23Rik	430.356	0.114833	0.057196	2.00771	0.0446745	0.139596
9130011E15Rik	627.2	0.00812297	0.0375189	0.216503	0.828595	0.91551
9130011J15Rik	2582.61	0.0455509	0.0349695	1.30259	0.192715	0.383369
9130014G24Rik	14.983	0.140641	0.233331	0.602755	0.546672	0.730565
9130015L21Rik	0	NA	NA	NA	NA	NA
9130017K11Rik	206.999	-0.240464	0.0866659	-2.77461	0.00552673	0.0301982
9130017N09Rik	10731.5	0.229945	0.0736172	3.12353	0.00178696	0.0129316
9130019O22Rik	219.853	0.179763	0.0577144	3.11471	0.00184127	0.0132161
9130019P16Rik	16.7745	0.360148	0.170337	2.11433	0.0344868	0.116026
9130020K20Rik	84.0375	-0.209305	0.080521	-2.59938	0.00933915	0.0448637
9130023H24Rik	201.105	-0.152682	0.0440042	-3.46971	0.000521023	0.00513352
9130024F11Rik	19.7563	0.341476	0.397485	0.859092	0.39029	0.596982
9130204K15Rik	1.58003	1.22109	0.476784	2.56109	0.0104344	0.048931
9130204L05Rik	0	NA	NA	NA	NA	NA
9130206I24Rik	39.5866	-0.381983	0.426986	-0.894603	0.371	0.578941
9130208D14Rik	26551.2	-0.302273	0.0992565	-3.04537	0.00232392	0.0157231
9130213A22Rik	8.08192	-0.0627212	0.205658	-0.304978	0.760383	0.874978
9130219A07Rik	1953.17	0.406479	0.101283	4.01328	5.98811e-05	0.000982835
9130221H12Rik	202.845	-0.0205694	0.0436389	-0.471354	0.637388	0.795544
9130230L23Rik	428.91	0.167591	0.114337	1.46576	0.142712	0.313791
9130401M01Rik	338.14	-0.181102	0.052885	-3.42444	0.000616063	0.00579878
9130404H23Rik	1046.48	0.541185	0.130254	4.15486	3.25492e-05	0.000617978
9130409I23Rik	0.658555	0.389215	0.99217	0.392287	0.694846	NA
9130409J20Rik	2423.03	0.345199	0.0880892	3.91874	8.90133e-05	0.00133996
9130410C08Rik	0	NA	NA	NA	NA	NA
9230009I02Rik	0.24667	0.124369	0.843018	0.147528	0.882715	NA
9230019H11Rik	0	NA	NA	NA	NA	NA
9230020A06Rik	0	NA	NA	NA	NA	NA
9230102O04Rik	0	NA	NA	NA	NA	NA
9230104L09Rik	0	NA	NA	NA	NA	NA
9230105E05Rik	21.3481	0.0249971	0.435827	0.0573554	0.954262	0.978391
9230106D20Rik	0.011853	0.528025	2.94486	0.179304	0.857699	NA
9230107M04Rik	0	NA	NA	NA	NA	NA
9230109A22Rik	0	NA	NA	NA	NA	NA
9230110C19Rik	32.6133	-0.132126	0.106708	-1.2382	0.215643	0.412821
9230110F15Rik	0	NA	NA	NA	NA	NA
9230111E07Rik	43.4072	0.0547738	0.107409	0.509955	0.610083	0.776752
9230112D13Rik	2.02371	-0.332681	0.368237	-0.903441	0.366292	0.574024
9230112E08Rik	80.7238	0.132343	0.0847125	1.56226	0.118228	0.276283
9230113P08Rik	0	NA	NA	NA	NA	NA
9230114K14Rik	30.5336	-0.129455	0.138212	-0.936643	0.348942	0.556062
9230115E21Rik	18.5176	-0.00809035	0.124116	-0.0651838	0.948028	0.975547
9230116N13Rik	12.2115	0.0619136	0.147566	0.419564	0.674804	0.821982
9230117E06Rik	0.266275	0.770717	1.06281	0.725172	0.468346	NA
9330020H09Rik	38.1552	0.118838	0.0819839	1.44953	0.14719	0.319924
9330101J02Rik	0.925562	0.355563	0.574939	0.618437	0.536287	0.72211
9330104G04Rik	8.01237	0.146223	0.221823	0.659187	0.509776	0.70013
9330111N05Rik	2.39124	-0.223983	0.364876	-0.613863	0.539306	0.724254
9330132A10Rik	0.0960859	0.64601	1.7212	0.375326	0.707418	NA
9330133O14Rik	154.566	0.0423789	0.0746301	0.567853	0.570135	0.749036
9330136K24Rik	17.3587	0.127557	0.125487	1.0165	0.309393	0.517406
9330151L19Rik	226.541	0.1174	0.049815	2.35672	0.0184372	0.0737816
9330154J02Rik	15.3771	-0.169077	0.171597	-0.985312	0.324471	0.531875
9330154K18Rik	1.07641	1.31967	0.488753	2.70008	0.0069322	0.0358857
9330158H04Rik	0.44959	0.571442	0.921728	0.619968	0.535279	NA
9330159F19Rik	9.06316	-0.479951	0.461766	-1.03938	0.298628	0.50636
9330159M07Rik	33.6498	-0.186964	0.105425	-1.77343	0.0761567	0.20231
9330160F10Rik	16.1165	0.31873	0.147128	2.16634	0.0302855	0.105473
9330161L09Rik	4.16611	0.0832492	0.242686	0.343032	0.731574	0.858556
9330162012Rik	370.78	-0.204717	0.0763679	-2.68067	0.00734754	0.0375185
9330171B17Rik	0.0690963	0.528026	2.94486	0.179304	0.857699	NA
9330175E14Rik	57.7643	0.64062	0.305	2.1004	0.0356941	0.118865
9330179D12Rik	9.25523	0.401654	0.200378	2.00448	0.0450182	0.14035
9330182L06Rik	24.2339	-0.496595	0.142382	-3.48778	0.000487052	0.00486261
9330185C12Rik	0	NA	NA	NA	NA	NA
9330188P03Rik	0	NA	NA	NA	NA	NA
9330198N18Rik	0.414743	0.407118	0.726128	0.560669	0.575023	NA
9430002A10Rik	3.34303	0.143948	0.253567	0.567691	0.570245	0.749097
9430007A20Rik	0.0256765	0.528025	2.94486	0.179304	0.857699	NA
9430008C03Rik	1283.89	0.0605724	0.0612694	0.988624	0.322847	0.5305
9430015G10Rik	965.608	-0.143586	0.0656728	-2.18639	0.0287874	0.101623
9430016H08Rik	396.372	0.025993	0.0438875	0.592263	0.553674	0.736187
9430020K01Rik	6.90249	-0.0678017	0.214674	-0.315836	0.752127	0.870285
9430021M05Rik	0.532069	-0.863611	0.630288	-1.37019	0.170629	NA
9430023L20Rik	604.412	0.0437975	0.0429049	1.0208	0.307347	0.515573
9430024E24Rik	0.191041	0.649568	1.41698	0.458418	0.646652	NA
9430025C20Rik	11.4434	0.0614125	0.142911	0.429725	0.667395	0.817295
9430029A11Rik	0.0653959	0.648249	2.94486	0.220129	0.825771	NA
9430031J16Rik	0.628373	0.119446	0.637366	0.187405	0.851343	NA
9430037G07Rik	49.4014	-0.0554873	0.218407	-0.254055	0.799453	0.898587
9430038I01Rik	348.889	0.338326	0.0915038	3.6974	0.000217818	0.00259044
9430041J12Rik	0.322884	-0.32144	0.925364	-0.347366	0.728316	NA
9430065F17Rik	13.8725	0.209668	0.131124	1.59901	0.109818	0.262113
9430070O13Rik	3.15607	0.448898	0.300345	1.49461	0.135016	0.302322
9430073C21Rik	0	NA	NA	NA	NA	NA
9430076C15Rik	0.019198	0.528025	2.94486	0.179304	0.857699	NA
9430076G02Rik	0.0418489	0.528025	2.94486	0.179304	0.857699	NA
9430091E24Rik	105.659	-0.0879497	0.0558158	-1.57571	0.115092	0.271227
9430093N23Rik	0	NA	NA	NA	NA	NA
9430097D07Rik	0.743339	0.196574	0.67261	0.292255	0.770092	NA
9530002B09Rik	0	NA	NA	NA	NA	NA
9530003J23Rik	0.155751	0.514205	1.28988	0.398644	0.690155	NA
9530008L14Rik	1524.03	0.11306	0.0871337	1.29754	0.194444	0.385712
9530026F06Rik	0	NA	NA	NA	NA	NA
9530026P05Rik	0.497788	-0.548277	0.781598	-0.701482	0.483002	NA
9530027J09Rik	24.0018	-0.220586	0.117304	-1.88047	0.0600439	0.171408
9530034E10Rik	0.232508	0.281033	0.88219	0.318563	0.750058	NA
9530036M11Rik	7.51184	1.09955	0.303768	3.61971	0.000294931	0.00328048
9530036O11Rik	8.89365	-0.167639	0.196998	-0.850966	0.394788	0.601301
9530046B11Rik	12.6915	0.0334577	0.148539	0.225245	0.821789	0.910749
9530048J24Rik	0.271609	0.0342641	1.15798	0.0295895	0.976394	NA
9530051G07Rik	0.668161	0.417813	0.635151	0.657817	0.510656	NA
9530052C20Rik	12.1814	-0.182401	0.145423	-1.25429	0.209738	0.404842
9530052E02Rik	6.31834	0.423077	0.200745	2.10753	0.0350713	0.117273
9530053A07Rik	37.8551	-0.0665728	0.147218	-0.452205	0.651121	0.805539
9530056K15Rik	65.2049	0.0669048	0.0810869	0.8251	0.409315	0.614154
9530059O14Rik	0.0367481	0.648249	2.94486	0.220129	0.825771	NA
9530068E07Rik	1989.72	-0.0357532	0.0302698	-1.18115	0.237543	0.439798
[truncated: 33,003 more rows]

## Sheet: DEG_Crypts_Aging
	baseMean	log2FoldChange	lfcSE	stat	pvalue	padj
.	865.171	-0.173377	0.0841515	-2.0603	0.0393702	0.171944
0610005C13Rik	973.7	-0.101494	0.156879	-0.646958	0.517659	0.75867
0610007C21Rik	1134.38	0.0369582	0.0408677	0.904338	0.365816	0.641859
0610007L01Rik	1501.77	-0.0231747	0.036505	-0.634838	0.525534	0.76349
0610007P08Rik	1110.96	0.0498859	0.0468006	1.06592	0.286458	0.5647
0610007P14Rik	1684.25	0.0193593	0.0396169	0.488661	0.625082	0.825022
0610007P22Rik	347.534	0.0930979	0.037502	2.48248	0.0130473	0.0825386
0610008F07Rik	48.3367	-0.469	0.247343	-1.89615	0.0579402	0.22067
0610009B14Rik	6.24045	-0.175177	0.230434	-0.760204	0.447133	0.709615
0610009B22Rik	477.608	-0.0127909	0.0429342	-0.297918	0.765766	0.896932
0610009D07Rik	1286.42	0.0838414	0.039859	2.10345	0.0354267	0.160475
0610009E02Rik	15.1726	0.0525051	0.126494	0.415079	0.678084	0.852835
0610009L18Rik	43.3348	0.0754286	0.0862624	0.87441	0.381895	0.656679
0610009O20Rik	1571.18	0.0607379	0.041509	1.46325	0.1434	0.382069
0610010F05Rik	437.462	0.0787306	0.0567195	1.38807	0.165116	0.413256
0610010K14Rik	640.985	0.0512566	0.0500286	1.02455	0.305577	0.584199
0610010O12Rik	3321.23	0.051338	0.113215	0.453456	0.650221	0.839184
0610011F06Rik	1119.56	-0.0445957	0.0555282	-0.803118	0.421907	0.689242
0610011L14Rik	838.283	0.0649508	0.0272335	2.38496	0.0170811	0.0993939
0610012D04Rik	1.78221	-0.0268011	0.360454	-0.0743537	0.940729	0.976297
0610012G03Rik	1048.58	0.0275015	0.0615521	0.4468	0.65502	0.842035
0610012H03Rik	10.4592	0.798923	0.420217	1.90122	0.0572734	0.21913
0610025J13Rik	0.730582	0.913096	0.592543	1.54098	0.123322	0.349855
0610030E20Rik	1843.01	-0.115986	0.0290941	-3.98659	6.70285e-05	0.00154783
0610031J06Rik	1949.46	0.0111017	0.0537309	0.206617	0.836309	0.930345
0610037L13Rik	809.04	0.0185066	0.0312092	0.592987	0.55319	0.781018
0610037P05Rik	879.601	0.0912683	0.0378266	2.41281	0.0158302	0.0941065
0610038L08Rik	14.0855	0.0856284	0.162841	0.525842	0.598998	0.809327
0610038P03Rik	0.549175	0.521314	0.649238	0.802963	0.421996	NA
0610039K10Rik	39.157	0.549338	0.252293	2.17738	0.0294521	0.142391
0610040B09Rik	15.0389	-0.0309243	0.621244	-0.0497781	0.960299	0.983908
0610040B10Rik	16.5459	0.0884567	0.162014	0.545982	0.585078	0.801022
0610040F04Rik	4.088	-0.172797	0.296355	-0.583074	0.559844	0.785712
0610040J01Rik	1253.62	-0.00993744	0.031026	-0.320294	0.748746	0.889405
0610043K17Rik	2.78489	0.631324	0.317913	1.98584	0.047051	0.19362
0910001L09Rik	818.55	-0.0403028	0.0418441	-0.963166	0.335464	0.613888
1010001B22Rik	4.85195	-0.0426178	0.205833	-0.20705	0.835971	0.930295
1010001N08Rik	340.532	-0.111202	0.086481	-1.28586	0.198492	0.461279
1100001G20Rik	1.5208	-1.49504	0.510301	-2.92973	0.00339259	0.0318818
1110001A16Rik	311.814	-0.00649151	0.0556123	-0.116728	0.907076	0.961293
1110001J03Rik	534.87	0.0813562	0.0608251	1.33754	0.181045	0.436834
1110002B05Rik	4156.23	-0.104017	0.0621501	-1.67365	0.0942001	0.29633
1110002E22Rik	18.9332	-0.404706	0.168128	-2.40714	0.0160782	0.0952243
1110002J07Rik	8.11606	-0.382812	0.250543	-1.52793	0.126531	0.355309
1110002L01Rik	50.1034	-0.107107	0.0831329	-1.28838	0.197612	0.460543
1110002N22Rik	273.24	0.12674	0.0560933	2.25946	0.023855	0.123762
1110003E01Rik	2270.55	-0.0326929	0.0847042	-0.385965	0.699522	0.863648
1110003O08Rik	168.587	0.0304054	0.0564089	0.539018	0.589875	0.804519
1110004E09Rik	470.487	0.0327207	0.0552069	0.592693	0.553387	0.781018
1110004F10Rik	1055.62	0.0660732	0.0292035	2.26251	0.0236659	0.123221
1110005A03Rik	432.387	0.0487874	0.040828	1.19495	0.232107	0.502678
1110006G14Rik	2.50886	-0.315954	0.316521	-0.998208	0.318178	0.597272
1110007C09Rik	263.294	0.0882066	0.0880152	1.00217	0.316259	0.595753
1110008E08Rik	0	NA	NA	NA	NA	NA
1110008F13Rik	1180.33	0.0196637	0.0671931	0.292645	0.769793	0.898584
1110008J03Rik	185.419	-0.128631	0.0496412	-2.59121	0.009564	0.0666405
1110008L16Rik	688.72	0.31915	0.0681043	4.6862	2.78324e-06	0.00010885
1110008P14Rik	225.447	0.0227392	0.0626425	0.363	0.716605	0.873101
1110012D08Rik	134.886	-0.0892593	0.0643733	-1.38659	0.165567	0.41403
1110012J17Rik	26.7226	0.1548	0.176557	0.876769	0.380612	0.655602
1110012L19Rik	275.207	0.0283204	0.0397638	0.712215	0.476331	0.728487
1110014N23Rik	1227.07	0.0148178	0.030085	0.49253	0.622345	0.823435
1110017D15Rik	1.51905	0.250971	0.39511	0.635192	0.525303	0.76349
1110017F19Rik	1059.97	0.0572058	0.0959426	0.59625	0.551008	0.780006
1110018G07Rik	1438.76	0.131719	0.028949	4.55005	5.36344e-06	0.000189782
1110018J18Rik	681.198	0.054888	0.0459913	1.19344	0.232695	0.503532
1110018N20Rik	0.856568	-0.246565	0.573574	-0.429875	0.667286	0.847935
1110019D14Rik	97.7083	-0.0181785	0.0757179	-0.240082	0.810267	0.919127
1110020A21Rik	41.8348	0.0621821	0.0829727	0.749429	0.453599	0.713725
1110020G09Rik	2532.36	-0.202366	0.138576	-1.46033	0.1442	0.383414
1110021J02Rik	293.1	-0.135608	0.0505781	-2.68116	0.00733677	0.0555288
1110021L09Rik	1729.42	-0.257216	0.0709442	-3.62561	0.000288281	0.00497344
1110025L11Rik	0	NA	NA	NA	NA	NA
1110028C15Rik	278.222	0.186388	0.0731919	2.54657	0.0108788	0.0728495
1110028F11Rik	19.8348	-0.266391	0.123916	-2.14978	0.0315729	0.148878
1110031I02Rik	329.137	-0.0467817	0.0620524	-0.753906	0.450906	0.711919
1110032A03Rik	317.898	-0.000152985	0.0369142	-0.00414433	0.996693	0.999238
1110032A04Rik	10.5544	-0.372712	0.27218	-1.36936	0.170888	0.421217
1110032F04Rik	21.2014	-0.234402	0.133776	-1.7522	0.0797392	0.267388
1110034A24Rik	388.579	0.0323781	0.0505712	0.640249	0.522011	0.761527
1110034B05Rik	135.503	-0.0445736	0.048083	-0.927014	0.353919	0.631422
1110034G24Rik	150.62	0.0822472	0.0610926	1.34627	0.178215	0.432363
1110035H17Rik	34.7085	-0.155014	0.114404	-1.35497	0.175426	0.428997
1110035M17Rik	0.274857	0.652568	0.977487	0.667597	0.504391	NA
1110036E04Rik	2.60658	-0.0608044	0.335395	-0.181292	0.856139	0.939842
1110037F02Rik	1869.78	-0.0151673	0.0320432	-0.473339	0.635972	0.831611
1110038D17Rik	4080.52	-0.0089601	0.0541117	-0.165585	0.868483	0.945363
1110038F14Rik	470.683	0.110628	0.054028	2.0476	0.0405989	0.175541
1110046J04Rik	0.290726	0.190597	0.761864	0.250172	0.802454	NA
1110049F12Rik	1000.02	-0.0615121	0.0439101	-1.40086	0.161255	0.407347
1110050K14Rik	3.01415	0.460352	0.455679	1.01026	0.312373	0.591497
1110051M20Rik	117.418	0.12909	0.0761555	1.69508	0.0900593	0.288096
1110054M08Rik	171.651	-0.0116162	0.0763596	-0.152125	0.879088	0.9498
1110054O05Rik	729.832	0.0341299	0.0406775	0.839037	0.401448	0.672399
1110057K04Rik	1725.88	0.0368538	0.0543073	0.678616	0.497381	0.74412
1110057P08Rik	0	NA	NA	NA	NA	NA
1110058L19Rik	254.325	0.0787325	0.0422935	1.86157	0.0626633	0.231247
1110059E24Rik	1011.41	0.108919	0.0671738	1.62145	0.10492	0.316694
1110059G10Rik	381.943	0.043943	0.0452479	0.971162	0.331468	0.610499
1110059M19Rik	0	NA	NA	NA	NA	NA
1110065P20Rik	145.064	-0.0193063	0.057071	-0.338285	0.735148	0.882437
1110067D22Rik	968.167	0.0507062	0.0530021	0.956684	0.338727	0.617344
1190002H23Rik	112.831	0.31953	0.194193	1.64542	0.099883	0.306967
1190002N15Rik	431.003	-0.293875	0.102996	-2.85326	0.00432738	0.0379171
1190003J15Rik	299.881	0.273778	0.0596128	4.59261	4.3773e-06	0.000159499
1190005F20Rik	1363.81	-0.0197833	0.0530339	-0.373031	0.709125	0.868601
1190005I06Rik	10.643	-0.0533949	0.170169	-0.313776	0.753691	0.891596
1190007F08Rik	9.33592	-0.242552	0.18237	-1.33	0.183518	0.440537
1190007I07Rik	298.003	0.0129958	0.0464362	0.279863	0.779583	0.903168
1200007C13Rik	0.0960642	0.424134	1.98846	0.213297	0.831095	NA
1200009I06Rik	1833.96	0.101743	0.225099	0.451994	0.651273	0.839743
1200011I18Rik	1232.01	9.98327e-05	0.0423289	0.0023585	0.998118	0.999611
1200011M11Rik	583.293	0.0356726	0.0357683	0.997325	0.318607	0.597686
1200014J11Rik	1028.88	0.0530049	0.0297331	1.78269	0.0746373	0.256657
1200016B10Rik	814.314	-0.0938507	0.0455239	-2.06157	0.0392487	0.171665
1300001I01Rik	15093.1	-0.0464389	0.0594462	-0.781193	0.434689	0.699199
1300002E11Rik	611.516	-0.0307798	0.04582	-0.671756	0.501739	0.74683
1300002K09Rik	1796.72	-0.192723	0.102469	-1.8808	0.0599996	0.225429
1300010F03Rik	2886.37	0.1731	0.0932715	1.85587	0.0634726	0.2332
1300014I06Rik	453.467	-0.136256	0.216596	-0.629079	0.529297	0.765505
1300015D01Rik	1.88923	-1.61688	0.556336	-2.9063	0.0036573	0.0336103
1300017J02Rik	2.20565	-0.223324	0.315667	-0.707467	0.479276	0.7306
1300018I17Rik	596.038	-0.0324205	0.0577947	-0.56096	0.574825	0.793983
1300018J18Rik	616.228	0.00645992	0.04186	0.154322	0.877356	0.949062
1500001M20Rik	665.83	0.1598	0.0806028	1.98256	0.0474168	0.194433
1500002C15Rik	0.846507	0.889756	0.561849	1.58362	0.11328	0.332817
1500002F19Rik	3.2787	-0.0844363	0.296937	-0.284357	0.776137	0.902132
1500002O10Rik	2.13867	0.346438	0.327937	1.05642	0.290778	0.568656
1500002O20Rik	825.686	0.0455241	0.0334549	1.36076	0.173589	0.425814
1500003O03Rik	4010.38	0.00929417	0.0474528	0.195861	0.844719	0.933908
1500009C09Rik	0.372771	1.11851	0.711477	1.57209	0.115929	NA
1500009L16Rik	62.8761	0.385721	0.179177	2.15274	0.031339	0.148461
1500010J02Rik	1254.99	-0.0408418	0.0438364	-0.931687	0.351498	0.629261
1500011B03Rik	49.2176	0.0979897	0.0906603	1.08084	0.279766	0.557388
1500011H22Rik	29.1063	-0.0483096	0.130072	-0.371406	0.710335	0.869315
1500011K16Rik	343.587	-0.0428163	0.048654	-0.880015	0.378851	0.65376
1500012F01Rik	1675.69	0.216972	0.0435747	4.97931	6.38107e-07	3.08038e-05
1500012K07Rik	0.0610469	0.435813	2.94486	0.147991	0.88235	NA
1500015O10Rik	1.34782	-0.26271	0.421688	-0.622996	0.533287	0.768338
1500016L03Rik	5.23129	0.072229	0.20104	0.359276	0.719388	0.874835
1500017E21Rik	0.852916	0.303005	0.514873	0.588504	0.556194	0.783234
1500026H17Rik	13.1479	-0.194735	0.151032	-1.28936	0.197273	0.460193
1500031L02Rik	430.486	0.0156301	0.0485756	0.321769	0.747628	0.888815
1500032L24Rik	2079.11	0.0174803	0.0586857	0.297863	0.765807	0.896932
1500035N22Rik	12.545	-0.391972	0.236813	-1.6552	0.0978849	0.30329
1520401A03Rik	4.85394	0.112154	0.222198	0.504746	0.613737	0.818448
1520402A15Rik	107.779	-0.209773	0.0974615	-2.15237	0.0313684	0.148484
1600002D24Rik	7.49807	0.13931	0.219231	0.635449	0.525135	0.76349
1600002H07Rik	295.376	0.0454629	0.0433763	1.04811	0.29459	0.573078
1600002K03Rik	230.269	-0.0946882	0.0596066	-1.58855	0.112161	0.330449
1600010F14Rik	1.31143	0.0686671	0.55598	0.123506	0.901706	0.95944
1600012F09Rik	322.564	-0.0840065	0.0496651	-1.69146	0.0907493	0.289463
1600012H06Rik	941.384	-0.0148441	0.0349772	-0.424393	0.671279	0.849707
1600012P17Rik	1.83521	0.495405	0.372779	1.32895	0.183864	0.440978
1600014C10Rik	897.753	-0.12941	0.142838	-0.905992	0.36494	0.640964
1600014K23Rik	0.03283	0.435813	2.94486	0.147991	0.88235	NA
1600015I10Rik	1.14126	-0.344071	0.477008	-0.72131	0.470719	0.724292
1600016N20Rik	300.533	0.0458233	0.0852729	0.537373	0.59101	0.805079
1600020E01Rik	432.824	-0.12626	0.0704221	-1.7929	0.0729883	0.253927
1600021P15Rik	369.022	-0.225269	0.0982796	-2.29212	0.0218985	0.117368
1600025M17Rik	0.0365631	0.31559	2.94486	0.107166	0.914657	NA
1600027N09Rik	832.872	0.0146489	0.0526971	0.277983	0.781025	0.903833
1600029D21Rik	32.8855	1.94867	0.324826	5.99914	1.98368e-09	1.6915e-07
1600029I14Rik	12.9875	0.300749	0.134628	2.23393	0.0254878	0.129366
1600029O15Rik	0.402492	1.20722	0.755742	1.59739	0.110178	NA
1700001C02Rik	0.0730748	0.0652876	2.44024	0.0267546	0.978655	NA
1700001C19Rik	14.4688	0.423599	0.239212	1.77081	0.0765928	0.260689
1700001F09Rik	0.0334073	0.195367	2.94486	0.0663416	0.947106	NA
1700001G01Rik	0	NA	NA	NA	NA	NA
1700001G11Rik	0.574698	-1.04146	0.697693	-1.49271	0.135512	NA
1700001G17Rik	6.47106	0.0943268	0.178837	0.527446	0.597884	0.808867
1700001J04Rik	0.023547	0.31559	2.94486	0.107166	0.914657	NA
1700001J11Rik	0.94704	0.102098	0.554057	0.184273	0.853799	0.938509
1700001K19Rik	7.16793	0.344535	0.175606	1.96198	0.049765	0.200312
1700001L05Rik	247.36	0.0584544	0.102045	0.572832	0.566759	0.790216
1700001L19Rik	1.40147	0.114048	0.375417	0.303791	0.761287	0.895283
1700001O22Rik	29.2448	-0.106808	0.113593	-0.940275	0.347077	0.625327
1700001P01Rik	4.66763	-0.356464	0.225506	-1.58073	0.113939	0.333891
1700003D09Rik	283.45	-0.0820441	0.0854073	-0.960622	0.336742	0.61507
1700003E16Rik	135.125	-0.173932	0.116333	-1.49512	0.134884	0.367905
1700003E24Rik	0	NA	NA	NA	NA	NA
1700003F12Rik	2.94072	0.0592219	0.29498	0.200766	0.840882	0.932192
1700003F17Rik	0	NA	NA	NA	NA	NA
1700003G13Rik	0.0223127	0.0751431	2.94486	0.0255167	0.979643	NA
1700003G18Rik	0.317382	0.410959	0.920772	0.44632	0.655366	NA
1700003H04Rik	0	NA	NA	NA	NA	NA
1700003M02Rik	0.33112	-0.332065	0.756224	-0.43911	0.660582	NA
1700003M07Rik	0.522746	-0.664612	0.668354	-0.994401	0.320028	NA
1700006A11Rik	0	NA	NA	NA	NA	NA
1700006D18Rik	0.163097	-0.281653	1.02628	-0.274439	0.783747	NA
1700006E09Rik	0.0256765	0.0751431	2.94486	0.0255167	0.979643	NA
1700006J14Rik	8.61831	-0.103299	0.172383	-0.599244	0.54901	0.778779
1700006P19Rik	4.71943	-0.740495	0.289127	-2.56114	0.010433	0.0707759
1700007B14Rik	0.102007	0.314561	1.95963	0.160521	0.872471	NA
1700007E06Rik	28.3551	-0.295705	0.175449	-1.68542	0.0919075	0.29179
1700007G11Rik	0.714643	-1.37549	0.643749	-2.13668	0.0326241	0.152022
1700007I08Rik	2.20733	-0.294944	0.30413	-0.969796	0.332148	0.61117
1700007J10Rik	5.15126	-0.208011	0.200606	-1.03691	0.299777	0.578478
1700007K09Rik	0.662348	0.679329	0.6033	1.12602	0.260157	0.536102
1700007K13Rik	1.16034	-0.242846	0.426559	-0.569314	0.569143	0.791395
1700007L15Rik	50.7365	0.184025	0.0939738	1.95826	0.0502001	0.201439
1700007M16Rik	0.0520742	0.435813	2.94486	0.147991	0.88235	NA
1700007P06Rik	0.0936692	0.315591	2.84965	0.110747	0.911817	NA
1700008A04Rik	0	NA	NA	NA	NA	NA
1700008F21Rik	0.403159	0.00120955	0.667033	0.00181333	0.998553	NA
1700008I05Rik	0.257785	0.0641285	1.0102	0.0634812	0.949383	NA
1700008O03Rik	9.28841	-0.209519	0.172474	-1.21479	0.224448	0.494688
1700008P02Rik	0	NA	NA	NA	NA	NA
1700008P20Rik	0.131239	-0.0588492	1.64255	-0.035828	0.971419	NA
1700009N14Rik	0.0365631	0.31559	2.94486	0.107166	0.914657	NA
1700009P17Rik	48.2648	0.242428	0.13677	1.77252	0.0763076	0.260144
1700010B08Rik	0.0971464	0.0653364	2.34651	0.0278441	0.977786	NA
1700010D01Rik	0	NA	NA	NA	NA	NA
1700010H22Rik	0	NA	NA	NA	NA	NA
1700010I14Rik	41.711	0.137201	0.14962	0.916993	0.359147	0.636279
1700010K10Rik	0.0604476	0.0701333	2.94475	0.0238163	0.980999	NA
1700010K24Rik	4.41155	-0.256515	0.231589	-1.10763	0.268023	0.544898
1700010L04Rik	0.0174926	0.0751431	2.94486	0.0255167	0.979643	NA
1700010M22Rik	0	NA	NA	NA	NA	NA
1700011A15Rik	1.77929	0.55885	0.345712	1.61652	0.105982	0.318741
1700011E24Rik	0.381415	-0.102422	0.747008	-0.13711	0.890944	NA
1700011F03Rik	0	NA	NA	NA	NA	NA
1700011F14Rik	0	NA	NA	NA	NA	NA
1700011H14Rik	132.962	-1.84021	0.290894	-6.32605	2.51509e-10	2.56514e-08
1700011I03Rik	5.27846	0.346698	0.220271	1.57396	0.115496	0.336533
1700011J10Rik	103.876	0.0459953	0.058055	0.792271	0.428203	0.693754
1700011L22Rik	0.762175	-0.153731	0.57118	-0.269146	0.787817	0.907355
1700011M02Rik	0	NA	NA	NA	NA	NA
1700012A03Rik	0	NA	NA	NA	NA	NA
1700012A16Rik	4.78849	-0.815235	0.280889	-2.90234	0.00370387	0.0338588
1700012B07Rik	0.364498	0.990428	0.971977	1.01898	0.308211	NA
1700012B09Rik	0.0481653	0.0794331	2.94476	0.0269744	0.97848	NA
1700012B15Rik	157.56	0.134484	0.0554764	2.42416	0.0153437	0.0923997
1700012C08Rik	0	NA	NA	NA	NA	NA
1700012C14Rik	0.0747372	0.190462	2.41914	0.0787311	0.937246	NA
1700012L04Rik	1.33624	-0.249392	0.413285	-0.603437	0.546218	0.776749
1700012P22Rik	0	NA	NA	NA	NA	NA
1700013D24Rik	0	NA	NA	NA	NA	NA
1700013F07Rik	3.69683	-0.148757	0.276616	-0.537774	0.590733	0.805043
1700013G23Rik	3.38343	0.252019	0.261767	0.962762	0.335667	0.614131
1700013G24Rik	0.0506484	0.0701333	2.94475	0.0238163	0.980999	NA
1700013H16Rik	0	NA	NA	NA	NA	NA
1700013N06Rik	0	NA	NA	NA	NA	NA
1700013N18Rik	0.585238	0.295814	0.587407	0.503592	0.614548	0.818898
1700014D04Rik	0.284212	0.0649002	0.799328	0.0811934	0.935288	NA
1700014N06Rik	0.0102524	0.0751431	2.94486	0.0255167	0.979643	NA
1700015E13Rik	15.6511	-0.243209	0.195574	-1.24356	0.21366	0.481326
1700015F17Rik	0.114894	0.183052	1.66746	0.109779	0.912585	NA
1700015O11Rik	3.32214	-0.13749	0.285581	-0.481438	0.630205	0.828562
1700016C15Rik	18.0056	-0.489694	0.322675	-1.51761	0.129113	0.359447
1700016D06Rik	0.321693	-0.509493	0.790349	-0.644643	0.519159	NA
1700016G14Rik	6.7394	-0.266973	0.199076	-1.34106	0.1799	0.43493
1700016H13Rik	2.91597	0.7273	0.305287	2.38235	0.0172024	0.099807
1700016K19Rik	9.30438	0.17086	0.269622	0.633703	0.526275	0.764055
1700016M24Rik	0.199348	0.319206	1.41318	0.225878	0.821296	NA
1700016P03Rik	0.815438	0.140456	0.636977	0.220503	0.825479	0.925138
1700017B05Rik	827.022	0.0575958	0.0588973	0.977902	0.328123	0.607053
1700017D01Rik	1.2769	-0.22336	0.590693	-0.378132	0.705332	0.866199
1700017G19Rik	0.102593	0.439634	2.31544	0.189871	0.84941	NA
1700017J07Rik	0	NA	NA	NA	NA	NA
1700017N19Rik	0	NA	NA	NA	NA	NA
1700018A04Rik	0.225472	0.309911	1.18139	0.262327	0.79307	NA
1700018A14Rik	5.1623	-0.365027	0.250915	-1.45479	0.145728	0.385615
1700018B08Rik	0.0759815	0.190463	2.41501	0.0788662	0.937139	NA
1700018B24Rik	0.023547	0.31559	2.94486	0.107166	0.914657	NA
1700018C11Rik	0.470851	-0.715221	0.688003	-1.03956	0.298544	NA
1700018F24Rik	0	NA	NA	NA	NA	NA
1700018L24Rik	0.54394	-0.561742	0.701889	-0.800329	0.42352	NA
1700018M17Rik	2.45099	0.135741	0.327105	0.414977	0.678159	0.852835
1700019A02Rik	1.13031	0.0404695	0.470784	0.0859619	0.931497	0.972001
1700019B03Rik	1.04552	1.14692	0.507757	2.2588	0.0238955	0.12389
1700019B21Rik	0.0225337	0.31559	2.94486	0.107166	0.914657	NA
1700019D03Rik	240.287	-0.149611	0.121097	-1.23547	0.216656	0.484651
1700019E08Rik	0	NA	NA	NA	NA	NA
1700019E19Rik	325.965	0.109967	0.0477172	2.30455	0.0211919	0.114911
1700019G06Rik	0	NA	NA	NA	NA	NA
1700019G17Rik	2237.26	0.102332	0.132434	0.772701	0.4397	0.704047
1700019G24Rik	0.0276428	0.435813	2.94486	0.147991	0.88235	NA
1700019L03Rik	33.6896	0.219613	0.135307	1.62308	0.104573	0.316012
1700019M22Rik	0	NA	NA	NA	NA	NA
1700019N12Rik	14.0626	0.140791	0.161054	0.874183	0.382019	0.656679
1700019N19Rik	0.23571	0.0869867	1.0148	0.0857177	0.931691	NA
1700019O17Rik	0.166831	0.827893	1.41232	0.586194	0.557745	NA
1700020A23Rik	1.24903	-0.0882837	0.444949	-0.198413	0.842722	0.9331
1700020C07Rik	0.169902	0.443863	1.41928	0.312738	0.75448	NA
1700020I14Rik	6535.26	-0.125075	0.0446651	-2.80029	0.0051056	0.0426273
1700020L24Rik	82.0862	0.254406	0.100391	2.53415	0.0112721	0.0745144
1700020N01Rik	0.798575	0.0451787	0.619473	0.0729308	0.941861	0.976498
1700020N15Rik	0	NA	NA	NA	NA	NA
1700020O03Rik	445.34	0.0124812	0.0431708	0.289112	0.772496	0.89981
1700021A07Rik	0.446172	0.756325	0.882122	0.857394	0.391227	NA
1700021C14Rik	46.2591	0.030559	0.0737809	0.414185	0.678738	0.852904
1700021F05Rik	607.335	0.0514185	0.0441913	1.16354	0.244609	0.517472
1700021F07Rik	0.067289	-0.0551239	2.94466	-0.0187199	0.985065	NA
1700021J08Rik	46.7394	0.112007	0.120834	0.926945	0.353955	0.631431
1700021K19Rik	1681.62	-0.117794	0.0679022	-1.73475	0.0827844	0.273485
1700021L23Rik	0.019198	0.31559	2.94486	0.107166	0.914657	NA
1700021N21Rik	0.0249187	0.195367	2.94486	0.0663416	0.947106	NA
1700021O21Rik	0.14606	-0.301576	1.6549	-0.182232	0.855401	NA
1700022A21Rik	0.0365631	0.31559	2.94486	0.107166	0.914657	NA
1700022I11Rik	1.81474	-0.182422	0.36681	-0.497319	0.618964	0.821445
1700022K14Rik	31.1267	-0.182888	0.0829429	-2.20499	0.0274547	0.135747
1700022N22Rik	7.19384	-0.131227	0.173784	-0.755118	0.450178	0.711193
1700022P22Rik	1.7048	-0.286778	0.392383	-0.730863	0.464863	0.721409
1700023A16Rik	0.0329654	-0.0500906	2.94475	-0.0170101	0.986429	NA
1700023C21Rik	0	NA	NA	NA	NA	NA
1700023E05Rik	3.30182	-3.44932	0.498168	-6.92401	4.3903e-12	6.57155e-10
1700023F06Rik	2.30436	0.290418	0.324381	0.895299	0.370627	0.646485
1700023H06Rik	4.81506	-0.407456	0.227669	-1.78969	0.0735043	0.254591
1700023I07Rik	0	NA	NA	NA	NA	NA
1700023L04Rik	8.68356	0.0196919	0.225389	0.0873682	0.930379	0.971332
1700024B05Rik	0.0415106	0.195367	2.94486	0.0663416	0.947106	NA
1700024G13Rik	0.0771245	0.070134	2.93966	0.0238579	0.980966	NA
1700024J04Rik	0	NA	NA	NA	NA	NA
1700024N20Rik	8.58231	-0.0558133	0.161256	-0.346116	0.729255	0.879006
1700024P03Rik	1.2368	0.289007	0.453917	0.636696	0.524323	0.762787
1700024P04Rik	0.170677	-0.111905	1.2656	-0.0884205	0.929542	NA
1700024P16Rik	108.411	-0.0963542	0.371259	-0.259533	0.795224	0.9111
1700025C18Rik	0.109036	0.190497	2.29612	0.0829646	0.93388	NA
1700025D23Rik	0	NA	NA	NA	NA	NA
1700025E21Rik	0.259852	-0.537468	1.05391	-0.509976	0.610068	NA
1700025F22Rik	0.167318	-0.243491	1.2754	-0.190914	0.848593	NA
1700025G04Rik	762.012	-0.192928	0.193352	-0.997811	0.318371	0.597513
1700025K23Rik	11.6036	0.0272179	0.152147	0.178892	0.858022	0.940966
1700025N21Rik	0.421287	0.278497	0.86562	0.321731	0.747656	NA
1700025O08Rik	0	NA	NA	NA	NA	NA
1700026D08Rik	0.551386	1.1804	0.641284	1.84068	0.0656684	NA
1700026D11Rik	0.0984411	0.815549	2.34202	0.348224	0.727672	NA
1700026J04Rik	8.4163	-0.141997	0.20091	-0.706772	0.479708	0.730859
1700026J12Rik	0	NA	NA	NA	NA	NA
1700026J14Rik	0.303159	0.537681	0.771137	0.697257	0.485642	NA
1700026L06Rik	0.97153	0.557728	0.524062	1.06424	0.28722	0.565152
1700027A07Rik	0.775646	-0.0132581	0.553581	-0.0239496	0.980893	0.991951
1700027A23Rik	0.17355	0.313638	1.26332	0.248265	0.80393	NA
1700027D21Rik	2.92606	-0.918694	0.333214	-2.75707	0.00583219	0.0469055
1700027L20Rik	0.0225337	0.31559	2.94486	0.107166	0.914657	NA
1700028E10Rik	10.5206	0.137112	0.155783	0.880145	0.378781	0.65376
1700028I16Rik	0.831901	0.554552	0.533254	1.03994	0.298368	0.576723
1700028J19Rik	29.8063	0.103577	0.118782	0.871991	0.383213	0.657479
1700028K03Rik	28.037	0.123332	0.118363	1.04198	0.297423	0.576073
1700028N14Rik	0.480203	0.0684155	0.608043	0.112517	0.910413	NA
1700028P14Rik	0	NA	NA	NA	NA	NA
1700028P15Rik	0.143315	-0.308559	1.89572	-0.162766	0.870703	NA
1700029F09Rik	381.681	0.0563798	0.0650653	0.866511	0.38621	0.660107
1700029F12Rik	0	NA	NA	NA	NA	NA
1700029G01Rik	357.209	-0.00479704	0.112927	-0.0424792	0.966117	0.986215
1700029H14Rik	0.303653	0.338597	1.15423	0.293354	0.769252	NA
1700029I01Rik	33.7779	-0.341336	0.095357	-3.57955	0.00034418	0.00572423
1700029I15Rik	36.1108	-0.0150465	0.0899702	-0.167239	0.867182	0.944835
1700029J07Rik	67.5493	-0.23066	0.0906122	-2.54557	0.0109099	0.0729877
1700029J11Rik	6.16096	-0.311169	0.214534	-1.45044	0.146935	0.386829
1700029M20Rik	0.102972	0.189744	1.68831	0.112387	0.910517	NA
1700029P11Rik	0.0383681	0.31559	2.94486	0.107167	0.914657	NA
1700030A11Rik	17.4533	-0.319769	0.223327	-1.43184	0.152189	0.394626
1700030C10Rik	9.41765	-2.2193	0.275898	-8.04392	8.70095e-16	2.41376e-13
1700030C12Rik	1.37569	0.216474	0.403104	0.537017	0.591256	0.805079
1700030C14Rik	0.0539806	0.435813	2.94486	0.147991	0.88235	NA
1700030F18Rik	0.274379	-0.228819	0.805536	-0.284058	0.776366	NA
1700030G06Rik	176.056	-0.0332889	0.0843767	-0.394527	0.693192	0.860367
1700030J22Rik	19.1198	-0.225204	0.133799	-1.68315	0.0923453	0.292619
1700030K09Rik	143.083	-0.19272	0.0718871	-2.68087	0.00734303	0.055556
1700031F05Rik	0	NA	NA	NA	NA	NA
1700031F10Rik	0.023547	0.31559	2.94486	0.107166	0.914657	NA
1700034E13Rik	0	NA	NA	NA	NA	NA
1700034F02Rik	3.54265	-0.0380394	0.266149	-0.142925	0.886349	0.952699
1700034H14Rik	724.458	0.0355873	0.0472332	0.753438	0.451187	0.712245
1700034H15Rik	75.202	0.102186	0.109115	0.936495	0.349019	0.626817
1700034I23Rik	1.58909	-0.241782	0.376942	-0.641429	0.521244	0.761106
1700034J04Rik	0.0392076	0.0751431	2.94486	0.0255167	0.979643	NA
1700034J05Rik	0.0460602	0.195367	2.94486	0.0663416	0.947106	NA
1700034O15Rik	0.0145241	0.31559	2.94486	0.107166	0.914657	NA
1700034P13Rik	13.3002	-0.269396	0.169661	-1.58785	0.11232	0.330776
1700036A12Rik	0.0881902	0.190477	2.36441	0.0805599	0.935792	NA
1700036O09Rik	0	NA	NA	NA	NA	NA
1700037C06Rik	0	NA	NA	NA	NA	NA
1700037C18Rik	82.1528	0.149979	0.0676757	2.21614	0.0266821	0.133332
1700037F24Rik	0	NA	NA	NA	NA	NA
1700037H04Rik	538.347	0.0083278	0.0537389	0.154968	0.876847	0.948802
1700039E15Rik	0.139925	0.438204	1.44789	0.30265	0.762157	NA
1700039M10Rik	0.162572	0.195552	1.02998	0.189859	0.849419	NA
1700040D17Rik	3.75083	-0.191193	0.234335	-0.815896	0.41456	0.683736
1700040I03Rik	304.778	0.00815766	0.0547748	0.148931	0.881608	0.9505
1700040L02Rik	84.6332	0.313766	0.102153	3.07155	0.00212953	0.0225022
1700040N02Rik	11.3332	-1.02089	0.28183	-3.62236	0.000291927	0.00501969
1700041G16Rik	0.997607	-0.16683	0.480639	-0.347099	0.728517	0.878566
1700041M05Rik	0	NA	NA	NA	NA	NA
1700042B14Rik	0	NA	NA	NA	NA	NA
1700042G07Rik	0.0365631	0.31559	2.94486	0.107166	0.914657	NA
1700042G15Rik	0	NA	NA	NA	NA	NA
1700042O10Rik	3.66759	-0.351892	0.260243	-1.35217	0.176322	0.430397
1700045H11Rik	2.10162	-0.53423	0.373768	-1.42931	0.152916	0.395595
1700045I11Rik	0	NA	NA	NA	NA	NA
1700045I19Rik	0.0256765	0.0751431	2.94486	0.0255167	0.979643	NA
1700046C09Rik	0	NA	NA	NA	NA	NA
1700047A11Rik	0.333131	-0.305203	0.722286	-0.422551	0.672623	NA
1700047F07Rik	0.0215408	0.0751431	2.94486	0.0255167	0.979643	NA
1700047G07Rik	0	NA	NA	NA	NA	NA
1700047I17Rik2	0.0151417	0.0751431	2.94486	0.0255167	0.979643	NA
1700047K16Rik	12.8507	0.117289	0.135377	0.866388	0.386278	0.660168
1700048O20Rik	14.8127	-0.740039	0.240267	-3.08008	0.00206947	0.022013
1700049E15Rik	0.364171	0.85136	0.76368	1.11481	0.264931	NA
1700049E17Rik1	0	NA	NA	NA	NA	NA
1700049E17Rik2	0	NA	NA	NA	NA	NA
1700049G17Rik	352.442	-0.197479	0.0713624	-2.76727	0.00565272	0.0459595
1700049J03Rik	0.141357	0.189588	1.89714	0.0999333	0.920397	NA
1700049L16Rik	0	NA	NA	NA	NA	NA
1700051A21Rik	0.0410194	-0.0500902	2.94475	-0.01701	0.986429	NA
1700052N19Rik	801.927	-0.00269471	0.038946	-0.0691908	0.944838	0.978051
1700054M17Rik	0	NA	NA	NA	NA	NA
1700054N08Rik	165.568	-0.0696914	0.0587743	-1.18575	0.235723	0.506867
1700054O13Rik	0.0722113	0.0701333	2.94475	0.0238163	0.980999	NA
1700054O19Rik	0.0149095	0.0751431	2.94486	0.0255167	0.979643	NA
1700055D18Rik	16.677	-0.0167352	0.119237	-0.140352	0.888382	0.953687
1700055N04Rik	1.00094	0.444393	0.519557	0.85533	0.392368	0.664682
1700056E22Rik	3.46687	0.233473	0.313792	0.744035	0.456855	0.71591
1700056N10Rik	25.2361	-0.175856	0.137968	-1.27461	0.202448	0.465951
1700057G04Rik	2.02861	-1.32708	0.836796	-1.5859	0.112761	0.331699
1700057H15Rik	0.019198	0.31559	2.94486	0.107166	0.914657	NA
1700057H21Rik	0.0121317	0.31559	2.94486	0.107166	0.914657	NA
1700057K13Rik	0.291967	0.552473	0.798107	0.692229	0.488794	NA
1700058C13Rik	0	NA	NA	NA	NA	NA
1700058G18Rik	0	NA	NA	NA	NA	NA
1700058P15Rik	105.825	-0.0457679	0.0759157	-0.602879	0.54659	0.777093
1700060C16Rik	0	NA	NA	NA	NA	NA
1700060C20Rik	0.580545	0.743041	0.625962	1.18704	0.235212	0.506345
1700060J05Rik	37.2897	-0.0266975	0.122004	-0.218825	0.826787	0.92599
1700061E18Rik	3.56767	0.00565206	0.237963	0.0237519	0.981051	0.991951
1700061F12Rik	0	NA	NA	NA	NA	NA
1700061G19Rik	11.7784	-0.204162	0.147616	-1.38306	0.166646	0.415175
1700061H18Rik	9.42234	-0.295487	0.189193	-1.56182	0.118329	0.341711
1700061I17Rik	0.0121317	0.31559	2.94486	0.107166	0.914657	NA
1700061J05Rik	0.0598369	0.31559	2.94486	0.107167	0.914657	NA
1700061J23Rik	0.0319537	0.31559	2.94486	0.107166	0.914657	NA
1700062I23Rik	3.75642	-0.109397	0.263961	-0.414445	0.678548	0.852835
1700063H04Rik	0	NA	NA	NA	NA	NA
1700064E03Rik	37.1746	0.106723	0.09956	1.07195	0.283744	0.561859
1700064H15Rik	0.56569	0.0196434	0.63475	0.0309467	0.975312	NA
1700065D16Rik	0.819569	-0.0272188	0.543119	-0.0501156	0.96003	0.983825
1700065I17Rik	0.264076	0.270557	0.935795	0.28912	0.77249	NA
1700066B19Rik	355.216	0.229232	0.138969	1.64952	0.0990406	0.305506
1700066J03Rik	0.0388714	0.435813	2.94486	0.147991	0.88235	NA
1700066J24Rik	0.0685761	0.439662	2.44996	0.179457	0.857579	NA
1700066M21Rik	224.678	-0.054931	0.0630257	-0.871566	0.383445	0.657527
1700066O22Rik	0.977681	1.25393	0.600461	2.08828	0.0367726	0.164525
1700067G03Rik	0.834515	0.78945	0.52427	1.50581	0.132117	0.364529
1700067K01Rik	21.9351	-0.317136	0.136014	-2.33165	0.0197193	0.109344
1700067P10Rik	0.0713306	0.190357	2.94475	0.0646427	0.948459	NA
1700069B07Rik	4.76202	0.0168796	0.250071	0.0674991	0.946184	0.978411
1700069L16Rik	0	NA	NA	NA	NA	NA
1700071G01Rik	0.294022	-0.252833	0.754588	-0.335061	0.737579	NA
1700071K01Rik	0.0223127	0.0751431	2.94486	0.0255167	0.979643	NA
1700071M16Rik	1.68056	0.159621	0.453959	0.35162	0.725124	0.877095
1700072E05Rik	0	NA	NA	NA	NA	NA
1700073E17Rik	0.0248439	0.0751431	2.94486	0.0255167	0.979643	NA
1700074P13Rik	0	NA	NA	NA	NA	NA
1700080E11Rik	0	NA	NA	NA	NA	NA
1700080G11Rik	0	NA	NA	NA	NA	NA
1700080N15Rik	0	NA	NA	NA	NA	NA
1700080O16Rik	0.0418489	0.31559	2.94486	0.107166	0.914657	NA
1700081H22Rik	0.0223127	0.0751431	2.94486	0.0255167	0.979643	NA
1700081L11Rik	2205.05	-0.0396717	0.0288533	-1.37495	0.169148	0.418835
1700082M22Rik	3.4925	-0.171627	0.254854	-0.673435	0.50067	0.746288
1700084C01Rik	23.3588	-0.0187831	0.153693	-0.122212	0.902731	0.959697
1700084C06Rik	8.13256	0.124531	0.17486	0.712175	0.476356	0.728487
1700084E18Rik	4.29305	0.100068	0.229308	0.436391	0.662553	0.845814
1700084J12Rik	10.8712	0.0980056	0.17864	0.548622	0.583265	0.79975
1700084M14Rik	0	NA	NA	NA	NA	NA
1700085B03Rik	0	NA	NA	NA	NA	NA
1700086D15Rik	0.0383959	0.435813	2.94486	0.147991	0.88235	NA
1700086L19Rik	9.37007	-0.281091	0.179306	-1.56766	0.116961	0.339069
1700086O06Rik	91.5213	0.147435	0.0832929	1.77008	0.0767144	0.260835
1700086P04Rik	3.46935	0.0120685	0.268041	0.0450249	0.964087	0.985511
1700087M22Rik	0.370971	1.02529	0.803673	1.27575	0.202044	NA
1700088E04Rik	2.89728	-0.00850193	0.300671	-0.0282765	0.977442	0.990679
1700090G07Rik	0.235419	-0.395326	0.807896	-0.489328	0.624609	NA
1700091E21Rik	3.69388	0.0413133	0.390884	0.105692	0.915827	0.965178
1700091H14Rik	0	NA	NA	NA	NA	NA
1700092C02Rik	0	NA	NA	NA	NA	NA
1700092C17Rik	0.0781142	0.070135	2.93362	0.0239073	0.980927	NA
1700092E19Rik	0.0607484	-0.0500902	2.94475	-0.01701	0.986429	NA
1700092K14Rik	0	NA	NA	NA	NA	NA
1700092M07Rik	8.02161	-0.162803	0.169797	-0.958811	0.337654	0.616247
1700093J21Rik	1.66878	-0.0972179	0.373678	-0.260165	0.794737	0.910885
1700093K21Rik	1.43465	0.480487	0.41942	1.1456	0.251962	0.526707
1700094C10Rik	0.474541	1.17947	0.681717	1.73014	0.0836048	NA
1700094D03Rik	264.168	-0.138696	0.0720808	-1.92417	0.0543336	0.212124
1700095A21Rik	0	NA	NA	NA	NA	NA
1700095B22Rik	0.572077	0.637341	0.643176	0.990927	0.321721	NA
1700095J03Rik	0.0383959	0.435813	2.94486	0.147991	0.88235	NA
1700095J07Rik	0.044683	0.559954	2.94478	0.190152	0.84919	NA
1700095J12Rik	0.259639	0.417158	1.02433	0.40725	0.683824	NA
1700099I09Rik	1.9431	-0.118865	0.379946	-0.312849	0.754396	0.891866
1700101E01Rik	6.50162	0.220153	0.188406	1.1685	0.242605	0.515363
1700101G07Rik	0.0155111	0.31559	2.94486	0.107166	0.914657	NA
1700101I11Rik	0.591854	-0.248936	0.612292	-0.406564	0.684328	0.855657
1700101I19Rik	0	NA	NA	NA	NA	NA
1700102P08Rik	25.7801	-0.257395	0.144432	-1.78211	0.0747306	0.256848
1700104A03Rik	0	NA	NA	NA	NA	NA
1700104B16Rik	0.251278	-0.155823	0.905733	-0.172041	0.863405	NA
1700106J16Rik	0.0590838	0.0701333	2.94475	0.0238163	0.980999	NA
1700106N22Rik	156.959	0.0832174	0.0468742	1.77533	0.0758428	0.259042
1700108M19Rik	0.0377051	0.195367	2.94486	0.0663416	0.947106	NA
1700108N11Rik	6.27818	0.0429589	0.182329	0.235611	0.813734	0.920439
1700109F18Rik	0.914298	-0.0224337	0.635536	-0.0352989	0.971841	0.98847
1700109G15Rik	0.0378238	0.195367	2.94486	0.0663416	0.947106	NA
1700109H08Rik	29.5472	-0.0664246	0.122125	-0.543905	0.586507	0.802134
1700109K24Rik	27.2838	-0.112652	0.153441	-0.734172	0.462844	0.720102
1700110I01Rik	0.019257	0.0751431	2.94486	0.0255167	0.979643	NA
1700110K17Rik	114.515	-0.335243	0.183748	-1.82447	0.0680809	0.243273
1700110M21Rik	0.0383959	0.435813	2.94486	0.147991	0.88235	NA
1700111E14Rik	0.0437874	0.0701333	2.94475	0.0238163	0.980999	NA
1700112D23Rik	6.40549	0.235024	0.507611	0.462999	0.643365	0.836042
1700112E06Rik	30.9892	1.10873	0.159954	6.93157	4.16187e-12	6.36704e-10
1700112J05Rik	1.55369	-1.35568	0.432363	-3.13552	0.00171549	0.0192804
1700112J16Rik	6.66319	0.291012	0.182439	1.59512	0.110686	0.328099
1700112K13Rik	0.0319537	0.31559	2.94486	0.107166	0.914657	NA
1700112M01Rik	0.288826	0.191935	0.756005	0.253881	0.799587	NA
1700113A16Rik	49.0419	-0.0721448	0.0780283	-0.924597	0.355175	0.632307
1700113H08Rik	0.072778	0.559954	2.94478	0.190152	0.84919	NA
1700119I11Rik	0.0862598	0.331542	2.38527	0.138996	0.889454	NA
1700120B22Rik	5.16735	0.420365	0.209247	2.00894	0.0445431	0.18666
1700120E14Rik	0.551431	0.263217	0.635833	0.413972	0.678895	NA
1700120G11Rik	0	NA	NA	NA	NA	NA
1700121C08Rik	0.16851	-0.0278678	1.25057	-0.0222841	0.982221	NA
1700121F15Rik	39.9328	-0.207289	0.103382	-2.00508	0.0449546	0.18782
1700121N20Rik	0	NA	NA	NA	NA	NA
1700122E12Rik	6.44312	-0.244382	0.198442	-1.2315	0.218136	0.486655
1700123I01Rik	8.6572	0.606723	0.205983	2.9455	0.00322435	0.0307592
1700123K08Rik	0.0605161	0.31559	2.94486	0.107167	0.914657	NA
1700123L14Rik	0	NA	NA	NA	NA	NA
1700123M08Rik	19.7179	0.225938	0.125025	1.80715	0.0707392	0.248741
1700123O12Rik	0.0242282	0.0751431	2.94486	0.0255167	0.979643	NA
1700123O20Rik	805.512	0.0280076	0.0383284	0.730729	0.464945	0.721429
1700125D06Rik	1.28492	-0.120496	0.489342	-0.24624	0.805496	0.917054
1700125G02Rik	0.0365631	0.31559	2.94486	0.107166	0.914657	NA
1700125G22Rik	0.212314	-0.430547	1.05873	-0.406664	0.684255	NA
1700125H03Rik	0.0761937	-0.0549231	2.41398	-0.0227521	0.981848	NA
1700125H20Rik	0.13761	-0.0619687	1.27637	-0.0485507	0.961277	NA
1700128E19Rik	1.07398	0.929158	0.615069	1.51066	0.130876	0.362293
1700128F08Rik	0	NA	NA	NA	NA	NA
1700129C05Rik	0	NA	NA	NA	NA	NA
1810006K21Rik	1354.57	0.016599	0.0452288	0.367	0.713619	0.87108
1810007I06Rik	12.8248	-0.0670243	0.238491	-0.281035	0.778683	0.90298
1810008A18Rik	803.682	0.034199	0.0441956	0.773811	0.439042	0.703374
1810008B01Rik	0.233521	0.0615667	1.01731	0.0605194	0.951742	NA
1810009A15Rik	522.6	0.00173524	0.0437511	0.0396616	0.968363	0.986888
1810009J06Rik	0	NA	NA	NA	NA	NA
1810009N23Rik	70.5314	-0.0673485	0.10526	-0.639832	0.522282	0.761543
1810010H24Rik	21.7836	0.0226913	0.155133	0.146271	0.883708	0.951432
1810010K12Rik	0.129558	0.439705	2.72172	0.161554	0.871657	NA
1810011H11Rik	10.2827	0.180003	0.255899	0.703413	0.481799	0.732584
1810011O10Rik	1139.37	-0.337637	0.146779	-2.30031	0.0214306	0.11554
1810012K08Rik	36.9705	0.0144899	0.0808684	0.179179	0.857797	0.940868
1810012P15Rik	1223.72	-0.10784	0.0557542	-1.93421	0.0530872	0.208733
1810013D10Rik	1128.04	0.0676487	0.037441	1.80681	0.0707919	0.248871
1810013D15Rik	1.73538	0.155041	0.366673	0.422834	0.672417	0.850154
1810013L24Rik	1372.97	-0.0555245	0.0396323	-1.40099	0.161217	0.407347
1810014B01Rik	152.536	0.117794	0.0719938	1.63616	0.101805	0.310718
1810014F10Rik	795.903	0.142234	0.0908433	1.56571	0.117416	0.339867
1810019D21Rik	765.946	-0.0823023	0.0798922	-1.03017	0.302932	0.581546
1810019J16Rik	349.509	-0.0601484	0.0483643	-1.24365	0.213628	0.481326
1810019N24Rik	2.56258	0.0368519	0.322533	0.114258	0.909033	0.962022
1810020D17Rik	926.355	-0.0467924	0.0880301	-0.531549	0.595038	0.807771
1810020O05Rik	0.110705	-0.150641	1.46833	-0.102594	0.918286	NA
1810021B22Rik	50.6176	-0.059635	0.0734815	-0.811565	0.417041	0.685985
1810022K09Rik	95.4978	0.00647784	0.0672498	0.096325	0.923262	0.968167
1810024B03Rik	37.5047	0.0191746	0.0809391	0.236902	0.812733	0.919885
1810026J23Rik	1273.68	0.0289944	0.0376761	0.769568	0.441556	0.705221
1810027O10Rik	534.412	0.00145884	0.0519915	0.0280592	0.977615	0.990732
1810029B16Rik	235.791	0.165193	0.062436	2.64579	0.00814995	0.059686
1810030J14Rik	89.0475	-1.04931	0.201112	-5.21754	1.81314e-07	1.02791e-05
1810030N24Rik	295.787	0.0737822	0.0591878	1.24658	0.212552	0.479895
1810030O07Rik	1143.22	0.0262322	0.0350551	0.748315	0.45427	0.71408
1810031K17Rik	1914.46	0.0226108	0.0641051	0.352715	0.724302	0.876519
1810032O08Rik	407.538	0.14836	0.0547786	2.70836	0.0067616	0.0523639
1810033B17Rik	2.43638	1.85407	0.464113	3.99486	6.47316e-05	0.00150313
1810034E14Rik	177.391	-0.065627	0.0951844	-0.689472	0.490526	0.738956
1810035I16Rik	0.0552917	0.195367	2.94486	0.0663416	0.947106	NA
1810035L17Rik	658.707	0.0518227	0.0472553	1.09666	0.272792	0.550212
1810037I17Rik	573.046	0.1235	0.0463964	2.66185	0.00777125	0.0578493
1810041L15Rik	10.6159	-1.0132	0.189011	-5.36052	8.29805e-08	5.0335e-06
1810043G02Rik	85.9176	0.104086	0.0829282	1.25513	0.20943	0.47596
1810043H04Rik	564.774	-0.0511494	0.0633777	-0.807057	0.419634	0.688291
1810046J19Rik	610.056	-0.0980182	0.0600242	-1.63298	0.102474	0.311888
1810046K07Rik	130.766	-0.41739	0.160655	-2.59805	0.0093756	0.0657683
1810048J11Rik	126.404	-0.044818	0.0611367	-0.733078	0.463511	0.720513
1810049H13Rik	194.239	0.118397	0.0706269	1.67638	0.0936647	0.295493
1810055G02Rik	804.381	-0.0602912	0.147092	-0.409887	0.681889	0.854559
1810058I24Rik	684.009	0.0459102	0.0721424	0.636383	0.524527	0.762954
1810058N05Rik	32.9292	-0.189374	0.135302	-1.39963	0.161623	0.408
1810059C17Rik	1.05757	-0.426577	0.4856	-0.878454	0.379698	0.654569
1810059H22Rik	62.8848	0.925686	0.083471	11.0899	1.40426e-28	1.08211e-25
1810062G17Rik	6.84153	-0.0568242	0.302056	-0.188125	0.850779	0.937176
1810062O18Rik	15.572	-0.047271	0.122436	-0.386086	0.699433	0.863648
1810063B05Rik	410.276	0.0391603	0.0549562	0.712574	0.476109	0.728324
1810063B07Rik	335.59	-0.0564493	0.0489358	-1.15354	0.248689	0.522472
1810063I02Rik	2.31017	1.07593	0.317008	3.39402	0.000688735	0.00975482
1810064F22Rik	17.0294	-0.279734	0.152197	-1.83798	0.0660656	0.239096
1810065E05Rik	305.082	0.441384	0.304176	1.45108	0.146758	0.386829
1810074P20Rik	1326.56	-0.0936592	0.0392174	-2.38821	0.0169309	0.0987506
2010001A14Rik	162.745	-0.112353	0.0948162	-1.18495	0.236036	0.507233
2010001E11Rik	716.144	-0.107839	0.167581	-0.643506	0.519896	0.760365
2010001K21Rik	220.559	0.0220055	0.0971916	0.226414	0.82088	0.923501
2010001M06Rik	2112.61	0.0980291	0.0795256	1.23267	0.217698	0.486248
2010001M09Rik	33.7394	1.41299	0.416059	3.39613	0.000683456	0.00969985
2010002M12Rik	718.934	-0.130391	0.227836	-0.572302	0.567117	0.790265
2010002N04Rik	408.45	-0.230246	0.108373	-2.12458	0.0336215	0.15521
2010003K11Rik	616.926	0.338151	0.215151	1.57169	0.116023	0.337336
2010003O02Rik	129.904	0.0633831	0.071029	0.892355	0.372203	0.648472
2010005H15Rik	2.3789	-0.102177	0.592669	-0.172402	0.863121	0.942838
2010007H06Rik	89.0957	-0.3785	0.13491	-2.80556	0.00502287	0.0420716
2010007H12Rik	299.138	-0.00607551	0.0596113	-0.101919	0.918821	0.966377
2010011I20Rik	761.542	0.0828927	0.041335	2.00539	0.0449217	0.187792
2010012O05Rik	256.862	0.079502	0.0429789	1.84979	0.0643436	0.23509
2010012P19Rik	292.937	0.103986	0.0762259	1.36418	0.172511	0.423963
2010013B24Rik	0.107054	0.189751	1.68087	0.112888	0.910119	NA
2010015L04Rik	156.676	0.495405	0.106262	4.6621	3.13005e-06	0.0001206
2010015M23Rik	18.1188	-0.318707	0.121673	-2.61937	0.00880929	0.0630601
2010016I18Rik	212.752	0.0288561	0.114191	0.252701	0.800499	0.914367
2010106E10Rik	2602.22	-0.266226	0.242732	-1.09679	0.272735	0.550212
2010106G01Rik	4116.14	0.0613497	0.0455395	1.34717	0.177924	0.431995
2010107E04Rik	2616.21	0.0653138	0.0568294	1.1493	0.250434	0.524779
2010107G12Rik	1647.89	0.137112	0.110665	1.23898	0.215354	0.483653
2010107G23Rik	462.873	0.106536	0.0308386	3.45463	0.000551049	0.00823053
2010107H07Rik	194.432	0.0648356	0.0692529	0.936215	0.349162	0.626983
2010109A12Rik	4.50545	-0.208884	0.224097	-0.932117	0.351276	0.629234
2010109I03Rik	920.229	0.0568144	0.446328	0.127293	0.898708	0.957653
2010109K11Rik	1048.13	0.121624	0.0765784	1.58823	0.112234	0.330615
2010110K18Rik	44.8048	-0.101643	0.0959229	-1.05963	0.289311	0.567174
2010110P09Rik	4626.49	0.0195742	0.153781	0.127286	0.898714	0.957653
2010111I01Rik	1175.22	0.0835926	0.0324962	2.57238	0.0101001	0.0691486
2010204K13Rik	40.3671	-0.0508783	0.114467	-0.444481	0.656695	0.84266
2010300C02Rik	2585.43	-0.191896	0.0370378	-5.18109	2.20595e-07	1.22066e-05
2010300F17Rik	2.45514	0.210261	0.391718	0.536766	0.591429	0.805079
2010305A19Rik	725.679	0.0371359	0.0567623	0.654235	0.51296	0.755212
2010317E24Rik	637.987	-0.0649631	0.0586072	-1.10845	0.267668	0.544548
2010320O07Rik	1.95936	-0.533418	0.392813	-1.35794	0.174481	0.427089
2010321M09Rik	841.446	0.0354656	0.0325243	1.09043	0.275523	0.552735
2200002D01Rik	3764.71	0.0582093	0.142124	0.409567	0.682123	0.85457
2200002J24Rik	31.2537	0.196757	0.21249	0.92596	0.354467	0.631862
2200002K05Rik	1692.55	-0.0705323	0.111993	-0.629791	0.528831	0.765156
2210008F06Rik	5.38441	0.0739383	0.216937	0.340828	0.733233	0.881171
2210009G21Rik	447.851	-0.0801119	0.0431496	-1.85661	0.0633671	0.232853
2210010C04Rik	0.395436	-0.896057	1.53634	-0.583241	0.559731	NA
2210010C17Rik	1817.98	0.041232	0.127814	0.322594	0.747003	0.888367
2210011C24Rik	39.1173	-0.212978	0.177356	-1.20085	0.229809	0.49999
2210012G02Rik	544.547	-0.0213752	0.0299063	-0.714738	0.474771	0.727506
2210013O21Rik	169.032	0.0492779	0.054875	0.898002	0.369184	0.64532
2210015D19Rik	289.082	-0.0306584	0.0345887	-0.886371	0.375417	0.650424
2210016F16Rik	3059.37	0.0791702	0.0797188	0.993118	0.320653	0.599739
2210016L21Rik	770.539	-0.104169	0.030063	-3.46504	0.000530155	0.00796995
2210018M11Rik	723.57	-0.128743	0.0598442	-2.1513	0.0314529	0.148628
2210020M01Rik	110.707	-0.324107	0.190469	-1.70162	0.0888259	0.285555
2210021J22Rik	421.433	-0.0305375	0.0442289	-0.690443	0.489916	0.738645
2210403K04Rik	422.989	0.124528	0.175395	0.709986	0.477713	0.729559
2210404J11Rik	283.433	0.00527771	0.041934	0.125857	0.899845	0.958195
2210404O07Rik	18437.1	0.0462874	0.158684	0.291695	0.77052	0.898905
2210404O09Rik	197.944	0.0613618	0.0663107	0.925367	0.354775	0.632056
2210406O10Rik	21.7802	0.0155842	0.101299	0.153843	0.877734	0.94908
2210407C18Rik	5870.13	0.135361	0.363746	0.372132	0.709795	0.869029
2210408F21Rik	1.22326	-0.341664	0.464576	-0.735432	0.462076	0.719823
2210408I21Rik	47.0957	-0.112643	0.110866	-1.01603	0.309615	0.588459
2210409E12Rik	0	NA	NA	NA	NA	NA
2210411K11Rik	820.896	0.121472	0.0445354	2.72754	0.00638077	0.0500597
2210411M09Rik	9.16831	0.0330493	0.170444	0.193902	0.846253	0.934538
2210414B05Rik	0.444587	1.63513	0.773189	2.11479	0.034448	NA
2210415F13Rik	48336.5	0.141625	0.0934503	1.51551	0.129642	0.360077
2210416O15Rik	1.48853	0.3614	0.39782	0.908449	0.363641	0.640094
2210417A02Rik	53.4929	1.01779	0.0987197	10.3099	6.35845e-25	4.13419e-22
2210417K05Rik	3.71016	0.353662	0.287149	1.23163	0.218087	0.48665
2210418O10Rik	0	NA	NA	NA	NA	NA
2300002M23Rik	0.0722263	0.439731	2.94478	0.149326	0.881297	NA
2300003K06Rik	0.0418489	0.31559	2.94486	0.107166	0.914657	NA
2300005B03Rik	0.0223127	0.0751431	2.94486	0.0255167	0.979643	NA
2300009A05Rik	205.386	0.0486016	0.0516016	0.941863	0.346263	0.624597
2310001A20Rik	1299.02	0.0212243	0.0281007	0.755294	0.450073	0.711184
2310001H17Rik	699.185	0.0293738	0.0601876	0.488038	0.625523	0.82533
2310001H18Rik	0	NA	NA	NA	NA	NA
2310001K24Rik	0.549525	0.505105	0.658739	0.766775	0.443215	NA
2310002F09Rik	0.372892	0.743141	0.658999	1.12768	0.259455	NA
2310002J15Rik	1.82836	-0.0406206	0.589112	-0.0689524	0.945028	0.978089
2310002L09Rik	0.0282733	0.0751431	2.94486	0.0255167	0.979643	NA
2310002L13Rik	0.160725	1.04683	1.41017	0.742343	0.457879	NA
2310003C23Rik	1103.45	-0.0122388	0.01859	-0.658352	0.510312	0.753018
2310003F16Rik	188.966	-0.0329906	0.050802	-0.649395	0.516083	0.757397
2310003H01Rik	848.695	0.00894112	0.049302	0.181354	0.856089	0.939837
2310003L06Rik	0	NA	NA	NA	NA	NA
2310003L22Rik	331.357	0.074138	0.0598981	1.23774	0.215814	0.48407
2310004I24Rik	422.587	0.0155821	0.113811	0.136912	0.8911	0.954551
2310004N24Rik	700.894	0.0422041	0.0383025	1.10186	0.270521	0.547942
2310005A03Rik	0.347885	1.04708	0.826847	1.26635	0.205386	NA
2310005G13Rik	0.468868	-0.239161	0.650792	-0.367492	0.713252	NA
2310006M14Rik	187.742	-0.397859	0.103564	-3.84169	0.000122191	0.00251962
2310007B03Rik	312.717	-0.237286	0.115135	-2.06094	0.0393088	0.171812
2310007L24Rik	1.0111	0.021989	0.503381	0.0436826	0.965157	0.985749
2310008H04Rik	476.412	0.0496349	0.05365	0.925161	0.354882	0.632056
2310008H09Rik	1548.49	0.0552735	0.050801	1.08804	0.276578	0.553567
2310009B15Rik	54.342	0.255084	0.0840481	3.03498	0.00240552	0.0247401
2310010G23Rik	0	NA	NA	NA	NA	NA
2310010J17Rik	35.7016	0.144527	0.0965068	1.49758	0.134242	0.367204
2310010M20Rik	0.0683629	-0.0549414	2.45094	-0.0224165	0.982116	NA
2310011J03Rik	974.976	0.0782362	0.0465903	1.67924	0.0931059	0.294402
2310014F06Rik	1.60052	0.323618	0.387054	0.836106	0.403095	0.674234
2310014H01Rik	126.648	0.558533	0.262228	2.12996	0.0331752	0.153695
2310014L17Rik	13.8491	-0.262772	0.125681	-2.09078	0.0365475	0.16376
2310015A10Rik	380.774	-0.174675	0.0840331	-2.07865	0.0376496	0.166916
2310015B20Rik	2.25109	0.63691	0.339582	1.87557	0.060714	0.226667
2310016C08Rik	121.842	0.200715	0.0843517	2.37951	0.0173358	0.100275
2310016D23Rik	0.132037	0.314568	1.89845	0.165697	0.868395	NA
2310016G11Rik	30.3709	-0.0738325	0.135435	-0.545149	0.585651	0.80149
2310016M24Rik	1484.98	0.0408035	0.0441024	0.925198	0.354863	0.632056
2310021H06Rik	0.0290246	0.435813	2.94486	0.147991	0.88235	NA
2310021P13Rik	2148.79	-0.0649494	0.0538237	-1.20671	0.227545	0.49772
2310022A10Rik	460.181	0.0161651	0.0362527	0.445901	0.655669	0.842299
2310022B05Rik	614.079	0.0436752	0.0537902	0.811953	0.416818	0.685939
2310026I22Rik	0	NA	NA	NA	NA	NA
2310026L22Rik	11.3324	-0.234311	0.140665	-1.66574	0.0957652	0.29942
2310028H24Rik	84.0812	-0.095282	0.113506	-0.839446	0.401219	0.672231
2310028O11Rik	2760.01	-0.0125475	0.0597268	-0.210082	0.833604	0.929124
2310030G06Rik	479.849	-0.0295718	0.048471	-0.610092	0.541801	0.773905
2310030N02Rik	282.409	0.0137923	0.0617355	0.22341	0.823216	0.924366
2310031A07Rik	7.84053	-0.171609	0.173494	-0.989134	0.322598	0.601674
2310033E01Rik	0.373558	0.67443	0.836577	0.806178	0.42014	NA
2310033P09Rik	373.198	0.0352752	0.0362366	0.973468	0.330321	0.609527
2310034C09Rik	0	NA	NA	NA	NA	NA
2310035C23Rik	2105.24	-0.0579055	0.0471173	-1.22897	0.219085	0.487672
2310035K24Rik	570.808	0.16841	0.0710765	2.36942	0.0178159	0.102115
2310036O22Rik	1760.57	0.0512804	0.0325781	1.57408	0.11547	0.336527
2310037I24Rik	428.225	-0.00505267	0.0383031	-0.131913	0.895053	0.956089
2310039H08Rik	386.938	0.109729	0.0687389	1.59632	0.110418	0.327587
2310040G07Rik	1.61111	-0.0928744	0.371169	-0.250221	0.802416	0.915501
2310042D19Rik	131.904	-0.0729488	0.0972774	-0.749905	0.453312	0.713573
2310042E22Rik	0.378884	-0.190001	0.921658	-0.206151	0.836673	NA
2310043D23Rik	12.723	-0.00692606	0.153254	-0.0451934	0.963953	0.985511
2310043J07Rik	0.600122	-0.693536	0.573649	-1.20899	0.226667	0.496894
2310043M15Rik	53.9698	-0.186694	0.105763	-1.76521	0.0775285	0.262375
2310044G17Rik	1634.72	0.136527	0.116275	1.17418	0.240323	0.512547
2310044H10Rik	2390.93	0.0163408	0.0326053	0.501169	0.616252	0.819921
2310044K18Rik	0.532143	-0.0515254	0.70773	-0.0728038	0.941962	NA
2310045N01Rik	456.882	-0.0634571	0.0372351	-1.70423	0.0883386	0.284252
2310046A06Rik	5.21718	-0.0547738	0.218457	-0.250731	0.802022	0.915302
2310046K01Rik	1716.31	0.0940672	0.231497	0.406344	0.68449	0.855705
2310046O06Rik	459.556	0.0198328	0.0346402	0.572537	0.566958	0.790255
2310047B19Rik	246.629	0.049439	0.0566947	0.872022	0.383197	0.657479
2310047M10Rik	150.857	-0.030037	0.102826	-0.292116	0.770198	0.898802
2310050B05Rik	3.00601	0.753707	0.355813	2.11826	0.0341527	0.156827
2310050C09Rik	0	NA	NA	NA	NA	NA
2310057J16Rik	3018.67	-0.0748523	0.0457372	-1.63657	0.10172	0.310673
2310057J18Rik	0	NA	NA	NA	NA	NA
2310057M21Rik	222.218	0.0216516	0.0449255	0.481944	0.629846	0.828176
2310057N15Rik	0	NA	NA	NA	NA	NA
2310058D17Rik	52.3726	-0.174989	0.0773952	-2.26098	0.0237606	0.12356
2310061C15Rik	373.813	-0.000289574	0.0614765	-0.00471033	0.996242	0.999123
2310061I04Rik	1378.03	0.0204664	0.0592957	0.345158	0.729976	0.879284
2310061N02Rik	0	NA	NA	NA	NA	NA
2310065F04Rik	0.019198	0.31559	2.94486	0.107166	0.914657	NA
2310067B10Rik	3884.89	-0.0899944	0.0390309	-2.30572	0.0211261	0.114735
2310069G16Rik	0.550519	-1.64809	0.660802	-2.49407	0.0126287	NA
2310075C17Rik	0	NA	NA	NA	NA	NA
2310079F23Rik	340.47	0.0306408	0.0563226	0.544023	0.586426	0.802075
2310079G19Rik	0.0245194	0.31559	2.94486	0.107166	0.914657	NA
2310081O03Rik	0.095187	0.439673	2.37353	0.18524	0.853041	NA
2400001E08Rik	996.553	0.070603	0.0356523	1.98032	0.0476673	0.195076
2400003C14Rik	3590.91	0.0451509	0.0399427	1.13039	0.258311	0.534024
2400009B08Rik	1.28353	-1.27313	0.433102	-2.93956	0.00328674	0.0311822
2410001C21Rik	1690.38	0.0915172	0.0400234	2.28659	0.0222197	0.118506
2410002F23Rik	2362.11	0.11698	0.0706982	1.65463	0.0979993	0.303466
2410002I01Rik	1586.76	-0.180879	0.0695035	-2.60245	0.00925595	0.0650606
2410002O22Rik	1555.3	0.0167314	0.0396534	0.421941	0.673068	0.850463
2410003K15Rik	430.714	0.113158	0.0498752	2.26881	0.0232797	0.122045
2410003L11Rik	0.279453	-0.323561	1.32046	-0.245036	0.806428	NA
2410004A20Rik	14.5593	-0.327768	0.170514	-1.92224	0.0545757	0.212651
2410004B18Rik	508.506	0.0256743	0.0366879	0.699801	0.484051	0.734316
2410004I01Rik	0.0610469	0.435813	2.94486	0.147991	0.88235	NA
2410004N09Rik	294.07	0.147262	0.0483524	3.04559	0.00232223	0.0240739
2410004P03Rik	0.808575	-0.790218	0.59059	-1.33802	0.180891	0.436566
2410006H16Rik	893.438	0.182123	0.0483188	3.7692	0.000163772	0.00318156
2410012M07Rik	0	NA	NA	NA	NA	NA
2410015M20Rik	1687.86	0.0728543	0.0550549	1.3233	0.185734	0.443368
2410016O06Rik	756.068	0.135253	0.0493646	2.73988	0.00614614	0.0486408
2410017I17Rik	39.1699	-0.427286	0.219255	-1.94881	0.0513184	0.204468
2410017P09Rik	102.367	0.0615123	0.0590605	1.04151	0.297638	0.576126
2410018L13Rik	0.824661	-2.14158	0.92031	-2.32702	0.019964	0.110437
2410018M08Rik	10.6397	0.0246701	0.170018	0.145103	0.88463	0.951981
2410019O14Rik	12.1682	-0.0238092	0.165102	-0.144209	0.885336	0.952237
2410022L05Rik	241.964	-0.0682203	0.0521186	-1.30894	0.190554	0.450248
2410024N13Rik	0.166678	0.314601	1.61431	0.194883	0.845485	NA
2410042D21Rik	451.76	0.0176069	0.0520474	0.338286	0.735148	0.882437
2410057H14Rik	0.0223127	0.0751431	2.94486	0.0255167	0.979643	NA
2410066E13Rik	71.0876	0.590367	0.133584	4.41946	9.89488e-06	0.000317976
2410075B13Rik	179.218	0.0527756	0.0546036	0.966522	0.333783	0.612477
2410076I21Rik	25.4223	-0.29001	0.128363	-2.2593	0.0238648	0.123762
2410080I02Rik	1.34606	0.961147	0.430659	2.2318	0.0256279	0.129851
2410089E03Rik	162.395	-0.0257899	0.0671966	-0.383798	0.701128	0.864512
2410091C18Rik	649.231	0.104876	0.0405085	2.58898	0.0096261	0.066894
2410114N07Rik	0.0613848	-0.0549586	2.48729	-0.0220958	0.982372	NA
2410124H12Rik	4.9292	0.0796752	0.253287	0.314565	0.753092	0.891287
2410127L17Rik	35.0763	-0.0432182	0.0957792	-0.451228	0.651826	0.840076
2410131K14Rik	420.636	-0.212643	0.0478773	-4.44142	8.93658e-06	0.000291891
2410133F24Rik	38.8803	-0.160104	0.0775143	-2.06548	0.0388774	0.170722
2410137F16Rik	0.101621	0.439635	2.31848	0.189622	0.849605	NA
2410137M14Rik	0	NA	NA	NA	NA	NA
2410141K09Rik	0	NA	NA	NA	NA	NA
2410152P15Rik	0	NA	NA	NA	NA	NA
2500002B13Rik	58.395	-0.443547	0.0973359	-4.55687	5.19224e-06	0.000184351
2500003M10Rik	3000.07	0.0206972	0.0229209	0.902986	0.366533	0.642444
2500004C02Rik	142.217	-0.25256	0.0686786	-3.67742	0.000235609	0.00424055
2510002D24Rik	727.35	0.00277475	0.0312284	0.0888536	0.929198	0.970737
2510003D18Rik	0.267863	0.812955	1.00911	0.80562	0.420462	NA
2510003E04Rik	690.332	-0.0494824	0.0327181	-1.51239	0.130436	0.361364
2510006D16Rik	2586.29	0.0123418	0.02136	0.577802	0.563398	0.788211
2510009E07Rik	252.04	-0.412545	0.221315	-1.86406	0.0623132	0.230364
2510012J08Rik	1260.43	0.0482545	0.0369235	1.30687	0.191255	0.451265
2510039O18Rik	2874.19	0.0236857	0.042195	0.561337	0.574568	0.793888
2510046G10Rik	16.9743	-0.047791	0.125299	-0.381415	0.702895	0.865147
2510049J12Rik	889.565	0.0604109	0.0899001	0.671979	0.501597	0.746725
2600006K01Rik	0.22871	-0.31901	1.04006	-0.306722	0.759055	NA
2610001J05Rik	427.16	0.0739056	0.0390749	1.89138	0.0585732	0.222426
2610002D18Rik	237.769	0.0421335	0.0766786	0.549482	0.582675	0.799416
2610002I17Rik	167.066	0.10397	0.052848	1.96734	0.0491443	0.198417
2610002J02Rik	552.876	0.0155998	0.0407142	0.383155	0.701605	0.864689
2610002M06Rik	926	0.0175849	0.042881	0.410086	0.681743	0.854427
2610005L07Rik	363.642	-0.268645	0.0837291	-3.20851	0.00133426	0.0160082
2610008E11Rik	429.845	-0.0713366	0.0517478	-1.37854	0.168036	0.417087
2610015P09Rik	419.848	-0.0231596	0.0584645	-0.396132	0.692008	0.859754
2610017I09Rik	0	NA	NA	NA	NA	NA
2610018G03Rik	50.7145	-0.161271	0.249711	-0.645832	0.518388	0.759227
2610019F03Rik	4.05199	-0.377391	0.239928	-1.57294	0.115734	0.336947
2610020C07Rik	67.7912	-0.0241153	0.0756203	-0.3189	0.749803	0.889819
2610020F03Rik	0.430996	-0.688086	0.677175	-1.01611	0.309576	NA
2610020H08Rik	372.971	-0.0837054	0.0571413	-1.46489	0.142952	0.381463
2610021A01Rik	512.105	-0.152792	0.0523095	-2.92093	0.00348986	0.0325898
2610021K21Rik	126.958	-0.0631494	0.0857376	-0.736543	0.4614	0.719363
2610024D14Rik	0.485094	0.116376	0.654964	0.177683	0.858972	NA
2610024G14Rik	1023.64	0.0129636	0.0566597	0.228797	0.819027	0.922664
2610027K06Rik	2.17531	0.226141	0.35785	0.631942	0.527425	0.764769
2610027L16Rik	1013.8	0.0197631	0.0455014	0.434341	0.664041	0.846572
2610028E06Rik	0.172344	0.951139	1.85475	0.512813	0.608082	NA
2610028H24Rik	1.1798	-0.318744	0.434887	-0.732937	0.463597	0.720513
2610029G23Rik	655.366	0.0331951	0.0892574	0.371904	0.709965	0.869029
2610029I01Rik	275.348	-0.0843817	0.130446	-0.64687	0.517716	0.75867
2610034B18Rik	2148.33	0.0575572	0.0438279	1.31326	0.189097	0.44838
2610034M16Rik	0.0102524	0.0751431	2.94486	0.0255167	0.979643	NA
2610035D17Rik	215.29	-0.0572334	0.0962836	-0.594425	0.552228	0.7806
2610035F20Rik	0.023547	0.31559	2.94486	0.107166	0.914657	NA
2610036A22Rik	6.09735	-1.05768	0.263064	-4.02063	5.80429e-05	0.00137117
2610037D02Rik	30.4869	-0.190922	0.131057	-1.45679	0.145174	0.384776
2610039C10Rik	576.99	0.0234901	0.0593935	0.3955	0.692474	0.860087
2610042L04Rik	0.208989	0.440857	1.29712	0.339874	0.733951	NA
2610044O15Rik	73.663	-0.0445725	0.0796164	-0.55984	0.575588	0.794228
2610101N10Rik	3189.99	-0.0462656	0.0414472	-1.11625	0.264314	0.540738
2610109H07Rik	4.03698	0.122196	0.288438	0.423646	0.671824	0.850086
2610203C20Rik	2.16654	0.63783	0.49566	1.28683	0.198153	0.460898
2610203C22Rik	1.97434	0.539289	0.357115	1.51013	0.131011	0.362572
2610204G07Rik	0.446208	-0.435581	0.706016	-0.616957	0.537263	NA
2610204G22Rik	16.988	0.0721736	0.121765	0.59273	0.553362	0.781018
2610206C17Rik	51.0289	-0.0204123	0.104762	-0.194845	0.845514	0.934291
2610301B20Rik	130.692	-0.0458661	0.0720884	-0.636247	0.524615	0.762977
2610301G19Rik	2647.97	0.036946	0.0235539	1.56857	0.116748	0.338543
2610303G11Rik	0	NA	NA	NA	NA	NA
2610305D13Rik	0.151062	0.0649447	1.63193	0.0397964	0.968255	NA
2610307P16Rik	0.293575	0.459886	0.933664	0.49256	0.622323	NA
2610316D01Rik	0.0223127	0.0751431	2.94486	0.0255167	0.979643	NA
2610318N02Rik	123.834	-0.413699	0.107436	-3.85065	0.000117803	0.00244367
2610507B11Rik	10081.7	-0.0506976	0.0566941	-0.894231	0.371198	0.647317
2610507I01Rik	211.174	-0.0728076	0.0525313	-1.38599	0.165751	0.4142
2610528B01Rik	86.7179	-0.0924093	0.0880404	-1.04962	0.293891	0.572405
2610528E23Rik	255.271	0.114061	0.0659039	1.73071	0.0835027	0.275199
2610528J11Rik	1053.31	-0.0617566	0.0516104	-1.19659	0.231466	0.501605
2700007P21Rik	489.543	0.100336	0.0502784	1.9956	0.0459775	0.190727
2700012I20Rik	7.15838	-0.363708	0.178225	-2.04073	0.0412777	0.17732
2700016F22Rik	3.96972	-0.171455	0.227352	-0.754138	0.450766	0.711885
2700023E23Rik	310.703	0.0218411	0.057983	0.37668	0.706411	0.86691
2700029M09Rik	794.81	0.134159	0.0583074	2.3009	0.0213973	0.115463
2700033N17Rik	4.51089	0.870583	0.530817	1.64008	0.100989	0.309132
2700038G22Rik	210.722	-0.12511	0.0750199	-1.6677	0.0953761	0.29881
2700046A07Rik	0.927918	-1.25078	0.497293	-2.51517	0.0118975	0.0773804
2700046G09Rik	41.7524	0.0677612	0.0972319	0.696903	0.485864	0.735696
2700049A03Rik	417.417	-0.0489436	0.0511667	-0.956552	0.338794	0.617353
2700050L05Rik	1092.23	-0.0415334	0.03383	-1.22771	0.219556	0.4882
2700060E02Rik	1103.5	0.0294787	0.0352461	0.836369	0.402947	0.674204
2700062C07Rik	191.981	0.078436	0.0453858	1.72821	0.0839514	0.276212
2700068H02Rik	12.3544	0.260628	0.144943	1.79814	0.0721544	0.252011
2700069I18Rik	0.0223127	0.0751431	2.94486	0.0255167	0.979643	NA
2700073G19Rik	15.9477	-0.209988	0.178298	-1.17773	0.238903	0.51076
2700078E11Rik	1601.64	-0.0200843	0.029374	-0.683746	0.494135	0.741685
2700078K21Rik	1302.87	0.0764061	0.042184	1.81126	0.070101	0.247614
2700081L22Rik	3.74785	-0.442979	0.243952	-1.81585	0.0693941	0.245965
2700081O15Rik	267.484	-0.535779	0.0682156	-7.8542	4.02319e-15	1.04633e-12
2700086A05Rik	17.3225	0.534318	0.244419	2.18607	0.0288103	0.140439
2700089E24Rik	1342.69	-0.0749387	0.0384487	-1.94906	0.0512884	0.204387
2700094K13Rik	640.203	-0.00506963	0.0508575	-0.0996831	0.920596	0.967223
2700097O09Rik	424.352	-0.114052	0.0513585	-2.22071	0.0263705	0.132336
2810001G20Rik	130.402	0.083396	0.0557531	1.49581	0.134703	0.367757
2810002D19Rik	70.303	-0.202263	0.0767057	-2.63687	0.00836757	0.0607663
2810002N01Rik	544.36	0.0576756	0.0482783	1.19465	0.232224	0.502826
2810004N23Rik	729.351	-0.0022435	0.0505442	-0.0443868	0.964596	0.985533
2810006K23Rik	199.241	-0.0798807	0.0559704	-1.42719	0.153524	0.396649
2810007J24Rik	0	NA	NA	NA	NA	NA
2810008D09Rik	507.364	0.0214898	0.0702621	0.305851	0.759718	0.894674
2810008M24Rik	1445.07	0.0332338	0.0384906	0.863425	0.387904	0.661351
2810011L19Rik	0.0610825	0.435813	2.94486	0.147991	0.88235	NA
2810021B07Rik	457.96	0.05488	0.0381685	1.43784	0.150481	0.392246
2810021J22Rik	226.264	0.00611684	0.0448759	0.136306	0.89158	0.954778
2810025M15Rik	178.868	-0.0478555	0.0762203	-0.627858	0.530097	0.766267
2810029C07Rik	9.07465	-0.117286	0.161794	-0.72491	0.468507	0.722894
2810030E01Rik	3.04288	-0.510084	0.277639	-1.83722	0.0661771	0.239442
2810032G03Rik	0.137813	0.439543	1.90316	0.230955	0.81735	NA
2810046L04Rik	892.494	0.0159876	0.0314694	0.508038	0.611427	0.817191
2810055F11Rik	35.2691	-0.0609834	0.0872644	-0.698836	0.484655	0.734585
2810055G20Rik	1.9195	-0.489081	0.473129	-1.03372	0.301268	0.580369
2810403A07Rik	3107.44	0.079562	0.0475588	1.67292	0.0943435	0.296621
2810403D21Rik	69.8104	0.137377	0.0808726	1.69869	0.0893784	0.286769
2810404F17Rik	13.5796	0.537705	0.292942	1.83554	0.0664263	0.239835
2810405K02Rik	1872.33	-0.0758279	0.101529	-0.746859	0.455148	0.714811
2810407A14Rik	0.553438	0.317389	0.666201	0.476416	0.633778	NA
2810407C02Rik	3739.85	0.00312776	0.0481658	0.0649373	0.948224	0.979046
2810408A11Rik	329.289	0.127656	0.0647081	1.97279	0.0485193	0.196821
2810408I11Rik	87.4645	0.00116642	0.0951813	0.0122547	0.990222	0.996593
2810408M09Rik	308.008	-0.0125811	0.0445412	-0.28246	0.77759	0.902414
2810410L24Rik	266.081	-0.19057	0.054739	-3.48143	0.000498738	0.00760775
2810417H13Rik	1741.67	0.141435	0.0690457	2.04842	0.0405184	0.175292
2810422J05Rik	1045.44	0.064383	0.0450624	1.42875	0.153075	0.395933
2810422O20Rik	118.795	0.0388882	0.0517221	0.751868	0.45213	0.712661
2810425M01Rik	7.00911	-0.154617	0.197522	-0.782783	0.433755	0.698448
2810428I15Rik	607.395	0.0332439	0.0404351	0.822153	0.41099	0.680817
2810429I04Rik	25.4258	0.10827	0.200933	0.538835	0.590001	0.804532
2810430I11Rik	0.0815272	0.190469	2.39049	0.079678	0.936493	NA
2810432D09Rik	381.368	0.0300778	0.0445947	0.67447	0.500013	0.745967
2810432L12Rik	1150.69	-0.000469571	0.047006	-0.0099896	0.99203	0.997658
2810433D01Rik	0.648519	-1.84691	0.579061	-3.18949	0.00142523	0.0168198
2810442I21Rik	707.789	-0.0940802	0.0842646	-1.11649	0.264214	0.540738
2810442N19Rik	2.53864	0.0395964	0.363769	0.10885	0.913321	0.963912
2810453I06Rik	213.037	0.0673751	0.056679	1.18871	0.234552	0.505484
2810455O05Rik	90.8397	-0.169993	0.0774691	-2.19433	0.0282115	0.138338
2810459M11Rik	765.27	-0.107275	0.085883	-1.24909	0.211633	0.478703
2810468N07Rik	5.02246	-0.00327438	0.270902	-0.012087	0.990356	0.996645
2810471M01Rik	0	NA	NA	NA	NA	NA
2810474O19Rik	1784.25	0.0359301	0.0711301	0.505132	0.613466	0.818269
2810488G03Rik	74.8413	-0.104254	0.0704333	-1.48017	0.138827	0.37478
2900002K06Rik	14.8966	0.270601	0.125819	2.15072	0.0314979	0.148706
2900005J15Rik	132.045	0.0813967	0.0800926	1.01628	0.309495	0.588284
2900006K08Rik	37.8696	-0.211575	0.0913446	-2.31623	0.0205457	0.112641
2900008C10Rik	8.07747	0.0338953	0.170428	0.198884	0.842354	0.933087
2900010J23Rik	1780.94	0.052864	0.0437622	1.20798	0.227053	0.497271
2900010M23Rik	418.657	0.0244773	0.0575761	0.42513	0.670742	0.849465
2900011O08Rik	0.275471	-0.487548	0.803535	-0.606754	0.544014	NA
2900026A02Rik	4225.34	0.0411559	0.0799112	0.51502	0.606539	0.814131
2900041M22Rik	0.544587	-0.0538292	0.63805	-0.0843651	0.932766	NA
2900052L18Rik	125.311	-0.302824	0.0826898	-3.66216	0.000250095	0.00445884
2900053A13Rik	288.185	0.0612105	0.0534729	1.1447	0.252333	0.527324
2900053O20Rik	16.711	0.0440833	0.121649	0.36238	0.717068	0.873262
2900055J20Rik	0	NA	NA	NA	NA	NA
2900056M20Rik	25.9306	-0.207534	0.121157	-1.71293	0.0867261	0.281457
2900060B14Rik	0	NA	NA	NA	NA	NA
2900064A13Rik	1225.99	0.00670541	0.0245083	0.273598	0.784394	0.905666
2900072N19Rik	0.166743	0.0348565	1.43823	0.0242356	0.980665	NA
2900073G15Rik	1896.18	0.044061	0.0568824	0.774597	0.438578	0.703059
2900076A07Rik	137.278	-0.0501535	0.0631771	-0.793856	0.427279	0.693013
2900079G21Rik	0.0857024	0.0701417	2.89013	0.0242693	0.980638	NA
2900089D17Rik	29.3381	0.100196	0.122695	0.816625	0.414143	0.683528
2900092C05Rik	0	NA	NA	NA	NA	NA
2900092E17Rik	507.467	-0.0035292	0.0435905	-0.0809625	0.935472	0.973999
2900093L17Rik	0	NA	NA	NA	NA	NA
2900097C17Rik	0	NA	NA	NA	NA	NA
3000002C10Rik	98.6624	-0.129332	0.0797877	-1.62095	0.105029	0.316884
3010001F23Rik	0.124707	-0.179847	1.44979	-0.124051	0.901275	NA
3010003L10Rik	2.08235	1.13884	0.368014	3.09455	0.00197114	0.0212495
3010003L21Rik	67.055	-0.0508011	0.0707514	-0.718022	0.472744	0.725761
3010026O09Rik	65.2357	0.076216	0.077789	0.979779	0.327195	0.605822
3010027C24Rik	0.315166	0.347218	0.902425	0.38476	0.700415	NA
3100002H09Rik	0	NA	NA	NA	NA	NA
3100003L05Rik	0.117792	-0.560798	2.7969	-0.200507	0.841084	NA
3110001D03Rik	450.195	0.0320794	0.0508499	0.630865	0.528129	0.765091
3110001I22Rik	106.919	0.0498732	0.066159	0.753839	0.450946	0.711919
3110002H16Rik	1239.34	-0.0543987	0.0299532	-1.81612	0.0693512	0.245855
3110003A17Rik	803.066	0.0739265	0.0492894	1.49985	0.133654	0.366619
3110004A20Rik	0.173535	0.671472	1.13818	0.589951	0.555223	NA
3110007F17Rik	0.934245	0.603916	0.544685	1.10874	0.267541	0.544455
3110009E18Rik	31.0446	-0.171408	0.0964928	-1.77638	0.0756702	0.258941
3110018I06Rik	0	NA	NA	NA	NA	NA
3110021A11Rik	9.94342	-0.133023	0.150646	-0.883018	0.377227	0.652255
3110035E14Rik	0.124854	0.189405	2.28153	0.0830166	0.933838	NA
3110039M20Rik	0.0223127	0.0751431	2.94486	0.0255167	0.979643	NA
3110040N11Rik	377.135	0.0615215	0.0382659	1.60773	0.107893	0.32295
3110043A19Rik	1.05417	0.433301	0.54411	0.796348	0.42583	0.692352
3110043O21Rik	347.48	-0.0957996	0.0555112	-1.72577	0.0843884	0.276843
3110045C21Rik	32.3868	-0.21678	0.104516	-2.07413	0.0380675	0.168303
3110047P20Rik	0.409837	0.0769853	0.660246	0.116601	0.907176	NA
3110052M02Rik	146.524	-0.0680551	0.0469281	-1.4502	0.147003	0.386863
3110053B16Rik	48.3519	-0.0652637	0.0873303	-0.74732	0.454871	0.714537
3110056K07Rik	267.137	-0.0880476	0.0422488	-2.08403	0.0371578	0.165582
3110056O03Rik	1502.65	-0.067177	0.0379402	-1.7706	0.0766269	0.260704
3110057O12Rik	618.964	-0.30685	0.089165	-3.44137	0.000578779	0.00852838
3110062M04Rik	85.748	-0.00440721	0.070739	-0.0623024	0.950322	0.980093
3110067C02Rik	12.5473	-0.391362	0.140311	-2.78925	0.00528302	0.04374
3110070M22Rik	20.9102	0.230074	0.16027	1.43554	0.151135	0.393287
3110079O15Rik	1.0281	-0.490671	0.490547	-1.00025	0.317189	0.59664
3110082D06Rik	0.0365631	0.31559	2.94486	0.107166	0.914657	NA
3110082I17Rik	244.721	0.0678599	0.0747045	0.908379	0.363678	0.640106
3110082J24Rik	0.0418489	0.31559	2.94486	0.107166	0.914657	NA
3110083C13Rik	4.18875	0.400841	0.245678	1.63157	0.102771	0.312381
3110099E03Rik	0.916905	-0.232385	0.558329	-0.416215	0.677253	0.852764
3200002M19Rik	195.95	0.175905	0.049344	3.56487	0.000364042	0.00597811
3222401L13Rik	5.77338	-1.41155	0.231918	-6.08645	1.15445e-09	1.03088e-07
3230401D17Rik	153.595	-0.017092	0.0483789	-0.353295	0.723867	0.876519
3300002A11Rik	1.23626	0.057403	0.416895	0.137691	0.890484	0.954422
3300002I08Rik	26.0223	-0.0842101	0.137933	-0.610516	0.54152	0.773839
3425401B19Rik	1.26377	1.02943	0.618005	1.66574	0.0957654	0.29942
3632451O06Rik	133.246	-0.664555	0.121723	-5.45957	4.77294e-08	3.09364e-06
3632454L22Rik	3.07161	-0.27263	0.29898	-0.911867	0.361839	0.638651
3830403N18Rik	2.6279	0.068964	0.761675	0.0905425	0.927856	0.970197
3830406C13Rik	550.94	0.174063	0.047306	3.67951	0.000233682	0.00421317
3830408C21Rik	9.25224	-0.219567	0.168142	-1.30585	0.191605	0.451832
3830417A13Rik	0	NA	NA	NA	NA	NA
3830431G21Rik	13.0935	-0.581265	0.201859	-2.87955	0.00398238	0.0357144
3930402G23Rik	55.6467	1.28655	0.14644	8.78548	1.55697e-18	6.11212e-16
4430402I18Rik	37.0293	0.000909829	0.20875	0.00435847	0.996522	0.999223
4631405J19Rik	2.08323	0.319692	0.352575	0.906733	0.364548	0.640744
4631405K08Rik	0.145933	-0.058802	1.62302	-0.03623	0.971099	NA
4632404H12Rik	349.974	-0.168698	0.0502612	-3.35642	0.000789589	0.0108847
4632411B12Rik	3505.22	-0.0092051	0.021504	-0.428065	0.668604	0.848494
4632411P08Rik	15.9641	0.262376	0.144019	1.82182	0.0684824	0.244064
4632415K11Rik	390.903	-0.0263953	0.0350646	-0.752763	0.451592	0.712453
4632415L05Rik	164.037	-0.045158	0.0844766	-0.534562	0.592953	0.806015
4632419I22Rik	2379.01	0.0306973	0.0269802	1.13777	0.255216	0.530803
4632427E13Rik	57.5173	0.00733355	0.133409	0.0549705	0.956162	0.982164
4632428C04Rik	114.267	0.0930532	0.116547	0.798418	0.424628	0.691177
4632428N05Rik	106.193	0.302383	0.168638	1.79309	0.072959	0.253886
4632433K11Rik	13.2268	0.148989	0.157808	0.944113	0.345112	0.623353
4632434I11Rik	317.591	-0.0573235	0.0771309	-0.743197	0.457362	0.71591
4731417B20Rik	0	NA	NA	NA	NA	NA
4731419I09Rik	34.176	-0.297897	0.0850348	-3.50324	0.000459636	0.00712606
4732414G09Rik	0.574913	-0.48861	0.676086	-0.722704	0.469862	NA
4732415M23Rik	0.989679	-0.559991	0.522745	-1.07125	0.284056	0.562119
4732418A04Rik	0.172395	-0.0637108	1.62731	-0.0391509	0.96877	NA
4732418C07Rik	2563.28	0.0133282	0.0690168	0.193115	0.846869	0.934746
4732419C18Rik	32.6093	0.409113	0.229801	1.7803	0.0750273	0.257602
4732440D04Rik	23.1586	0.0758656	0.112767	0.672764	0.501097	0.746529
4732444A12Rik	3.34145	0.224108	0.356571	0.62851	0.52967	0.765937
4732447D17Rik	11.1878	0.0925616	0.171089	0.541014	0.588498	0.803378
4732456N10Rik	0.255275	0.31736	1.29273	0.245496	0.806072	NA
4732463B04Rik	65.6061	0.00472619	0.159706	0.0295931	0.976392	0.990531
4732465J04Rik	2.09025	-1.42242	0.823107	-1.72811	0.083968	0.276212
4732471D19Rik	370.723	0.097981	0.0532555	1.83983	0.0657932	0.238525
4732471J01Rik	5.68771	-0.365636	0.242121	-1.51014	0.131007	0.362572
4732487G21Rik	81.8112	2.68866e-05	0.0623201	0.000431427	0.999656	0.999848
4732490B19Rik	59.3138	0.568772	0.100758	5.64492	1.6526e-08	1.20646e-06
4732491K20Rik	26.0389	0.271881	0.105514	2.57674	0.00997378	0.0684807
4831426I19Rik	132.596	-0.631616	0.12025	-5.25254	1.50015e-07	8.76743e-06
4831440E17Rik	22.6056	-0.246017	0.130865	-1.87993	0.0601176	0.225678
4832428D23Rik	0.0256765	0.0751431	2.94486	0.0255167	0.979643	NA
4833403I15Rik	0.867262	-0.643326	0.691802	-0.929928	0.352408	0.630132
4833407H14Rik	27.3024	0.228206	0.259887	0.878099	0.37989	0.654846
4833412C05Rik	0.298455	-0.189471	0.94745	-0.19998	0.841496	NA
4833413D08Rik	0.194691	-0.175688	1.11439	-0.157654	0.874729	NA
4833413E03Rik	5.37505	0.192297	0.221564	0.867905	0.385446	0.659289
4833417C18Rik	17.5337	-0.143963	0.123757	-1.16328	0.244718	0.517649
4833418N02Rik	213.662	-0.113629	0.0848304	-1.33949	0.180412	0.435761
4833418N17Rik	0	NA	NA	NA	NA	NA
4833420G17Rik	1710.57	0.0117193	0.0523443	0.223888	0.822845	0.924193
4833422C13Rik	7.20588	-0.21748	0.333185	-0.652731	0.51393	0.755729
4833422F24Rik	1.98887	0.955981	0.374348	2.55372	0.0106579	0.0718563
4833422M21Rik	0.981055	-0.571553	0.463668	-1.23268	0.217696	0.486248
4833423E24Rik	0.659145	1.68253	0.734967	2.28927	0.0220639	0.117941
4833424O15Rik	0.0900483	0.439724	2.88048	0.152657	0.878669	NA
4833427G06Rik	0.880468	0.715562	0.667144	1.07257	0.283462	0.561473
4833428L15Rik	0.0691203	0.435813	2.94486	0.147991	0.88235	NA
4833439L19Rik	3349.77	-0.00588128	0.0605595	-0.0971156	0.922635	0.968034
4833442J19Rik	816.321	-0.201606	0.0835186	-2.41391	0.0157825	0.0939812
4921501E09Rik	0.0736657	-0.175347	2.94466	-0.0595476	0.952516	NA
4921504A21Rik	0.027665	0.195367	2.94486	0.0663416	0.947106	NA
4921504E06Rik	0	NA	NA	NA	NA	NA
4921507G05Rik	3.44366	0.0779491	0.267196	0.29173	0.770493	0.898905
4921507L20Rik	36.6491	0.0678333	0.0792915	0.855493	0.392278	0.664637
4921507P07Rik	26.0077	-0.0166835	0.11595	-0.143885	0.885591	0.952326
4921508A21Rik	0.0432001	0.546298	2.94479	0.185513	0.852826	NA
4921508D12Rik	0.0427449	0.435813	2.94486	0.147991	0.88235	NA
4921508M14Rik	0.0303903	0.31559	2.94486	0.107166	0.914657	NA
4921509A06Rik	0	NA	NA	NA	NA	NA
4921509C19Rik	0	NA	NA	NA	NA	NA
4921510H08Rik	0.0448464	0.195367	2.94486	0.0663416	0.947106	NA
4921511C20Rik	0	NA	NA	NA	NA	NA
4921511H03Rik	0.0347091	0.435813	2.94486	0.147991	0.88235	NA
4921511M17Rik	0	NA	NA	NA	NA	NA
4921513D11Rik	0.691448	-0.991704	0.532186	-1.86345	0.0623986	0.230557
4921513D23Rik	2811.5	-0.157838	0.0581182	-2.71581	0.00661131	0.0514801
4921513I03Rik	0.04346	0.31559	2.94486	0.107167	0.914657	NA
4921514A10Rik	32.2918	-0.00724112	0.0999371	-0.0724568	0.942238	0.976699
4921515J06Rik	1.51852	0.558034	0.403453	1.38314	0.166621	0.415175
4921517D21Rik	0.179098	0.318778	1.25954	0.253091	0.800198	NA
4921517D22Rik	0.144248	0.539956	1.42764	0.378216	0.70527	NA
4921517L17Rik	129.945	0.0541943	0.0629024	0.861561	0.388929	0.662196
4921518J05Rik	1.21952	1.44744	0.454735	3.18303	0.00145741	0.0171412
4921518K17Rik	1.14177	-0.281422	0.45591	-0.617276	0.537053	0.770855
4921522H14Rik	2.43329	-0.0948159	0.358228	-0.26468	0.791256	0.909551
4921522P10Rik	2.90519	-0.160565	0.287459	-0.558567	0.576457	0.794921
4921523A10Rik	1.91814	0.00778349	0.360897	0.0215671	0.982793	0.992963
4921524J17Rik	194.993	-0.135564	0.0601253	-2.2547	0.0241525	0.124695
4921524L21Rik	0.046812	0.31559	2.94486	0.107167	0.914657	NA
4921525B02Rik	9.91685	0.242629	0.160761	1.50926	0.131233	0.36304
4921528I01Rik	0	NA	NA	NA	NA	NA
4921528I07Rik	0.00982659	0.31559	2.94486	0.107166	0.914657	NA
4921528O07Rik	0	NA	NA	NA	NA	NA
4921530D09Rik	5.61226	-0.194275	0.19512	-0.995668	0.319411	0.598386
4921530L18Rik	28.3463	-0.195911	0.0928885	-2.10909	0.0349365	0.159196
4921530L21Rik	0	NA	NA	NA	NA	NA
4921531C22Rik	62.317	-0.097557	0.0787923	-1.23815	0.215659	0.483879
4921534H16Rik	0.0142093	0.0751431	2.94486	0.0255167	0.979643	NA
4921536K21Rik	30.4023	-0.336432	0.197047	-1.70737	0.0877533	0.28298
4921539E11Rik	0.117295	0.439557	1.93983	0.226595	0.820738	NA
4922501C03Rik	752.624	-0.115585	0.055932	-2.06653	0.0387782	0.170467
4922501L14Rik	0.30872	-0.0378594	0.818286	-0.0462667	0.963098	NA
4922502B01Rik	0.019198	0.31559	2.94486	0.107166	0.914657	NA
4922502D21Rik	0.208272	-0.375449	1.12988	-0.332292	0.739669	NA
4922505E12Rik	0	NA	NA	NA	NA	NA
4922505G16Rik	16.1787	-0.171754	0.125567	-1.36782	0.171368	0.421949
4930401G09Rik	0.0603138	-0.110892	2.94462	-0.0376591	0.969959	NA
4930401O10Rik	0.100287	-0.428947	1.96444	-0.218356	0.827152	NA
4930401O12Rik	0	NA	NA	NA	NA	NA
4930402F06Rik	0.0791749	0.43973	2.94024	0.149556	0.881115	NA
4930402H24Rik	546.474	-0.034035	0.216431	-0.157256	0.875043	0.94802
4930402K13Rik	0.0282733	0.0751431	2.94486	0.0255167	0.979643	NA
4930403D09Rik	0.0256765	0.0751431	2.94486	0.0255167	0.979643	NA
4930403L05Rik	0	NA	NA	NA	NA	NA
4930403N07Rik	0.13622	0.189415	2.25526	0.0839881	0.933066	NA
4930403O15Rik	6.64063	0.831768	0.307461	2.70528	0.0068246	0.0526875
4930404A10Rik	0.0223127	0.0751431	2.94486	0.0255167	0.979643	NA
4930404H21Rik	1.05784	-0.257983	0.486033	-0.530793	0.595562	0.807771
4930404H24Rik	0.096713	-0.179666	1.97246	-0.0910872	0.927423	NA
4930404I05Rik	72.485	-0.0358007	0.0727123	-0.492361	0.622464	0.823435
4930404N11Rik	18.8039	-0.161597	0.153053	-1.05582	0.291049	0.568812
4930405A21Rik	4.78681	-0.246115	0.20805	-1.18296	0.236824	0.508185
4930405D11Rik	0	NA	NA	NA	NA	NA
4930405H06Rik	0.019198	0.31559	2.94486	0.107166	0.914657	NA
4930405O22Rik	0.936784	0.0576104	0.479976	0.120028	0.904461	0.960422
4930405P13Rik	5.68607	-0.0165128	0.224725	-0.0734801	0.941424	0.976471
4930406D18Rik	6.54696	-0.262929	0.259453	-1.0134	0.310871	0.589767
4930407G08Rik	0.0506898	0.559954	2.94478	0.190152	0.84919	NA
4930407I10Rik	0.190128	-0.0289458	1.65185	-0.0175233	0.986019	NA
4930408F14Rik	0	NA	NA	NA	NA	NA
4930408O17Rik	0.190874	0.201255	1.1301	0.178085	0.858656	NA
4930412B13Rik	0.0279701	0.195367	2.94486	0.0663416	0.947106	NA
4930412C18Rik	6.41691	0.033328	0.236026	0.141205	0.887708	0.953519
4930412D23Rik	0	NA	NA	NA	NA	NA
4930412F09Rik	0.029819	-0.0500906	2.94475	-0.0170101	0.986429	NA
4930412F15Rik	557.954	-0.00892208	0.0632158	-0.141137	0.887762	0.953527
4930412L05Rik	0.63114	0.188758	0.693458	0.272198	0.78547	0.906139
4930412M03Rik	7.89715	0.0808953	0.205674	0.393319	0.694084	0.860819
4930412O13Rik	0.0174926	0.0751431	2.94486	0.0255167	0.979643	NA
4930415F15Rik	0.117258	0.307626	1.92578	0.159741	0.873085	NA
4930415H17Rik	0	NA	NA	NA	NA	NA
4930415L06Rik	0	NA	NA	NA	NA	NA
4930415O20Rik	84.2586	0.384138	0.0999203	3.84444	0.000120827	0.00249893
4930417G10Rik	1.301	-0.717863	0.416254	-1.72458	0.0846031	0.277223
4930417H01Rik	29.516	-0.323192	0.1422	-2.2728	0.0230383	0.121304
4930417O22Rik	0	NA	NA	NA	NA	NA
4930418C01Rik	1.0194	0.118377	0.471119	0.251267	0.801607	0.91508
4930419G24Rik	0.0920789	-0.179682	1.98454	-0.090541	0.927857	NA
4930420K17Rik	420.065	-0.0595742	0.125919	-0.473117	0.63613	0.831678
4930421P07Rik	0.0418489	0.31559	2.94486	0.107166	0.914657	NA
4930422G04Rik	438.099	-0.0536763	0.0889627	-0.603357	0.546271	0.776771
4930423M02Rik	0	NA	NA	NA	NA	NA
4930423O20Rik	0.196602	0.449902	1.01224	0.444464	0.656707	NA
4930425F17Rik	0.0321392	0.195367	2.94486	0.0663416	0.947106	NA
4930426D05Rik	3.66039	1.02033	0.731238	1.39535	0.162911	0.410057
4930426I24Rik	0.8289	1.24682	0.541548	2.30233	0.0213168	0.115319
4930426L09Rik	0.542386	0.616839	0.684703	0.900886	0.367649	NA
4930427A07Rik	1240.47	0.0558907	0.0560682	0.996835	0.318845	0.597916
4930428D18Rik	0	NA	NA	NA	NA	NA
4930428E23Rik	4.20346	0.261575	0.494257	0.529229	0.596647	0.808087
4930428N03Rik	0.0144354	0.0751431	2.94486	0.0255167	0.979643	NA
4930429B21Rik	6.8841	-0.39184	0.177417	-2.20859	0.0272035	0.134986
4930429F24Rik	1.47667	-0.0991019	0.399225	-0.248236	0.803952	0.916128
4930430A15Rik	0	NA	NA	NA	NA	NA
4930430D24Rik	0.0223127	0.0751431	2.94486	0.0255167	0.979643	NA
4930430E12Rik	0.160505	-0.0587588	1.60575	-0.0365928	0.97081	NA
4930430F08Rik	97.0132	-0.149635	0.0594475	-2.5171	0.0118326	0.0770547
4930430J20Rik	0.0690572	-0.0549397	2.4473	-0.0224491	0.98209	NA
4930430O22Rik	0.701361	-0.900089	0.549372	-1.6384	0.101339	0.309886
4930431F12Rik	0	NA	NA	NA	NA	NA
4930431P03Rik	4.73288	0.733766	0.322449	2.2756	0.0228697	0.12083
4930432B10Rik	4.73503	-0.248339	0.209791	-1.18375	0.236513	0.508008
4930432E11Rik	0	NA	NA	NA	NA	NA
4930432K09Rik	0	NA	NA	NA	NA	NA
4930432K21Rik	3.81973	0.0933598	0.260211	0.358785	0.719756	0.874984
4930432L08Rik	0.233545	0.194051	0.882577	0.219869	0.825973	NA
4930432M17Rik	0	NA	NA	NA	NA	NA
4930433I11Rik	0	NA	NA	NA	NA	NA
4930433N12Rik	0.191534	-0.315805	1.40975	-0.224015	0.822745	NA
4930435E12Rik	0.310919	0.436791	0.774617	0.56388	0.572836	NA
4930435H24Rik	0	NA	NA	NA	NA	NA
4930438A08Rik	0.33878	-0.828544	0.699733	-1.18409	0.236379	NA
4930439A04Rik	4.75112	-0.3744	0.384285	-0.974276	0.32992	0.609101
4930440I19Rik	0	NA	NA	NA	NA	NA
4930441J16Rik	0.0223127	0.0751431	2.94486	0.0255167	0.979643	NA
4930441O14Rik	20.5523	-0.143602	0.107193	-1.33966	0.180357	0.435729
4930442H23Rik	5.74612	-0.25851	0.209352	-1.23481	0.2169	0.485042
4930442J19Rik	0	NA	NA	NA	NA	NA
4930442L01Rik	4.90868	-0.801046	0.409627	-1.95555	0.0505182	0.202039
4930443B20Rik	4.35437	0.228459	0.235977	0.968141	0.332974	0.61178
4930443G12Rik	0.158268	-0.399772	1.13035	-0.353672	0.723585	NA
4930443O20Rik	1.51721	-0.198222	0.382881	-0.517713	0.604659	0.812782
4930444A02Rik	361.819	-0.0723148	0.0426109	-1.6971	0.0896784	0.287319
4930444E06Rik	0.126398	0.651247	1.46326	0.445065	0.656273	NA
4930444G20Rik	0.0365631	0.31559	2.94486	0.107166	0.914657	NA
4930444M15Rik	0.30605	0.380588	0.998303	0.381235	0.703029	NA
4930444P10Rik	0.186048	-0.614189	1.14167	-0.537975	0.590594	NA
4930445B16Rik	0	NA	NA	NA	NA	NA
4930445N08Rik	0.0145241	0.31559	2.94486	0.107166	0.914657	NA
4930447A16Rik	0.641476	-0.28735	0.652811	-0.440173	0.659812	0.844387
4930447C04Rik	0.143206	0.565579	1.64139	0.344573	0.730415	NA
4930447F04Rik	0	NA	NA	NA	NA	NA
4930447M23Rik	0	NA	NA	NA	NA	NA
4930448D08Rik	5.58936	0.0903191	0.268389	0.336523	0.736477	0.882889
4930448E22Rik	0.377043	-0.188226	0.939809	-0.200282	0.84126	NA
4930448H16Rik	0.0792764	0.439652	2.39992	0.183195	0.854645	NA
4930448K12Rik	1.79179	0.00750476	0.407333	0.0184241	0.985301	0.993904
4930448K20Rik	0	NA	NA	NA	NA	NA
4930448N21Rik	0.630368	-0.0446412	0.851877	-0.0524034	0.958207	0.983119
4930449A18Rik	0	NA	NA	NA	NA	NA
4930449E01Rik	0.00982659	0.31559	2.94486	0.107166	0.914657	NA
4930449I24Rik	0.019198	0.31559	2.94486	0.107166	0.914657	NA
4930451C15Rik	5.13017	-0.415821	0.263301	-1.57926	0.114275	0.334357
4930451E10Rik	10.3592	-0.395758	0.141661	-2.7937	0.0052109	0.0432634
4930451G09Rik	15.8725	-0.179048	0.122853	-1.45742	0.145002	0.384434
4930451I11Rik	0.00982659	0.31559	2.94486	0.107166	0.914657	NA
4930452B06Rik	2.12697	-2.72402	0.463627	-5.87547	4.21646e-09	3.4003e-07
4930452L02Rik	0.0923376	-0.42899	1.9836	-0.216269	0.828778	NA
4930453H23Rik	0	NA	NA	NA	NA	NA
4930453N24Rik	606.958	0.0286284	0.0321086	0.89161	0.372602	0.648571
4930453O03Rik	0	NA	NA	NA	NA	NA
4930455B14Rik	0	NA	NA	NA	NA	NA
4930455C21Rik	674.417	-0.034716	0.0340422	-1.01979	0.307827	0.586453
4930455D15Rik	0.168557	-0.188023	1.2703	-0.148015	0.882331	NA
4930455F23Rik	266.875	0.0134678	0.0564371	0.238634	0.811389	0.919412
4930455G09Rik	9.27376	0.117778	0.159875	0.736686	0.461314	0.719312
4930455H04Rik	0.0223127	0.0751431	2.94486	0.0255167	0.979643	NA
4930456L15Rik	0.118732	0.91658	1.9384	0.472854	0.636317	NA
4930457A20Rik	0	NA	NA	NA	NA	NA
4930458D05Rik	76.3879	-0.403082	0.172065	-2.34261	0.0191494	0.107218
4930458L03Rik	0.0215408	0.0751431	2.94486	0.0255167	0.979643	NA
4930461C15Rik	0.168623	0.576475	1.40656	0.409847	0.681918	NA
4930461G14Rik	3.30232	-0.428222	0.276149	-1.55069	0.120975	0.345791
4930463O16Rik	0.03283	0.435813	2.94486	0.147991	0.88235	NA
4930465A12Rik	0.0256765	0.0751431	2.94486	0.0255167	0.979643	NA
4930465K10Rik	1.47491	0.523084	0.388886	1.34508	0.178598	0.432939
4930465M20Rik	0.147584	0.314644	1.42412	0.220939	0.82514	NA
4930466I24Rik	4.60552	0.0538355	0.33474	0.160828	0.872229	0.946815
4930467D21Rik	0	NA	NA	NA	NA	NA
4930467E23Rik	0.254181	-0.541774	0.936187	-0.578703	0.56279	NA
4930467K11Rik	0.229156	0.197407	1.24807	0.158169	0.874323	NA
4930468A15Rik	0.0256765	0.0751431	2.94486	0.0255167	0.979643	NA
4930469B13Rik	0	NA	NA	NA	NA	NA
4930469G21Rik	0.0485096	0.435813	2.94486	0.147991	0.88235	NA
4930469K13Rik	1.5767	0.862352	0.494687	1.74323	0.0812941	0.270651
4930470G03Rik	1.73873	-0.416572	0.342951	-1.21467	0.224493	0.494735
4930470P17Rik	0.0588758	0.195367	2.94486	0.0663416	0.947106	NA
4930471C04Rik	0.362578	0.272874	0.771506	0.35369	0.723571	NA
4930471C06Rik	0.0701223	0.195367	2.94486	0.0663416	0.947106	NA
4930471I20Rik	3.72859	-0.337627	0.256029	-1.31871	0.187267	0.445593
4930471M09Rik	0.735094	0.603809	0.567808	1.06341	0.287598	0.565574
4930471M23Rik	660.015	0.100466	0.0471479	2.13087	0.0331	0.153449
4930473A02Rik	12.8526	-0.0151839	0.134609	-0.1128	0.910189	0.962797
4930473A06Rik	122.354	-0.0521861	0.0711737	-0.733221	0.463424	0.720513
4930473D10Rik	0.0209871	0.31559	2.94486	0.107166	0.914657	NA
4930474H06Rik	0	NA	NA	NA	NA	NA
4930474N05Rik	0.0223127	0.0751431	2.94486	0.0255167	0.979643	NA
4930477E14Rik	0	NA	NA	NA	NA	NA
4930478K11Rik	0.0149095	0.0751431	2.94486	0.0255167	0.979643	NA
4930479D17Rik	1.0627	-0.995813	0.522523	-1.90578	0.0566792	0.217744
4930479M11Rik	0.172282	0.436162	1.24695	0.349782	0.726503	NA
4930480E11Rik	0	NA	NA	NA	NA	NA
4930480G23Rik	0	NA	NA	NA	NA	NA
4930480K15Rik	0	NA	NA	NA	NA	NA
4930480K23Rik	80.7971	-0.271474	0.0958238	-2.83305	0.00461057	0.0397051
4930481A15Rik	128.423	-0.131851	0.0790995	-1.6669	0.0955344	0.299095
4930481B07Rik	39.0466	-0.362712	0.113259	-3.2025	0.00136239	0.0162627
4930483C13Rik	0.183248	0.189765	1.61277	0.117664	0.906334	NA
4930483J18Rik	3.69047	-0.188783	0.27208	-0.693852	0.487775	0.737172
4930483K19Rik	9.44677	-0.54216	0.222646	-2.43507	0.0148889	0.090499
4930485B16Rik	1.13052	0.307289	0.561844	0.54693	0.584427	0.800545
4930486F22Rik	0.303978	0.200971	0.762345	0.263622	0.792071	NA
4930486I03Rik	0	NA	NA	NA	NA	NA
4930486L24Rik	0.281124	0.0877332	1.06867	0.0820957	0.934571	NA
4930500F10Rik	3.95273	0.143658	0.282639	0.508274	0.611262	0.817191
4930500J02Rik	1.04288	0.0052731	0.544815	0.0096787	0.992278	0.997744
4930500M09Rik	0.769512	-0.0794072	0.592815	-0.133949	0.893443	0.955436
4930502E09Rik	7.17493	-0.588985	0.252048	-2.33679	0.0194499	0.108347
4930502E18Rik	0	NA	NA	NA	NA	NA
4930503B20Rik	0.207715	-0.190655	1.24653	-0.152949	0.878439	NA
4930503E14Rik	0	NA	NA	NA	NA	NA
4930503H13Rik	0	NA	NA	NA	NA	NA
4930503L19Rik	77.1568	0.294469	0.138482	2.1264	0.03347	0.154682
4930504O13Rik	0.019198	0.31559	2.94486	0.107166	0.914657	NA
4930505A04Rik	0.0494166	0.195367	2.94486	0.0663416	0.947106	NA
4930505H01Rik	0.248733	0.11109	0.900775	0.123328	0.901848	NA
4930505K14Rik	1.62249	0.607334	0.38467	1.57884	0.114372	0.334451
4930505N22Rik	10.9147	-0.207732	0.14249	-1.45787	0.144875	0.384326
4930505O20Rik	0	NA	NA	NA	NA	NA
4930506C21Rik	46.1681	-0.0986504	0.0824077	-1.1971	0.231267	0.501605
4930506M07Rik	1551.74	0.165123	0.0490248	3.36815	0.000756735	0.0105598
4930507D10Rik	0.190646	-0.173175	1.15113	-0.150439	0.880419	NA
4930509E16Rik	7.90211	-0.124229	0.16952	-0.73283	0.463662	0.720513
4930509G22Rik	28.779	0.0358626	0.104783	0.342255	0.732159	0.880589
4930509K18Rik	0.124074	-0.27493	1.92581	-0.142761	0.886479	NA
4930510E17Rik	0.439151	1.04625	0.670097	1.56134	0.118443	NA
4930511A02Rik	0	NA	NA	NA	NA	NA
4930511F01Rik	1.03127	0.517373	0.511093	1.01229	0.311401	0.590342
4930511I11Rik	0.496442	1.22834	0.753809	1.62951	0.103205	NA
4930511M06Rik	26.2106	0.552787	0.213183	2.59301	0.00951387	0.0663801
4930511M11Rik	0.176803	0.813418	1.60739	0.506048	0.612823	NA
4930511O05Rik	0	NA	NA	NA	NA	NA
4930512B01Rik	0.407577	0.672152	0.665735	1.00964	0.312669	NA
4930512H18Rik	3.56926	-0.108807	0.291597	-0.37314	0.709044	0.868567
4930512M02Rik	0	NA	NA	NA	NA	NA
4930513N10Rik	40.753	0.146632	0.0979481	1.49704	0.134383	0.367263
4930513O06Rik	0	NA	NA	NA	NA	NA
4930515B02Rik	0.0418489	0.31559	2.94486	0.107166	0.914657	NA
4930515G13Rik	0	NA	NA	NA	NA	NA
4930515L19Rik	0.0637346	0.0701333	2.94475	0.0238163	0.980999	NA
4930516K23Rik	0	NA	NA	NA	NA	NA
4930517E11Rik	0	NA	NA	NA	NA	NA
4930517O19Rik	0.332152	0.435726	1.06673	0.408467	0.682931	NA
4930518I15Rik	55.4056	-0.0465226	0.0829566	-0.560806	0.57493	0.793983
4930519A11Rik	0.0149095	0.0751431	2.94486	0.0255167	0.979643	NA
4930519D14Rik	0	NA	NA	NA	NA	NA
4930519F09Rik	119.402	0.0157222	0.0859322	0.182961	0.854829	0.939098
4930519F16Rik	0.0558157	0.195367	2.94486	0.0663416	0.947106	NA
4930519G04Rik	0.378274	0.239197	0.717569	0.333344	0.738875	NA
4930520K10Rik	0.524086	-0.351229	0.651158	-0.539392	0.589616	NA
4930520O04Rik	93.6796	-0.286993	0.153356	-1.87141	0.0612877	0.227925
4930521A18Rik	0	NA	NA	NA	NA	NA
4930521C21Rik	0.087866	0.0655831	1.99629	0.0328525	0.973792	NA
4930522H14Rik	0	NA	NA	NA	NA	NA
4930522L14Rik	128.239	-0.119455	0.0680802	-1.75462	0.0793243	0.266455
4930522N08Rik	0	NA	NA	NA	NA	NA
4930522O17Rik	0.0460602	0.195367	2.94486	0.0663416	0.947106	NA
4930523C07Rik	183.43	0.120095	0.119594	1.00419	0.315285	0.594383
4930524B15Rik	0.0870001	-0.300297	2.36866	-0.126779	0.899115	NA
4930524E20Rik	0	NA	NA	NA	NA	NA
4930524J08Rik	23.9885	0.0410949	0.106653	0.385313	0.700006	0.863833
4930524L23Rik	5.51071	-0.0659166	0.206184	-0.319698	0.749197	0.889715
4930524N10Rik	0	NA	NA	NA	NA	NA
4930524O07Rik	12.0655	0.272231	0.145646	1.86913	0.0616045	0.2285
4930525F21Rik	0.396482	-0.639389	0.699031	-0.914679	0.36036	NA
4930525G20Rik	28.6793	0.0332563	0.094709	0.351142	0.725482	0.877236
4930525M21Rik	0	NA	NA	NA	NA	NA
4930526A20Rik	232.977	0.0661009	0.0593225	1.11426	0.265166	0.541364
4930526D03Rik	0.103955	0.3234	1.95506	0.165417	0.868616	NA
4930526F13Rik	0	NA	NA	NA	NA	NA
4930526L06Rik	1.5144	1.01394	0.42303	2.39686	0.0165364	0.0970814
4930527A07Rik	0.0773073	-0.0551239	2.94466	-0.0187199	0.985065	NA
4930527B05Rik	0	NA	NA	NA	NA	NA
4930527E20Rik	0.0270109	-0.0407905	2.94476	-0.0138519	0.988948	NA
4930527J03Rik	2.64223	-0.0899785	0.30068	-0.29925	0.76475	0.896646
4930528D03Rik	0.235283	0.18255	1.15972	0.157408	0.874923	NA
4930528F23Rik	3.09201	1.60497	0.336896	4.764	1.89792e-06	7.96132e-05
4930528G23Rik	0.118725	0.314565	1.92296	0.163584	0.870059	NA
4930528P14Rik	0.0464694	0.435813	2.94486	0.147991	0.88235	NA
4930529C04Rik	0.151068	-0.186457	1.42271	-0.131058	0.895729	NA
4930529F22Rik	0.0506377	0.195367	2.94486	0.0663416	0.947106	NA
4930529I22Rik	0	NA	NA	NA	NA	NA
4930529M08Rik	3.9438	-0.286336	0.241321	-1.18654	0.235409	0.506537
4930532G15Rik	1.95097	-0.249524	0.338531	-0.737078	0.461075	0.719125
4930533B01Rik	7.2723	-0.422275	0.226583	-1.86367	0.0623682	0.230512
4930533K18Rik	0.0365631	0.31559	2.94486	0.107166	0.914657	NA
4930533L02Rik	0.138851	0.293052	1.14807	0.255257	0.798525	NA
4930534B04Rik	362.469	0.0426499	0.0642646	0.663661	0.506907	0.750816
4930534D22Rik	13.7218	-0.288747	0.296628	-0.973432	0.330339	0.609527
4930535C22Rik	0.0462163	0.435813	2.94486	0.147991	0.88235	NA
4930538E20Rik	8.1115	-0.0825822	0.171182	-0.482423	0.629506	0.827907
4930538K18Rik	1.7193	0.0605605	0.39027	0.155176	0.876683	0.948802
4930539E08Rik	952.732	-0.0966153	0.228697	-0.42246	0.672689	0.850272
4930539J05Rik	28.2971	-0.0798495	0.120408	-0.663156	0.50723	0.75085
4930540M05Rik	1.94491	0.255251	0.333139	0.766198	0.443558	0.706916
4930542C12Rik	0	NA	NA	NA	NA	NA
4930542C16Rik	0	NA	NA	NA	NA	NA
4930542H20Rik	0.117876	0.0645127	1.95599	0.0329822	0.973689	NA
4930542N07Rik	0	NA	NA	NA	NA	NA
4930544D05Rik	1.50125	0.202841	0.430322	0.471371	0.637376	0.832485
4930544G11Rik	0	NA	NA	NA	NA	NA
4930544I03Rik	0.0588411	0.31559	2.94486	0.107167	0.914657	NA
4930544L04Rik	0	NA	NA	NA	NA	NA
4930544M13Rik	0	NA	NA	NA	NA	NA
4930544O15Rik	6.71487	-0.0430886	0.189301	-0.22762	0.819942	0.923091
4930545L23Rik	0.185847	0.438694	1.2801	0.342703	0.731822	NA
4930546C10Rik	0	NA	NA	NA	NA	NA
4930546G22Rik	0.019198	0.31559	2.94486	0.107166	0.914657	NA
4930547C10Rik	0	NA	NA	NA	NA	NA
4930547E08Rik	2.87107	0.0983204	0.306127	0.321175	0.748078	0.889197
4930547M16Rik	21.33	-0.0689262	0.156649	-0.440003	0.659935	0.844389
4930547N16Rik	446.002	-0.0620353	0.0700813	-0.885191	0.376053	0.6512
4930548G14Rik	0	NA	NA	NA	NA	NA
4930548H24Rik	0.75482	0.41662	0.536577	0.776439	0.43749	0.702184
4930548K13Rik	0	NA	NA	NA	NA	NA
4930549C01Rik	0	NA	NA	NA	NA	NA
4930550C14Rik	3.5852	0.699649	0.263276	2.65747	0.00787286	0.0583135
4930550C17Rik	0	NA	NA	NA	NA	NA
4930550G17Rik	2.02575	-0.00924125	0.326422	-0.0283108	0.977414	0.990679
4930550L24Rik	0	NA	NA	NA	NA	NA
4930551L18Rik	0.891639	0.0817361	0.485058	0.168508	0.866184	0.944243
4930551O13Rik	11.9424	-0.207414	0.189334	-1.09549	0.273301	0.550625
4930552N02Rik	0	NA	NA	NA	NA	NA
4930552P12Rik	7.79175	0.264648	0.220636	1.19948	0.230342	0.500614
4930553J12Rik	0	NA	NA	NA	NA	NA
4930553M12Rik	0	NA	NA	NA	NA	NA
4930554G24Rik	0	NA	NA	NA	NA	NA
4930554H23Rik	0	NA	NA	NA	NA	NA
4930555B11Rik	0.065034	0.559954	2.94478	0.190152	0.84919	NA
4930555B12Rik	0	NA	NA	NA	NA	NA
4930555F03Rik	0.019198	0.31559	2.94486	0.107166	0.914657	NA
4930555G01Rik	0	NA	NA	NA	NA	NA
4930555I21Rik	13.9231	0.0962612	0.154155	0.624446	0.532335	0.767498
4930555J06Rik	3.36569	-0.527411	0.341118	-1.54612	0.122075	0.34793
4930555K19Rik	2.38819	-0.122364	0.32206	-0.379942	0.703988	0.865394
4930555O08Rik	0.0149095	0.0751431	2.94486	0.0255167	0.979643	NA
4930556G01Rik	0.0174926	0.0751431	2.94486	0.0255167	0.979643	NA
4930556I23Rik	33.011	-0.253552	0.0921227	-2.75233	0.00591728	0.0474066
4930556J24Rik	10.2357	-0.0328659	0.201622	-0.163007	0.870513	0.946164
4930556L07Rik	0.019198	0.31559	2.94486	0.107166	0.914657	NA
4930556M19Rik	20.9551	-0.386392	0.128394	-3.00942	0.00261743	0.026428
4930556N08Rik	11.3324	0.0071122	0.163588	0.0434762	0.965322	0.985776
4930557A04Rik	0.0245194	0.31559	2.94486	0.107166	0.914657	NA
4930557C09Rik	9.16135	-0.0704404	0.193791	-0.363487	0.716241	0.872923
4930557F10Rik	0.0145241	0.31559	2.94486	0.107166	0.914657	NA
4930558G05Rik	0.0342749	0.31559	2.94486	0.107166	0.914657	NA
4930558J18Rik	25.2505	-0.380473	0.123835	-3.07242	0.00212331	0.0224593
4930558J22Rik	0.321875	-1.03294	0.814538	-1.26813	0.204751	NA
4930558K02Rik	0.137334	0.189795	1.63417	0.116141	0.907541	NA
4930562A09Rik	0	NA	NA	NA	NA	NA
4930562C15Rik	11.9523	-0.031506	0.162696	-0.19365	0.84645	0.934556
4930562D21Rik	0	NA	NA	NA	NA	NA
4930562F07Rik	1.74405	0.180749	0.473772	0.381512	0.702824	0.86511
4930563D23Rik	0.129847	-0.308615	1.91852	-0.160861	0.872203	NA
4930563E18Rik	0.774821	-0.339018	0.49339	-0.68712	0.492007	0.74002
4930563E22Rik	17.2317	-0.0740587	0.1279	-0.579038	0.562564	0.78742
4930563I02Rik	0.0740402	0.324386	2.43729	0.133093	0.89412	NA
4930564B18Rik	0	NA	NA	NA	NA	NA
4930564D02Rik	0	NA	NA	NA	NA	NA
4930564G21Rik	0.0144354	0.0751431	2.94486	0.0255167	0.979643	NA
4930564K09Rik	0.94751	-0.0485749	0.464061	-0.104673	0.916635	0.965206
4930565N06Rik	152.959	-0.445677	0.154722	-2.8805	0.00397047	0.0356234
4930566F21Rik	0.315377	-1.21016	0.773484	-1.56456	0.117686	NA
4930566N20Rik	0	NA	NA	NA	NA	NA
4930567H17Rik	0	NA	NA	NA	NA	NA
4930568D16Rik	0.127461	0.189407	2.27526	0.0832466	0.933655	NA
4930568K20Rik	0.0929443	-0.180371	2.88544	-0.0625109	0.950156	NA
4930569F06Rik	0	NA	NA	NA	NA	NA
4930570D08Rik	0.0576781	0.0701333	2.94475	0.0238163	0.980999	NA
4930570G19Rik	0.0359906	0.195367	2.94486	0.0663416	0.947106	NA
4930570N18Rik	0.741254	0.206793	0.748213	0.276383	0.782254	0.90455
4930570N19Rik	3.94768	0.252184	0.228165	1.10527	0.269042	0.546383
4930571K23Rik	0.128739	0.564486	1.90434	0.296421	0.766908	NA
4930571N24Rik	0.626374	0.611402	0.581811	1.05086	0.293323	0.571538
4930572J05Rik	109.351	0.117138	0.0764342	1.53254	0.125389	0.353265
4930572O03Rik	0.0289644	0.195367	2.94486	0.0663416	0.947106	NA
4930577H14Rik	0	NA	NA	NA	NA	NA
4930577N17Rik	11.9695	-0.121743	0.132943	-0.915753	0.359797	0.636721
4930578C19Rik	0.0334073	0.195367	2.94486	0.0663416	0.947106	NA
4930578G10Rik	0	NA	NA	NA	NA	NA
4930578I06Rik	0.0748521	0.190462	2.41859	0.078749	0.937232	NA
4930578I07Rik	1.02295	-0.68337	0.482237	-1.41708	0.156458	0.400402
4930578M01Rik	0.750668	-0.605087	0.526575	-1.1491	0.250515	0.524846
4930578N16Rik	15.6356	-0.0657519	0.145864	-0.450775	0.652152	0.840373
4930579C12Rik	0.076688	0.31559	2.94246	0.107254	0.914588	NA
4930579C15Rik	5.00671	-0.114493	0.22949	-0.498901	0.617849	0.820667
4930579D09Rik	0.129247	0.564485	1.90342	0.296564	0.7668	NA
4930579F01Rik	0.273268	0.731065	1.06585	0.6859	0.492776	NA
4930579G18Rik	125.036	0.00286574	0.080672	0.0355234	0.971662	0.988384
4930579G22Rik	4.31155	-0.160673	0.226189	-0.71035	0.477487	0.729322
4930579G24Rik	144.796	0.0929166	0.0712428	1.30423	0.192157	0.4526
4930579J09Rik	7.45903	0.241976	0.184989	1.30806	0.190854	0.450575
4930579K19Rik	13.5984	0.352689	0.12989	2.7153	0.00662157	0.0515221
4930579M01Rik	0	NA	NA	NA	NA	NA
4930579O11Rik	0.103626	0.0656206	1.95579	0.0335519	0.973234	NA
4930580A09Rik	4.53322	-0.0962545	0.215846	-0.445941	0.65564	0.842299
4930581F22Rik	367.884	0.0921503	0.0937497	0.982939	0.325637	0.604174
4930583H14Rik	0.709763	-0.495586	0.633795	-0.781935	0.434253	0.698782
4930583I09Rik	0.0342749	0.31559	2.94486	0.107166	0.914657	NA
4930583K01Rik	0.810086	-0.547465	0.510215	-1.07301	0.283268	0.561473
4930583P06Rik	0	NA	NA	NA	NA	NA
4930584F24Rik	0	NA	NA	NA	NA	NA
4930586N03Rik	0	NA	NA	NA	NA	NA
4930587A21Rik	0.0678594	-0.0549427	2.4536	-0.0223927	0.982135	NA
4930588K23Rik	0.108276	0.543321	1.47176	0.369163	0.712006	NA
4930588N13Rik	0.432705	-0.367573	0.643421	-0.571279	0.567811	NA
4930589L23Rik	0.105698	0.439716	2.8094	0.156516	0.875626	NA
4930589P08Rik	0.0248439	0.0751431	2.94486	0.0255167	0.979643	NA
4930590J08Rik	0.900139	-0.373583	0.604028	-0.618485	0.536255	0.770257
4930591A17Rik	0	NA	NA	NA	NA	NA
4930593A02Rik	0.34055	0.214659	0.714498	0.300434	0.763846	NA
4930593C16Rik	0.0562129	0.190437	2.52024	0.075563	0.939767	NA
4930594C11Rik	52.0203	-0.0600998	0.0732975	-0.819943	0.412249	0.68187
4930594M22Rik	45.6986	0.0601684	0.0884952	0.679906	0.496564	0.743652
4930594O21Rik	0.0619429	0.559954	2.94478	0.190152	0.84919	NA
4930595D18Rik	0.69292	-0.335302	0.589506	-0.568784	0.569502	0.791521
4930595M18Rik	0	NA	NA	NA	NA	NA
4930596D02Rik	0.0418489	0.31559	2.94486	0.107166	0.914657	NA
4930596I21Rik	2.52828	0.284084	0.309598	0.917592	0.358833	0.636134
4930596M17Rik	0.425725	-0.143454	0.654224	-0.219273	0.826437	NA
4930597A21Rik	0	NA	NA	NA	NA	NA
4930597O21Rik	3.57119	0.251739	0.283841	0.886903	0.375131	0.650307
4930598A11Rik	0.15997	0.550812	1.27324	0.432608	0.6653	NA
4930599N23Rik	10.0574	-0.51459	0.196899	-2.61348	0.00896257	0.0637086
4931400O07Rik	0	NA	NA	NA	NA	NA
4931403G20Rik	1.05931	0.189636	0.454683	0.417073	0.676625	0.852569
4931403M11Rik	0.019257	0.0751431	2.94486	0.0255167	0.979643	NA
4931406B18Rik	0.0666693	0.31559	2.94486	0.107167	0.914657	NA
4931406C07Rik	4191.65	-0.101601	0.126914	-0.800551	0.423392	0.690219
4931406G06Rik	7.24429	0.213876	0.223226	0.958111	0.338007	0.616568
4931406P16Rik	481.656	0.0039772	0.0632282	0.0629023	0.949844	0.979713
4931407G18Rik	0	NA	NA	NA	NA	NA
4931408A02Rik	1.27717	-0.0960575	0.49611	-0.193621	0.846473	0.934556
4931408C20Rik	0.203491	0.314657	1.3778	0.228376	0.819354	NA
4931409K22Rik	0.073434	0.19046	2.42541	0.0785269	0.937409	NA
4931413K12Rik	22.8348	0.0923985	0.135593	0.681441	0.495592	0.742979
4931414P19Rik	228.07	-0.103529	0.0600501	-1.72403	0.0847015	0.277225
4931415C17Rik	0.895735	0.383067	0.513418	0.746111	0.4556	0.715125
4931417E11Rik	0	NA	NA	NA	NA	NA
4931417G12Rik	0.976354	0.843705	0.474963	1.77636	0.0756738	0.258941
4931422A03Rik	16.9645	0.136191	0.157956	0.862206	0.388574	0.661865
4931423N10Rik	0.624126	0.723892	0.593734	1.21922	0.222761	0.492607
4931428F04Rik	94.8563	-0.134031	0.0658163	-2.03644	0.041706	0.178473
4931428L18Rik	0	NA	NA	NA	NA	NA
4931429I11Rik	0.371515	0.378356	0.76181	0.496654	0.619433	NA
4931429L15Rik	1.06891	-0.0156235	0.468032	-0.0333812	0.973371	0.989295
4931429P17Rik	0	NA	NA	NA	NA	NA
4931431C16Rik	0.571379	0.410203	0.613469	0.668662	0.503711	NA
4931431F19Rik	0	NA	NA	NA	NA	NA
4931440F15Rik	5.02533	0.342432	0.710344	0.482065	0.62976	0.828137
4931440J10Rik	0.256804	0.515124	0.938204	0.549054	0.582968	NA
4931440L10Rik	0.650502	0.492033	0.62718	0.784517	0.432737	0.697527
4931440P22Rik	24.0956	-0.138987	0.0952885	-1.45859	0.144677	0.384135
4932411E22Rik	9.36153	2.34221	0.286813	8.16635	3.1785e-16	9.4474e-14
4932411G14Rik	0.131405	-0.0593607	1.91492	-0.030999	0.97527	NA
4932411N23Rik	0	NA	NA	NA	NA	NA
4932412H11Rik	9.6131	0.176672	0.178641	0.988976	0.322675	0.601674
4932414J04Rik	0.0995608	0.190374	2.83532	0.0671439	0.946467	NA
4932414N04Rik	0.933125	-0.363308	0.595605	-0.609981	0.541874	0.773958
4932415D10Rik	0.163962	0.711584	1.42503	0.499348	0.617534	NA
4932415G12Rik	270.764	0.188435	0.077206	2.44069	0.0146594	0.0895753
4932415M13Rik	0	NA	NA	NA	NA	NA
4932416K20Rik	0.212811	0.197591	0.942605	0.209622	0.833963	NA
4932418E24Rik	1.86548	-0.22557	0.406248	-0.555252	0.578722	0.796301
4932425I24Rik	15.9206	0.131305	0.181069	0.725166	0.46835	0.722831
4932429P05Rik	0	NA	NA	NA	NA	NA
4932430I15Rik	7.07425	-0.159045	0.201517	-0.78924	0.429972	0.695209
4932431P20Rik	3.88076	0.116564	0.258483	0.450955	0.652022	0.840258
4932435O22Rik	0.821347	0.307231	0.542641	0.566178	0.571273	0.792604
4932438A13Rik	5843.3	-0.14032	0.0731081	-1.91935	0.05494	0.21366
4932438H23Rik	22.2658	0.290989	0.123772	2.35101	0.0187225	0.105624
4932441B19Rik	0	NA	NA	NA	NA	NA
4932441J04Rik	0	NA	NA	NA	NA	NA
4932442E05Rik	100.15	-0.361225	0.0932212	-3.87492	0.00010666	0.00224159
4932442L08Rik	0.145098	0.189805	1.62408	0.116869	0.906964	NA
4932443I19Rik	0.0591615	-0.157354	2.94467	-0.0534367	0.957384	NA
4932443L11Rik	1.34391	-0.599387	0.428819	-1.39776	0.162184	0.409018
4932702P03Rik	23.8889	0.0267921	0.118833	0.225459	0.821622	0.923786
4933400A11Rik	0.461305	-0.0910132	0.75255	-0.12094	0.903739	NA
4933400C05Rik	0.898851	0.258594	0.481412	0.537156	0.59116	0.805079
4933400F03Rik	0.283509	-0.189864	0.952374	-0.199359	0.841982	NA
4933401B06Rik	0	NA	NA	NA	NA	NA
4933401P06Rik	0.0591494	0.0701333	2.94475	0.0238163	0.980999	NA
4933402D24Rik	7.55435	-0.431253	0.174229	-2.47521	0.0133158	0.083549
4933402E13Rik	0.0461437	-0.175347	2.94466	-0.0595476	0.952516	NA
4933402J07Rik	0.0256765	0.0751431	2.94486	0.0255167	0.979643	NA
4933402N03Rik	0	NA	NA	NA	NA	NA
4933402N22Rik	0	NA	NA	NA	NA	NA
4933402P03Rik	1.79626	-0.391767	0.389271	-1.00641	0.314218	0.593519
4933403F05Rik	3056.5	-0.0195036	0.0813965	-0.239612	0.810631	0.919278
4933403G14Rik	67.3608	-1.26172	0.114902	-10.9808	4.72609e-28	3.51182e-25
4933403O03Rik	0.164858	0.189829	1.60095	0.118573	0.905614	NA
4933403O08Rik	0.0418489	0.31559	2.94486	0.107166	0.914657	NA
4933404K08Rik	0.0319537	0.31559	2.94486	0.107166	0.914657	NA
4933404M02Rik	10.4332	0.547466	0.19242	2.84515	0.00443901	0.0385467
4933404O12Rik	172.765	0.236357	0.266035	0.888443	0.374302	0.649383
4933405D12Rik	20.0924	-0.713832	0.294714	-2.42211	0.0154305	0.0926008
4933405E24Rik	0.103286	0.439634	2.31329	0.190047	0.849272	NA
4933405L10Rik	2.73747	-0.607779	0.303787	-2.00067	0.045428	0.189224
4933405O20Rik	0	NA	NA	NA	NA	NA
4933406C10Rik	144.872	-0.368573	0.167807	-2.19641	0.0280627	0.137771
4933406D12Rik	0.0532473	0.435813	2.94486	0.147991	0.88235	NA
4933406F09Rik	0	NA	NA	NA	NA	NA
4933406G16Rik	0	NA	NA	NA	NA	NA
4933406I18Rik	1.16955	0.698352	0.479096	1.45765	0.144938	0.384395
4933406J08Rik	0.382179	-0.160794	0.726152	-0.221433	0.824755	NA
4933406J10Rik	1.01269	-0.340475	0.480523	-0.708551	0.478603	0.730243
4933406K04Rik	0.078412	0.435813	2.94486	0.147991	0.88235	NA
4933406M09Rik	0.159652	0.0654306	1.41236	0.0463273	0.963049	NA
4933406P04Rik	17.3953	0.0549668	0.129394	0.424803	0.67098	0.849587
4933407C03Rik	3217.29	-0.000644775	0.035605	-0.0181091	0.985552	0.994104
4933407E24Rik	0.0256765	0.0751431	2.94486	0.0255167	0.979643	NA
4933407H18Rik	949.521	-0.030354	0.0733119	-0.414039	0.678846	0.852904
4933407I08Rik	0	NA	NA	NA	NA	NA
4933407K13Rik	257.43	-0.0873503	0.0826555	-1.0568	0.290603	0.568606
4933407L21Rik	14.1768	-0.172347	0.209885	-0.821149	0.411562	0.68133
4933407P14Rik	0.0223127	0.0751431	2.94486	0.0255167	0.979643	NA
4933408B17Rik	35.9324	-0.389745	0.124737	-3.12453	0.00178087	0.0197932
4933408J17Rik	2.24892	-0.151783	0.327005	-0.464162	0.642532	0.835851
4933408N05Rik	0.0354	0.435813	2.94486	0.147991	0.88235	NA
4933409G03Rik	0.0215408	0.0751431	2.94486	0.0255167	0.979643	NA
4933409K07Rik	0	NA	NA	NA	NA	NA
4933411G06Rik	0.048259	0.0701333	2.94475	0.0238163	0.980999	NA
4933411G11Rik	0.121113	-0.407847	1.6722	-0.243898	0.807309	NA
4933411K16Rik	4.76807	1.30586	0.256723	5.08666	3.64419e-07	1.8908e-05
4933411K20Rik	637.18	0.0691899	0.0307252	2.25189	0.0243291	0.125326
4933411O13Rik	0	NA	NA	NA	NA	NA
4933412A08Rik	4.52651	0.310525	0.223866	1.38711	0.16541	0.413842
4933412E24Rik	0.079171	0.0701359	2.92728	0.0239594	0.980885	NA
4933413C19Rik	0.182866	0.0923562	1.25697	0.0734753	0.941428	NA
4933413G19Rik	3.19845	-0.253235	0.308109	-0.8219	0.411134	0.680958
4933413J09Rik	10.307	-0.108264	0.153803	-0.703908	0.48149	0.732487
4933413L06Rik	0.0921992	-0.395127	1.98404	-0.199153	0.842143	NA
4933414I15Rik	0.0383959	0.435813	2.94486	0.147991	0.88235	NA
4933415A04Rik	28.4179	-0.00861321	0.111526	-0.0772306	0.93844	0.975333
4933415D12Rik	0.019198	0.31559	2.94486	0.107166	0.914657	NA
4933415F23Rik	0.0366906	0.195367	2.94486	0.0663416	0.947106	NA
4933416C03Rik	0.0407686	-0.0500902	2.94475	-0.01701	0.986429	NA
4933416E03Rik	0.0290246	0.435813	2.94486	0.147991	0.88235	NA
4933416E14Rik	0.0455966	-0.0500902	2.94475	-0.01701	0.986429	NA
4933416I08Rik	17.4372	-0.396155	0.378702	-1.04608	0.295522	0.574102
4933416M07Rik	14.2599	0.0391658	0.16444	0.238177	0.811744	0.919588
4933417A18Rik	9.77481	-0.357447	0.249458	-1.4329	0.151887	0.394279
4933417D19Rik	8.14938	0.167006	0.170372	0.980241	0.326967	0.605656
4933421A08Rik	12.6083	-0.255374	0.204689	-1.24762	0.212171	0.479308
4933421E11Rik	580.797	-0.0140004	0.0606635	-0.230788	0.817479	0.922539
4933421I07Rik	0.0890956	0.190478	2.36105	0.0806749	0.9357	NA
4933421O10Rik	176.181	-0.084443	0.0455494	-1.85388	0.0637568	0.233749
4933422H20Rik	77.2364	0.381379	0.246146	1.5494	0.121285	0.346296
4933423P22Rik	10.0018	0.310679	0.218907	1.41923	0.155832	0.399585
4933424B01Rik	1157.92	-0.0130528	0.0401494	-0.325105	0.745102	0.887499
4933424L21Rik	1.00102	0.116606	0.488319	0.23879	0.811268	0.919412
4933424M12Rik	1.42529	-0.043962	0.444446	-0.0989143	0.921206	0.967474
4933425H06Rik	0.344543	0.217694	0.822389	0.264709	0.791234	NA
4933425L06Rik	0.230628	0.645227	0.853462	0.756012	0.449642	NA
4933425O20Rik	1.31635	0.265758	0.399948	0.664483	0.506382	0.750304
4933426D04Rik	13.2081	-0.13194	0.165031	-0.799487	0.424008	0.690777
4933426K07Rik	2.4631	0.315902	0.309492	1.02071	0.307392	0.586167
4933426M11Rik	2130.49	-0.0431618	0.0741559	-0.582041	0.560539	0.786205
4933427D06Rik	0	NA	NA	NA	NA	NA
4933427D14Rik	494.518	-0.00555177	0.0367034	-0.15126	0.87977	0.950044
4933427E11Rik	1.99554	-0.407898	0.402845	-1.01254	0.311279	0.5903
4933427E13Rik	0.0415106	0.195367	2.94486	0.0663416	0.947106	NA
4933427G17Rik	16.6127	-0.252808	0.135214	-1.86969	0.0615262	0.228388
4933427G23Rik	11.2006	-0.432866	0.157508	-2.74822	0.00599194	0.0478337
4933427I04Rik	0.392755	0.413615	0.724491	0.570905	0.568064	NA
4933427I22Rik	0.201846	0.814061	1.85009	0.440013	0.659928	NA
4933427J07Rik	0	NA	NA	NA	NA	NA
4933428C19Rik	0.0215408	0.0751431	2.94486	0.0255167	0.979643	NA
4933428G20Rik	0.318107	-0.178598	0.843952	-0.211621	0.832403	NA
4933428M09Rik	0.0858712	0.0701418	2.88923	0.024277	0.980632	NA
4933430H15Rik	6.74262	0.0836114	0.174064	0.480348	0.63098	0.828728
4933430I17Rik	19.1315	0.317857	0.113643	2.79698	0.00515823	0.0429117
4933430M04Rik	6.00366	0.325311	0.234086	1.3897	0.164619	0.412459
4933431E20Rik	1965.88	-0.0352987	0.0605312	-0.583148	0.559794	0.785712
4933431K23Rik	0.0992281	0.0656106	1.96632	0.0333672	0.973382	NA
4933432B09Rik	30.6304	-0.391134	0.145857	-2.68162	0.00732661	0.0554722
4933433C11Rik	0.668629	-0.870712	0.602903	-1.4442	0.148683	0.389315
4933433G15Rik	9.02673	-0.152451	0.187496	-0.813087	0.416168	0.685193
4933433P14Rik	573.621	0.120989	0.0746329	1.62112	0.104991	0.316862
4933433P16Rik	0.0427088	-0.0500902	2.94475	-0.01701	0.986429	NA
4933434E20Rik	946.804	-0.00504588	0.0270596	-0.186473	0.852074	0.937953
4933434I20Rik	0.0215408	0.0751431	2.94486	0.0255167	0.979643	NA
4933434M16Rik	1.47471	-0.242104	0.382791	-0.632471	0.527079	0.764684
4933435F18Rik	0.019198	0.31559	2.94486	0.107166	0.914657	NA
4933436C20Rik	2.76107	2.00544	0.382878	5.2378	1.625e-07	9.3397e-06
4933436I01Rik	0.0551044	0.0701333	2.94475	0.0238163	0.980999	NA
4933437F05Rik	12.9214	-0.300349	0.17554	-1.711	0.087081	0.281906
4933437N03Rik	0.121786	0.189773	1.65649	0.114563	0.908791	NA
4933438A12Rik	0	NA	NA	NA	NA	NA
4933439C10Rik	529.025	0.0495359	0.0525618	0.942433	0.345971	0.624433
4933439F18Rik	1415.02	-0.0797843	0.0617104	-1.29288	0.196052	0.458424
4933439K11Rik	20.3411	-0.764549	0.155956	-4.90235	9.46979e-07	4.31134e-05
4933440J02Rik	0.22404	-0.191078	1.0208	-0.187184	0.851516	NA
4933440M02Rik	1.11714	-0.448647	0.631601	-0.710332	0.477498	0.729322
4933440N22Rik	17.088	0.135067	0.134288	1.0058	0.31451	0.593801
5031410I06Rik	0.0830174	0.190471	2.38444	0.0798809	0.936332	NA
5031414D18Rik	24.3315	0.626158	0.500813	1.25028	0.211197	0.478354
5031425E22Rik	371.599	-0.112878	0.0421188	-2.67999	0.00736254	0.055643
5031425F14Rik	3.34151	1.2276	0.344576	3.56263	0.000367154	0.00601023
5031434C07Rik	0.426285	-0.0682501	0.732645	-0.0931558	0.92578	NA
5031434O11Rik	110.994	0.0597689	0.0758733	0.787746	0.430846	0.695544
5031439G07Rik	1273.64	-0.046706	0.0435414	-1.07268	0.283415	0.561473
5033403F01Rik	13.7191	-0.00439277	0.158393	-0.0277334	0.977875	0.990732
5033411D12Rik	17.08	-0.0111743	0.170558	-0.0655159	0.947763	0.97891
5033414D02Rik	1777.56	0.186927	0.061482	3.04034	0.00236307	0.0244122
5033417F24Rik	22.023	-0.0829252	0.129829	-0.638725	0.523002	0.762069
5033423K11Rik	4.41476	0.402631	0.322204	1.24961	0.21144	0.478448
5033428I22Rik	0.143981	0.439405	1.6255	0.27032	0.786914	NA
5033430I15Rik	18.867	-0.202156	0.149016	-1.35661	0.174906	0.427929
5133400J02Rik	0	NA	NA	NA	NA	NA
5133401N09Rik	669.141	0.174325	0.0546311	3.19094	0.00141808	0.0167831
5330411J11Rik	0.34156	0.180043	0.956912	0.18815	0.850759	NA
5330413P13Rik	0.72266	-0.681669	0.558701	-1.2201	0.222428	0.492219
5330416C01Rik	0.0580786	-0.175347	2.94466	-0.0595476	0.952516	NA
5330417C22Rik	3968.12	0.0493086	0.151236	0.326037	0.744396	0.887149
5330417H12Rik	0.0440419	0.195367	2.94486	0.0663416	0.947106	NA
5330426P16Rik	29.4854	-0.214082	0.200113	-1.06981	0.284707	0.562814
5330429C05Rik	0	NA	NA	NA	NA	NA
5330430P22Rik	9.65361	0.18011	0.187655	0.959795	0.337159	0.61568
5330434G04Rik	0.0663155	0.31559	2.94486	0.107167	0.914657	NA
5330437I02Rik	11.6645	0.190975	0.181731	1.05087	0.29332	0.571538
5330438D12Rik	115.107	-0.184318	0.054799	-3.36352	0.000769543	0.0106528
5330438I03Rik	0.111577	0.439561	1.95071	0.225334	0.821719	NA
5330439A09Rik	0	NA	NA	NA	NA	NA
5330439B14Rik	0.023181	0.0751431	2.94486	0.0255167	0.979643	NA
5330439K02Rik	6.93755	-0.0110954	0.179861	-0.0616887	0.950811	0.980203
5430400D12Rik	16.7173	-0.147412	0.124689	-1.18224	0.237112	0.508645
5430401F13Rik	0	NA	NA	NA	NA	NA
5430402E10Rik	0	NA	NA	NA	NA	NA
5430402O13Rik	4.69203	0.338105	0.218511	1.54732	0.121787	0.347443
5430403G16Rik	74.1385	-0.117423	0.105027	-1.11803	0.263554	0.54014
5430405G05Rik	6.08948	0.0892792	0.247207	0.361152	0.717986	0.873639
5430405H02Rik	60.9853	0.0339376	0.0696026	0.48759	0.62584	0.825382
5430407P10Rik	361.053	-0.11302	0.0682141	-1.65685	0.0975506	0.302615
5430411K18Rik	1323.59	-0.160435	0.0484902	-3.30861	0.000937601	0.0123233
5430413K10Rik	0.255502	0.0242441	0.868512	0.0279145	0.97773	NA
5430416N02Rik	413.897	-0.0146413	0.0562962	-0.260076	0.794805	0.910913
5430416O09Rik	0.20994	0.190045	1.38841	0.136879	0.891126	NA
5430417L22Rik	483.2	0.0407453	0.0440343	0.92531	0.354805	0.632056
5430419D17Rik	0.0814775	0.190357	2.94475	0.0646427	0.948459	NA
5430421N21Rik	1.17876	0.383033	0.624453	0.613389	0.539619	0.772539
5430425J12Rik	9.86972	-0.0325154	0.164125	-0.198114	0.842956	0.9331
5430427M07Rik	0.318699	-0.669835	0.925575	-0.723696	0.469252	NA
5430427O19Rik	7.22723	0.553443	0.450112	1.22957	0.21886	0.487433
5430435G22Rik	2.5437	0.467831	0.390859	1.19693	0.231333	0.501605
5430437P03Rik	1490.85	0.00758446	0.0359614	0.210906	0.832961	0.928718
5530400C23Rik	0	NA	NA	NA	NA	NA
5530401A14Rik	0.516681	0.371383	0.698783	0.531471	0.595092	NA
5530401N12Rik	6.29371	-0.167187	0.200484	-0.833917	0.404328	0.674987
5530601H04Rik	438.051	-0.0933255	0.0889782	-1.04886	0.294244	0.572742
5730403B10Rik	2192.06	-0.0234665	0.127532	-0.184005	0.85401	0.938545
5730405O15Rik	21.3869	-0.0426893	0.152123	-0.280623	0.778999	0.90298
5730409E04Rik	31.1193	0.0357707	0.227075	0.157528	0.874829	0.94802
5730412P04Rik	0.0215408	0.0751431	2.94486	0.0255167	0.979643	NA
5730416F02Rik	5.27301	0.485848	0.208591	2.3292	0.0198486	0.109862
5730419I09Rik	1777.49	0.0444162	0.0357854	1.24118	0.214539	0.48265
5730420D15Rik	33.6178	-0.278397	0.113645	-2.44972	0.0142967	0.0879582
5730422E09Rik	3.86465	-0.340266	0.255759	-1.33042	0.18338	0.440528
5730435O14Rik	0.938564	-0.280603	0.500306	-0.560863	0.574891	0.793983
5730437C11Rik	0	NA	NA	NA	NA	NA
5730437N04Rik	836.522	0.0915391	0.0396942	2.30611	0.0211045	0.114677
5730446D14Rik	3.55853	1.54796	0.36944	4.19001	2.78947e-05	0.000751785
5730455O13Rik	477.88	-0.00501258	0.0377406	-0.132817	0.894339	0.955952
5730455P16Rik	519.111	0.0558256	0.0551245	1.01272	0.311195	0.590274
5730457N03Rik	0.0256765	0.0751431	2.94486	0.0255167	0.979643	NA
5730460C07Rik	0.359581	0.0745427	0.784934	0.0949668	0.924341	NA
5730469M10Rik	1737.62	-0.41993	0.239132	-1.75606	0.079079	0.265871
5730494M16Rik	151.737	-0.113479	0.056474	-2.0094	0.0444948	0.18657
5730494N06Rik	446.049	-0.125426	0.0572707	-2.19006	0.0285201	0.139412
5730507C01Rik	2.81597	-3.51761	0.637463	-5.51814	3.42599e-08	2.32186e-06
5730508B09Rik	243.437	0.108337	0.0590074	1.83599	0.0663591	0.239741
5730522E02Rik	4.02878	-0.444215	0.241112	-1.84236	0.0654219	0.237646
5730528L13Rik	47.9734	-0.00376	0.148813	-0.0252667	0.979842	0.991663
5730559C18Rik	2249.69	-0.0626936	0.0609039	-1.02939	0.303299	0.581546
5730577I03Rik	42.0892	0.0279205	0.095471	0.29245	0.769943	0.898584
5730588L14Rik	6.25165	0.726278	0.234071	3.10281	0.0019169	0.0208412
5730590G19Rik	930.197	-0.0454123	0.0732636	-0.619848	0.535358	0.769801
5730596B20Rik	14.3447	0.910039	0.287779	3.16228	0.00156539	0.0180842
5830403L16Rik	1.45674	-0.317438	0.412974	-0.768663	0.442094	0.705737
5830403M04Rik	0	NA	NA	NA	NA	NA
5830405N20Rik	23.2808	0.907078	0.295721	3.06735	0.00215967	0.0227745
5830411N06Rik	4.40649	2.32615	0.411609	5.65136	1.59188e-08	1.16622e-06
5830415F09Rik	158.146	0.110429	0.0730043	1.51264	0.130372	0.361332
5830416P10Rik	37.2736	0.42492	0.300024	1.41629	0.156692	0.400853
5830417I10Rik	590.167	-0.0063778	0.0322414	-0.197814	0.843191	0.933111
5830418K08Rik	1312.58	-0.0231313	0.06098	-0.379326	0.704446	0.865655
5830418P13Rik	1.36863	1.21921	0.695659	1.7526	0.0796708	0.267268
5830428H23Rik	1149.61	-0.217667	0.0834023	-2.60985	0.00905816	0.0641253
5830432E09Rik	6.85835	0.283501	0.202692	1.39868	0.16191	0.40847
5830433M19Rik	270.345	0.00156598	0.0545601	0.0287019	0.977102	0.990573
5830444B04Rik	141.15	0.344805	0.106875	3.22625	0.00125425	0.0153055
5830454E08Rik	26.3889	0.0808728	0.099335	0.814143	0.415563	0.684498
5830462I19Rik	24.4146	0.0498364	0.113873	0.437648	0.661642	0.845238
5830472F04Rik	0.561618	0.0628409	0.637702	0.0985426	0.921501	NA
5830473C10Rik	0.0861523	-0.0549013	2.37201	-0.0231455	0.981534	NA
5930403N24Rik	21.8731	-0.0908229	0.105815	-0.85832	0.390716	0.663209
5930412G12Rik	0.36378	0.15821	0.886659	0.178434	0.858382	NA
5930416I19Rik	699.419	0.0120175	0.04485	0.267948	0.788739	0.90779
5930422O12Rik	0.736166	0.339161	0.536835	0.631778	0.527532	0.764769
5930434B04Rik	1623.77	-0.0396627	0.0261543	-1.51649	0.129396	0.359629
5S_rRNA	41.4981	-0.0981275	0.0985722	-0.995488	0.319499	0.598496
5_8S_rRNA	0	NA	NA	NA	NA	NA
6030405A18Rik	0.413041	-0.672457	0.770459	-0.8728	0.382772	NA
6030408B16Rik	1.12771	0.0672123	0.473887	0.141832	0.887213	0.953268
6030419C18Rik	1.86505	0.297615	0.408306	0.728902	0.466061	0.722041
6030422M02Rik	23.6129	0.01306	0.09627	0.13566	0.89209	0.954778
6030429G01Rik	14.2168	-0.328931	0.180953	-1.81777	0.0690994	0.245403
6030442K20Rik	12.0556	-0.176051	0.142848	-1.23244	0.217786	0.486248
6030445D17Rik	25.842	-0.0958239	0.170704	-0.561347	0.574561	0.793888
6030446N20Rik	145.024	0.0269465	0.0621584	0.433514	0.664642	0.846724
6030452D12Rik	0	NA	NA	NA	NA	NA
6030455H03Rik	0.76846	-0.412975	0.585452	-0.705395	0.480565	0.731803
6030458C11Rik	1104.52	0.0582091	0.0351519	1.65593	0.0977356	0.303008
6030468B19Rik	3.37741	0.312303	0.303736	1.02821	0.303853	0.581935
6030469F06Rik	0.0523561	0.552627	2.94478	0.187663	0.851141	NA
6030471H07Rik	0	NA	NA	NA	NA	NA
6030498E09Rik	0	NA	NA	NA	NA	NA
6230400D17Rik	89.8123	0.0481198	0.0726911	0.661977	0.507986	0.751324
6230409E13Rik	5.21105	-0.075849	0.271959	-0.278899	0.780322	0.903472
6230427J02Rik	4.946	0.263356	0.240607	1.09455	0.273713	0.550975
6330403A02Rik	4.11139	-0.141713	0.330462	-0.428834	0.668044	0.848141
6330403K07Rik	12.9916	1.07217	0.268472	3.9936	6.50771e-05	0.00150779
6330403L08Rik	122.913	-0.136682	0.0589408	-2.31896	0.0203969	0.111994
6330403N20Rik	3.26975	0.241445	0.268224	0.900165	0.368032	0.643963
6330406I15Rik	2.90032	-0.357401	0.40134	-0.890519	0.373187	0.648921
6330407J23Rik	10.57	-0.974778	0.389023	-2.50571	0.0122206	0.0788899
6330408A02Rik	228.022	0.0538289	0.0500754	1.07496	0.282394	0.560371
6330409D20Rik	2.59544	0.743559	0.398379	1.86646	0.0619765	0.229404
6330409N04Rik	597.747	0.027297	0.077909	0.35037	0.726061	0.87725
6330416G13Rik	812.366	0.0546051	0.0553443	0.986642	0.323818	0.602701
6330418K02Rik	20.1278	-0.0354172	0.110996	-0.319086	0.749661	0.889764
6330439K17Rik	7.86659	0.230849	0.182101	1.2677	0.204906	0.469384
6330444E15Rik	0.090316	-0.054893	2.35647	-0.0232946	0.981415	NA
6330503K22Rik	435.861	-0.272806	0.0980462	-2.78243	0.00539543	0.0443468
6330512M04Rik	1.50602	1.15888	0.463757	2.4989	0.0124581	0.0798938
6330527O06Rik	0.019198	0.31559	2.94486	0.107166	0.914657	NA
6330545A04Rik	22.4919	-0.393069	0.12856	-3.05747	0.00223213	0.0233141
6330549D23Rik	181.24	0.0179899	0.047572	0.378161	0.705311	0.866199
6330577E15Rik	1013.96	0.0271467	0.0409379	0.663118	0.507255	0.75085
6330578E17Rik	3325.29	0.022388	0.0617108	0.36279	0.716762	0.873153
6430503K07Rik	16.8028	-0.185297	0.230383	-0.8043	0.421224	0.689043
6430527G18Rik	815.851	-0.139024	0.0554253	-2.50831	0.012131	0.0784576
6430531B16Rik	0.532514	0.141291	0.719268	0.196438	0.844268	NA
6430548M08Rik	535.8	-0.148531	0.143581	-1.03447	0.300915	0.580029
6430550D23Rik	68.1575	-0.178316	0.091616	-1.94634	0.0516144	0.205019
6430562O15Rik	45.8061	-0.0629292	0.0791457	-0.795106	0.426552	0.692644
6430571L13Rik	2.32246	0.0749676	0.313097	0.239439	0.810765	0.919291
6430573F11Rik	99.6319	0.0709969	0.0863248	0.822439	0.410827	0.680714
6430590A07Rik	46.7688	-0.44976	0.176515	-2.548	0.0108341	0.0725915
6430598A04Rik	217.387	-0.35611	0.208103	-1.71122	0.0870402	0.281906
6430628N08Rik	0	NA	NA	NA	NA	NA
6430704M03Rik	0.162877	0.420426	1.4253	0.294974	0.768014	NA
6430710C18Rik	34.0745	0.219552	0.143785	1.52695	0.126774	0.355683
6530401F13Rik	0.481803	-0.020547	0.608503	-0.0337664	0.973063	NA
6530401N04Rik	287.29	0.15078	0.0560312	2.691	0.00712373	0.0544026
6530402F18Rik	22.1539	0.444149	0.175403	2.53217	0.011336	0.0748514
6530403G13Rik	1.13601	-0.118019	0.424211	-0.278209	0.780852	0.903683
6530409C15Rik	49.7689	-0.16251	0.101152	-1.60659	0.108144	0.323328
6530411M01Rik	0.0622396	0.195367	2.94486	0.0663416	0.947106	NA
6530418L21Rik	15.7644	-0.342091	0.149293	-2.29141	0.0219399	0.117559
6720401G13Rik	542.454	-0.158783	0.0766261	-2.07218	0.0382487	0.168797
6720416L17Rik	0.613094	-0.170499	0.830184	-0.205374	0.83728	0.930671
6720456B07Rik	1791.88	0.058899	0.0372712	1.58028	0.114043	0.334099
6720456H20Rik	992.612	-0.0485802	0.0435177	-1.11633	0.26428	0.540738
6720463M24Rik	1223.44	-0.106058	0.0665507	-1.59365	0.111015	0.328541
6720483E21Rik	0.726125	-0.520082	0.552884	-0.940671	0.346874	0.62523
6720489N17Rik	8.67333	-0.122574	0.164485	-0.745196	0.456153	0.715417
6820408C15Rik	0.434411	-0.0931329	0.785195	-0.118611	0.905583	NA
6820431F20Rik	186.765	-0.167999	0.0844586	-1.98913	0.0466868	0.192846
7330404K18Rik	0.0575462	0.0794331	2.94476	0.0269744	0.97848	NA
7420426K07Rik	0	NA	NA	NA	NA	NA
7420461P10Rik	0.11551	-0.0594027	1.94398	-0.0305573	0.975623	NA
7530420F21Rik	0.0529372	0.0701333	2.94475	0.0238163	0.980999	NA
7530422B04Rik	8.42328	-0.0993133	0.18309	-0.542428	0.587523	0.802733
7SK	131.927	-0.110669	0.0865861	-1.27814	0.201201	0.464729
8030411F24Rik	0	NA	NA	NA	NA	NA
8030423F21Rik	0.25257	0.554898	1.05125	0.527845	0.597607	NA
8030423J24Rik	0.10377	0.0656209	1.95546	0.0335578	0.97323	NA
8030443G20Rik	0.0174926	0.0751431	2.94486	0.0255167	0.979643	NA
8030451A03Rik	0.511858	1.0286	0.800024	1.28571	0.198543	NA
8030453O22Rik	0.297446	-0.0351595	0.965635	-0.0364107	0.970955	NA
8030462N17Rik	474.765	-0.0239405	0.0483961	-0.494679	0.620827	0.822891
8030474K03Rik	1.21612	-1.97534	1.52744	-1.29324	0.195929	0.458291
8430403D17Rik	0.432053	-0.0719993	0.756446	-0.095181	0.924171	NA
8430406I07Rik	687.51	-0.00845957	0.0614678	-0.137626	0.890536	0.954422
8430408G22Rik	2.02692	-0.0277027	0.383609	-0.0722159	0.94243	0.976699
8430410A17Rik	412.042	-0.0086236	0.0626944	-0.13755	0.890596	0.954422
8430410K20Rik	1004.5	0.0548193	0.0292947	1.8713	0.061303	0.227925
8430419K02Rik	0.0319537	0.31559	2.94486	0.107166	0.914657	NA
8430419L09Rik	4638.7	-0.151448	0.0631177	-2.39946	0.0164193	0.0966666
8430423G03Rik	0.0643718	0.559954	2.94478	0.190152	0.84919	NA
8430427H17Rik	2155.64	-0.154388	0.0762812	-2.02393	0.0429772	0.182231
8430429K09Rik	114.986	-0.0533393	0.061882	-0.861953	0.388713	0.662048
8430432A02Rik	9.13698	0.0622418	0.153893	0.404447	0.685884	0.85647
8430436N08Rik	0.0164827	0.0751431	2.94486	0.0255167	0.979643	NA
8430437L04Rik	0.0813844	0.559951	2.91436	0.192135	0.847636	NA
9030025P20Rik	22.936	-0.0642763	0.102039	-0.62992	0.528747	0.765135
9030204H09Rik	7.23959	0.340934	0.183962	1.85329	0.0638412	0.233976
9030224M15Rik	8.08307	-0.154883	0.245224	-0.631599	0.527649	0.764769
9030407P20Rik	83.6775	0.0493446	0.083833	0.588606	0.556126	0.783234
9030418K01Rik	14.4979	0.127391	0.2189	0.581962	0.560593	0.786205
9030425E11Rik	26.1541	0.164177	0.136649	1.20145	0.229576	0.499744
9030612E09Rik	0.960447	0.701556	0.504255	1.39127	0.164143	0.411713
9030617O03Rik	2177.94	-0.163287	0.156625	-1.04254	0.297163	0.575785
9030619P08Rik	6.35804	0.0141362	0.354659	0.0398587	0.968206	0.986888
9030622O22Rik	91.1898	-0.788517	0.128761	-6.12386	9.13342e-10	8.4084e-08
9030624G23Rik	0.939407	-0.472392	0.529794	-0.891652	0.372579	0.648571
9030624J02Rik	1379.39	0.00285759	0.0343803	0.0831172	0.933758	0.973092
9030625A04Rik	217.323	0.21786	0.0735445	2.96229	0.00305362	0.029482
9130008F23Rik	430.356	-0.0734816	0.0587497	-1.25076	0.211023	0.478116
9130011E15Rik	627.2	0.0317698	0.03727	0.852423	0.39398	0.665893
9130011J15Rik	2582.61	0.075513	0.0338133	2.23323	0.0255335	0.129542
9130014G24Rik	14.983	-0.344116	0.229839	-1.4972	0.13434	0.367263
9130015L21Rik	0	NA	NA	NA	NA	NA
9130017K11Rik	206.999	-0.232879	0.0872522	-2.66903	0.00760702	0.057076
9130017N09Rik	10731.5	0.0346784	0.0807181	0.429623	0.66747	0.847935
9130019O22Rik	219.853	0.0298204	0.0634438	0.470028	0.638335	0.833137
9130019P16Rik	16.7745	-0.267217	0.175653	-1.52127	0.128191	0.358343
9130020K20Rik	84.0375	-0.184817	0.0815619	-2.26598	0.0234529	0.122541
9130023H24Rik	201.105	0.0351372	0.0484617	0.72505	0.468421	0.722888
9130024F11Rik	19.7563	-0.315048	0.397708	-0.792158	0.428268	0.693806
9130204K15Rik	1.58003	0.186412	0.49047	0.380068	0.703895	0.865368
9130204L05Rik	0	NA	NA	NA	NA	NA
9130206I24Rik	39.5866	2.94287	0.231865	12.6921	6.53686e-37	7.55589e-34
9130208D14Rik	26551.2	-0.337866	0.0969874	-3.48361	0.000494709	0.00756172
9130213A22Rik	8.08192	-0.0108071	0.204629	-0.0528129	0.957881	0.983113
9130219A07Rik	1953.17	-0.0743829	0.116144	-0.640438	0.521888	0.761501
9130221H12Rik	202.845	0.0429205	0.0433498	0.990096	0.322127	0.601102
9130230L23Rik	428.91	-0.140629	0.115176	-1.22099	0.222091	0.491768
9130401M01Rik	338.14	0.0283767	0.0587463	0.483038	0.629069	0.827699
9130404H23Rik	1046.48	-0.0823598	0.150376	-0.547692	0.583904	0.80032
9130409I23Rik	0.658555	-0.541876	0.990083	-0.547303	0.58417	0.800398
9130409J20Rik	2423.03	0.0720128	0.100587	0.715928	0.474036	0.726702
9130410C08Rik	0	NA	NA	NA	NA	NA
9230009I02Rik	0.24667	0.34541	0.83752	0.41242	0.680031	NA
9230019H11Rik	0	NA	NA	NA	NA	NA
9230020A06Rik	0	NA	NA	NA	NA	NA
9230102O04Rik	0	NA	NA	NA	NA	NA
9230104L09Rik	0	NA	NA	NA	NA	NA
9230105E05Rik	21.3481	0.273725	0.433985	0.630723	0.528221	0.765135
9230106D20Rik	0.011853	0.31559	2.94486	0.107166	0.914657	NA
9230107M04Rik	0	NA	NA	NA	NA	NA
9230109A22Rik	0	NA	NA	NA	NA	NA
9230110C19Rik	32.6133	0.0999151	0.106517	0.938021	0.348234	0.626381
9230110F15Rik	0	NA	NA	NA	NA	NA
9230111E07Rik	43.4072	0.378947	0.0944483	4.01222	6.01503e-05	0.00141251
9230112D13Rik	2.02371	0.475842	0.36409	1.30693	0.191236	0.451265
9230112E08Rik	80.7238	-0.155759	0.0846957	-1.83904	0.0659096	0.238837
9230113P08Rik	0	NA	NA	NA	NA	NA
9230114K14Rik	30.5336	-0.0496061	0.139259	-0.356213	0.721681	0.875476
9230115E21Rik	18.5176	-0.033373	0.123305	-0.270655	0.786657	0.906869
9230116N13Rik	12.2115	0.181502	0.145045	1.25135	0.210807	0.477888
9230117E06Rik	0.266275	0.142308	1.05496	0.134895	0.892695	NA
9330020H09Rik	38.1552	-0.00425039	0.0830074	-0.0512049	0.959162	0.983543
9330101J02Rik	0.925562	0.47119	0.572167	0.823518	0.410213	0.680183
9330104G04Rik	8.01237	-0.106387	0.222017	-0.479186	0.631806	0.829203
9330111N05Rik	2.39124	0.935935	0.338578	2.76432	0.00570422	0.0462492
9330132A10Rik	0.0960859	-0.307979	1.70136	-0.181019	0.856353	NA
9330133O14Rik	154.566	-0.0314691	0.0747535	-0.420971	0.673776	0.850797
9330136K24Rik	17.3587	-0.331805	0.120237	-2.7596	0.00578729	0.0467069
9330151L19Rik	226.541	-0.0793987	0.0517263	-1.53498	0.124789	0.352377
9330154J02Rik	15.3771	-0.256522	0.168371	-1.52355	0.127621	0.357372
9330154K18Rik	1.07641	0.121992	0.486732	0.250636	0.802096	0.915336
9330158H04Rik	0.44959	-0.00563013	0.920681	-0.00611518	0.995121	NA
9330159F19Rik	9.06316	-0.982303	0.446421	-2.20039	0.0277789	0.136894
9330159M07Rik	33.6498	0.166919	0.105325	1.5848	0.113013	0.332249
9330160F10Rik	16.1165	0.0377713	0.154457	0.244543	0.80681	0.917496
9330161L09Rik	4.16611	0.400139	0.238235	1.6796	0.093035	0.294267
9330162012Rik	370.78	-0.00244217	0.0819861	-0.0297876	0.976236	0.990525
9330171B17Rik	0.0690963	0.0701333	2.94475	0.0238163	0.980999	NA
9330175E14Rik	57.7643	1.19464	0.275581	4.33497	1.45777e-05	0.000437038
9330179D12Rik	9.25523	0.180229	0.207331	0.869281	0.384694	0.658895
9330182L06Rik	24.2339	0.194261	0.153819	1.26292	0.206618	0.471732
9330185C12Rik	0	NA	NA	NA	NA	NA
9330188P03Rik	0	NA	NA	NA	NA	NA
9330198N18Rik	0.414743	0.689954	0.717114	0.962125	0.335987	NA
9430002A10Rik	3.34303	-0.090887	0.253365	-0.35872	0.719805	0.874984
9430007A20Rik	0.0256765	0.0751431	2.94486	0.0255167	0.979643	NA
9430008C03Rik	1283.89	0.102244	0.0601135	1.70084	0.0889724	0.285982
9430015G10Rik	965.608	-0.197103	0.0625829	-3.14947	0.00163568	0.0186936
9430016H08Rik	396.372	0.0511599	0.043586	1.17377	0.240487	0.512767
9430020K01Rik	6.90249	-0.39521	0.208	-1.90005	0.0574268	0.219435
9430021M05Rik	0.532069	0.109968	0.652763	0.168465	0.866217	NA
9430023L20Rik	604.412	-0.0235714	0.0432773	-0.544659	0.585988	0.801688
9430024E24Rik	0.191041	-0.565643	1.41652	-0.399319	0.689658	NA
9430025C20Rik	11.4434	0.350109	0.137327	2.54945	0.0107891	0.072436
9430029A11Rik	0.0653959	0.435813	2.94486	0.147991	0.88235	NA
9430031J16Rik	0.628373	-0.370307	0.634212	-0.583885	0.559297	0.785629
9430037G07Rik	49.4014	-0.192271	0.21689	-0.886492	0.375352	0.650424
9430038I01Rik	348.889	0.0489501	0.103356	0.473605	0.635781	0.831611
9430041J12Rik	0.322884	-0.247624	0.910238	-0.272043	0.785589	NA
9430065F17Rik	13.8725	-0.00670867	0.13312	-0.0503958	0.959807	0.983757
9430070O13Rik	3.15607	0.54402	0.299082	1.81896	0.0689168	0.244941
9430073C21Rik	0	NA	NA	NA	NA	NA
9430076C15Rik	0.019198	0.31559	2.94486	0.107166	0.914657	NA
9430076G02Rik	0.0418489	0.31559	2.94486	0.107166	0.914657	NA
9430091E24Rik	105.659	-0.0326084	0.0572936	-0.569145	0.569258	0.791414
9430093N23Rik	0	NA	NA	NA	NA	NA
9430097D07Rik	0.743339	-1.45742	0.653512	-2.23014	0.0257381	0.130199
9530002B09Rik	0	NA	NA	NA	NA	NA
9530003J23Rik	0.155751	0.060761	1.2771	0.0475773	0.962053	NA
9530008L14Rik	1524.03	0.201076	0.0838427	2.39825	0.0164736	0.0968768
9530026F06Rik	0	NA	NA	NA	NA	NA
9530026P05Rik	0.497788	0.347531	0.795237	0.437015	0.6621	NA
9530027J09Rik	24.0018	0.106366	0.118631	0.896616	0.369924	0.646016
9530034E10Rik	0.232508	0.287112	0.872011	0.329253	0.741965	NA
9530036M11Rik	7.51184	1.10317	0.304142	3.62715	0.000286568	0.00495372
9530036O11Rik	8.89365	0.318816	0.191681	1.66326	0.0962599	0.300448
9530046B11Rik	12.6915	-0.304274	0.143793	-2.11606	0.0343396	0.157431
9530048J24Rik	0.271609	0.565217	1.14404	0.494054	0.621268	NA
9530051G07Rik	0.668161	-0.746693	0.621961	-1.20055	0.229927	0.500131
9530052C20Rik	12.1814	0.026059	0.145863	0.178654	0.85821	0.941061
9530052E02Rik	6.31834	0.0686786	0.206677	0.332299	0.739663	0.884501
9530053A07Rik	37.8551	-0.11531	0.146287	-0.788248	0.430552	0.695316
9530056K15Rik	65.2049	-0.178293	0.0787456	-2.26417	0.0235639	0.122889
9530059O14Rik	0.0367481	-0.0500902	2.94475	-0.01701	0.986429	NA
9530068E07Rik	1989.72	-0.0560571	0.0295543	-1.89675	0.057861	0.220446
[truncated: 33,003 more rows]

## Sheet: DEG_Organoids_Compartment
	baseMean	log2FoldChange	lfcSE	stat	pvalue	padj
.	436.284	0.113202	0.108071	1.04748	0.294878	0.509049
0610005C13Rik	634.548	-0.993124	0.152503	-6.51218	7.407e-11	1.87158e-09
0610007C21Rik	1225.78	0.100488	0.10382	0.96791	0.333089	0.549223
0610007L01Rik	1514.99	-0.0692446	0.0758351	-0.913094	0.361193	0.576308
0610007P08Rik	1016.89	0.00507584	0.113707	0.0446396	0.964395	0.985346
0610007P14Rik	2165.09	0.100478	0.0704984	1.42525	0.154085	0.332094
0610007P22Rik	360.658	-0.102513	0.12653	-0.810186	0.417833	0.627539
0610008F07Rik	29.7427	-1.82568	0.2851	-6.40364	1.51713e-10	3.70219e-09
0610009B14Rik	32.2285	-0.313693	0.226534	-1.38475	0.166128	0.349664
0610009B22Rik	444.707	0.171959	0.107949	1.59296	0.111169	0.26577
0610009D07Rik	1576.91	-0.032284	0.163875	-0.197004	0.843825	0.924042
0610009E02Rik	11.2018	-0.461733	0.223984	-2.06145	0.03926	0.123812
0610009L18Rik	32.1726	0.0354052	0.211839	0.167133	0.867265	0.936302
0610009O20Rik	1236.98	0.0802452	0.0477453	1.68069	0.0928225	0.23324
0610010F05Rik	690.678	0.101798	0.0731982	1.39072	0.164311	0.347324
0610010K14Rik	633.756	0.0784475	0.092171	0.851108	0.394709	0.607283
0610010O12Rik	4285.51	-0.294262	0.127525	-2.30748	0.0210279	0.0759437
0610011F06Rik	1144.78	-0.381623	0.118449	-3.22185	0.00127366	0.00749251
0610011L14Rik	823.43	-0.00142663	0.0744846	-0.0191533	0.984719	0.993079
0610012D04Rik	1.53597	-0.0111949	0.53267	-0.0210165	0.983233	0.992565
0610012G03Rik	995.693	-0.447189	0.14768	-3.0281	0.00246096	0.0131063
0610012H03Rik	0.0755191	0.0996818	2.97416	0.0335159	0.973263	NA
0610025J13Rik	0.493916	-0.0158885	1.07461	-0.0147853	0.988203	0.994518
0610030E20Rik	1219.42	-0.207169	0.0914425	-2.26557	0.023478	0.0830509
0610031J06Rik	1556.74	-0.045039	0.0834837	-0.539495	0.589546	0.763214
0610037L13Rik	769.772	-0.127807	0.127189	-1.00486	0.314964	0.530569
0610037P05Rik	1062.89	-0.126213	0.136268	-0.926213	0.354335	0.569853
0610038L08Rik	9.44806	-1.07086	0.257701	-4.15546	3.24633e-05	0.000301837
0610038P03Rik	2.28626	-0.156862	0.472806	-0.331768	0.740065	0.864762
0610039K10Rik	42.1922	-0.150102	0.366278	-0.409803	0.68195	0.829278
0610040B09Rik	13.2463	7.04513	0.987771	7.13235	9.86722e-13	3.19396e-11
0610040B10Rik	29.2573	0.00518351	0.21534	0.0240713	0.980796	0.991736
0610040F04Rik	4.28692	0.704836	0.383986	1.83558	0.0664204	0.18268
0610040J01Rik	1521.12	-0.0755033	0.0610478	-1.23679	0.216165	0.416317
0610043K17Rik	0.606328	-0.309483	0.804542	-0.38467	0.700482	0.841834
0910001L09Rik	757.848	0.142582	0.0943605	1.51104	0.130778	0.296681
1010001B22Rik	2.73374	0.0986909	0.41004	0.240686	0.809798	0.904653
1010001N08Rik	304.713	-0.210681	0.123815	-1.70158	0.088834	0.226457
1100001G20Rik	0.686692	-0.455792	1.05618	-0.431547	0.666071	0.818735
1110001A16Rik	374.896	-0.0773166	0.147694	-0.523492	0.600632	0.772332
1110001J03Rik	534.09	-0.14123	0.183772	-0.768507	0.442186	0.647919
1110002B05Rik	3745.79	0.184429	0.124602	1.48015	0.138834	0.30912
1110002E22Rik	5.68541	-1.11586	0.307255	-3.63172	0.000281541	0.00202618
1110002J07Rik	2.08274	0.262206	0.555577	0.471951	0.636961	0.797633
1110002L01Rik	39.346	-0.401875	0.158328	-2.53824	0.0111411	0.0456622
1110002N22Rik	303.074	0.0452031	0.110524	0.408989	0.682548	0.829558
1110003E01Rik	1843.15	0.0220118	0.109139	0.201685	0.840163	0.921775
1110003O08Rik	105.146	0.108767	0.135206	0.804452	0.421136	0.630322
1110004E09Rik	656.994	-0.187731	0.157552	-1.19155	0.233438	0.438079
1110004F10Rik	1403.39	0.223365	0.0811476	2.75258	0.0059128	0.0271843
1110005A03Rik	524.749	0.0909973	0.188698	0.482238	0.629637	0.792133
1110006G14Rik	4.71622	0.101339	0.427987	0.23678	0.812828	0.906314
1110007C09Rik	304.55	-0.355388	0.0946098	-3.75636	0.000172405	0.00132618
1110008E08Rik	0.110422	-0.260988	2.97416	-0.0877519	0.930074	NA
1110008F13Rik	1329.87	-0.523643	0.0794383	-6.59183	4.3445e-11	1.13379e-09
1110008J03Rik	171.835	-0.159834	0.08595	-1.85962	0.062939	0.175962
1110008L16Rik	643.045	-0.103908	0.101005	-1.02874	0.303601	0.517878
1110008P14Rik	240.899	-0.522904	0.107906	-4.84594	1.26014e-06	1.58352e-05
1110012D08Rik	134.822	0.232912	0.123798	1.88139	0.0599188	0.169443
1110012J17Rik	131.819	1.39053	0.173078	8.03412	9.42535e-16	4.2816e-14
1110012L19Rik	306.167	0.199425	0.137499	1.45038	0.146952	0.321584
1110014N23Rik	1013.32	0.0465913	0.0346082	1.34625	0.178221	0.366788
1110017D15Rik	1.2971	0.35466	0.587964	0.603201	0.546375	0.733075
1110017F19Rik	697.197	0.383085	0.175347	2.18473	0.0289089	0.097897
1110018G07Rik	947.339	-0.0291254	0.138086	-0.210922	0.832948	0.91844
1110018J18Rik	948.631	0.283068	0.112113	2.52484	0.0115752	0.0470035
1110018N20Rik	0.863846	0.91457	0.777871	1.17573	0.239701	0.445116
1110019D14Rik	75.5531	-0.0141847	0.119423	-0.118777	0.905452	0.955616
1110020A21Rik	55.4619	0.147702	0.101978	1.44838	0.147511	0.322397
1110020G09Rik	3244.65	-1.02838	0.10936	-9.40362	5.27168e-21	4.09625e-19
1110021J02Rik	187.073	0.000578127	0.0862709	0.00670131	0.994653	0.998249
1110021L09Rik	924.168	-0.234648	0.124869	-1.87916	0.0602229	0.170071
1110025L11Rik	0	NA	NA	NA	NA	NA
1110028C15Rik	240.923	-0.464413	0.13152	-3.53111	0.000413818	0.00284349
1110028F11Rik	81.8512	-0.629042	0.225494	-2.78962	0.00527706	0.0247665
1110031I02Rik	284.951	0.0559069	0.12227	0.457243	0.647497	0.805702
1110032A03Rik	269.189	0.0752877	0.0918028	0.820103	0.412158	0.623227
1110032A04Rik	31.0843	-0.0590299	0.370497	-0.159326	0.873412	0.939259
1110032F04Rik	11.8669	0.173836	0.2716	0.640046	0.522143	0.714335
1110034A24Rik	486.042	0.00453108	0.110138	0.0411398	0.967184	0.986305
1110034B05Rik	145.06	-0.0607365	0.111966	-0.542457	0.587504	0.76228
1110034G24Rik	115.981	-0.0342325	0.146724	-0.233311	0.81552	0.907504
1110035H17Rik	22.9162	0.245924	0.220733	1.11413	0.265225	0.47532
1110035M17Rik	0.388193	0.131911	1.03777	0.12711	0.898853	NA
1110036E04Rik	1.07084	-1.3025	0.713863	-1.82457	0.0680654	0.186115
1110037F02Rik	1578.16	0.0418646	0.0702978	0.595533	0.551487	0.736349
1110038D17Rik	2714.58	-0.203486	0.0816218	-2.49303	0.0126657	0.0505478
1110038F14Rik	429.259	0.055192	0.155691	0.354496	0.722967	0.855597
1110046J04Rik	0.361175	-1.30581	1.11196	-1.17433	0.240264	NA
1110049F12Rik	929.194	0.0140868	0.134986	0.104358	0.916886	0.962103
1110050K14Rik	0.419089	-0.619695	1.12109	-0.55276	0.580428	0.757282
1110051M20Rik	154.526	-0.0909123	0.166549	-0.545858	0.585163	0.760406
1110054M08Rik	138.487	-0.241345	0.085722	-2.81544	0.00487103	0.0231787
1110054O05Rik	841.316	0.0880927	0.0565426	1.55799	0.119236	0.278222
1110057K04Rik	1226.89	0.0894078	0.0473573	1.88794	0.0590337	0.167582
1110057P08Rik	0	NA	NA	NA	NA	NA
1110058L19Rik	291.021	-0.238327	0.185988	-1.28141	0.20005	0.396133
1110059E24Rik	1000.94	0.369112	0.111264	3.31744	0.000908451	0.00558832
1110059G10Rik	400.115	0.0839869	0.109093	0.769864	0.44138	0.647243
1110059M19Rik	0	NA	NA	NA	NA	NA
1110065P20Rik	173.166	0.1317	0.123792	1.06389	0.287379	0.500619
1110067D22Rik	774.852	0.256717	0.105027	2.44428	0.014514	0.056666
1190002H23Rik	1066.03	-0.279041	0.223441	-1.24884	0.211724	0.410438
1190002N15Rik	368.801	0.64609	0.111512	5.79391	6.87646e-09	1.30754e-07
1190003J15Rik	306.089	-0.467703	0.248564	-1.88162	0.0598872	0.1694
1190005F20Rik	581.915	-0.0869863	0.10964	-0.793383	0.427554	0.635673
1190005I06Rik	36.3425	-0.949876	0.257164	-3.69366	0.000221047	0.00164622
1190007F08Rik	20.0113	-0.236325	0.277141	-0.852725	0.393812	0.606354
1190007I07Rik	321.413	-0.224423	0.163182	-1.37529	0.169041	0.353848
1200007C13Rik	0.0773062	-0.260988	2.97416	-0.0877519	0.930074	NA
1200009I06Rik	532.898	-1.47164	0.213687	-6.88691	5.70162e-12	1.64821e-10
1200011I18Rik	1256.39	-0.0214104	0.0704471	-0.303922	0.761187	0.876636
1200011M11Rik	542.518	0.0404914	0.0690647	0.586281	0.557686	0.740465
1200014J11Rik	1132.51	0.117833	0.0379407	3.10571	0.00189826	0.0105442
1200016B10Rik	520.516	-0.214409	0.100895	-2.12506	0.0335817	0.11007
1300001I01Rik	9333.61	-0.257593	0.0718611	-3.5846	0.000337601	0.0023694
1300002E11Rik	443.009	-0.0570091	0.0715266	-0.797034	0.425431	0.633976
1300002K09Rik	2724.91	0.530859	0.150379	3.53014	0.000415333	0.00285294
1300010F03Rik	2026.38	-0.310311	0.10722	-2.89415	0.00380187	0.0188398
1300014I06Rik	232.818	-1.63256	0.147658	-11.0564	2.04181e-28	2.8515e-26
1300015D01Rik	0.309486	0.491734	1.52949	0.321502	0.74783	NA
1300017J02Rik	2.72866	-0.695717	0.438501	-1.58658	0.112607	0.267773
1300018I17Rik	326.34	0.105258	0.0726185	1.44947	0.147208	0.321938
1300018J18Rik	441.45	-0.21686	0.115633	-1.87542	0.0607354	0.171074
1500001M20Rik	730.441	-0.438872	0.142803	-3.07326	0.00211733	0.0115439
1500002C15Rik	0.892342	1.26176	0.762412	1.65496	0.0979318	0.243078
1500002F19Rik	4.55991	0.355424	0.366632	0.969429	0.332331	0.548376
1500002O10Rik	1.86526	0.272869	0.510246	0.534779	0.592803	0.765737
1500002O20Rik	840.411	-0.0809707	0.093566	-0.865386	0.386827	0.5999
1500003O03Rik	4999.68	0.150434	0.07941	1.89439	0.0581733	0.165663
1500009C09Rik	2.72653	-1.89942	0.727296	-2.61161	0.00901157	0.0384121
1500009L16Rik	42.3443	1.29978	0.221093	5.8789	4.13e-09	8.12981e-08
1500010J02Rik	1117.65	0.111893	0.0587736	1.9038	0.0569366	0.163221
1500011B03Rik	70.4331	0.166432	0.144908	1.14854	0.250746	0.458053
1500011H22Rik	63.7055	0.197553	0.213031	0.927343	0.353749	0.569176
1500011K16Rik	476.162	-0.589456	0.234971	-2.50864	0.0121198	0.0488123
1500012F01Rik	2119.09	0.156758	0.0872644	1.79636	0.0724376	0.194508
1500012K07Rik	0.159591	0.471899	2.97381	0.158685	0.873917	NA
1500015O10Rik	1.51081	0.609079	0.535199	1.13804	0.255103	0.462948
1500016L03Rik	2.92762	-1.12337	0.401746	-2.79621	0.0051705	0.0243604
1500017E21Rik	0.359644	1.02534	1.14976	0.891784	0.372509	NA
1500026H17Rik	14.7253	0.00391757	0.202488	0.0193472	0.984564	0.993015
1500031L02Rik	326.814	-0.0412098	0.0971312	-0.424269	0.67137	0.822832
1500032L24Rik	2007.04	-0.0727557	0.127818	-0.569215	0.56921	0.749221
1500035N22Rik	44.2379	-1.14345	0.308321	-3.70862	0.00020839	0.00156285
1520401A03Rik	4.64017	-0.792376	0.30664	-2.58406	0.00976439	0.0410621
1520402A15Rik	141.013	0.1078	0.10198	1.05707	0.290479	0.50391
1600002D24Rik	8.87848	-0.0377744	0.272648	-0.138546	0.889809	0.947623
1600002H07Rik	284.159	-0.116127	0.0872686	-1.33069	0.183292	0.37391
1600002K03Rik	170.461	0.111821	0.0872009	1.28234	0.199723	0.395674
1600010F14Rik	0	NA	NA	NA	NA	NA
1600012F09Rik	290.99	0.0568718	0.0966622	0.588356	0.556293	0.739327
1600012H06Rik	762.095	0.0328602	0.0566298	0.580263	0.561737	0.743218
1600012P17Rik	4.1562	-2.31415	0.404453	-5.72168	1.05474e-08	1.95696e-07
1600014C10Rik	315.341	-0.696067	0.146041	-4.76625	1.87691e-06	2.26071e-05
1600014K23Rik	0.098788	0.280249	2.81543	0.0995403	0.920709	NA
1600015I10Rik	0.193295	0.0913302	1.77734	0.0513858	0.959018	NA
1600016N20Rik	338.444	-0.119036	0.183087	-0.650161	0.515588	0.708631
1600020E01Rik	259.402	-0.0997607	0.156932	-0.635692	0.524977	0.7166
1600021P15Rik	354.353	0.379796	0.103072	3.68476	0.000228921	0.00169362
1600025M17Rik	0	NA	NA	NA	NA	NA
1600027N09Rik	902.277	-0.0359879	0.0922618	-0.390063	0.69649	0.839421
1600029D21Rik	32.4964	-1.2006	0.278068	-4.31766	1.57696e-05	0.000157383
1600029I14Rik	6.06528	0.177421	0.292074	0.607452	0.543551	0.731138
1600029O15Rik	0.50214	0.887333	1.30906	0.677839	0.497874	0.694932
1700001C02Rik	0.0848348	0.0996818	2.97416	0.0335159	0.973263	NA
1700001C19Rik	10.0676	-1.09144	0.262612	-4.1561	3.23728e-05	0.000301267
1700001F09Rik	0	NA	NA	NA	NA	NA
1700001G01Rik	0.0574621	-0.0806535	2.97416	-0.0271181	0.978366	NA
1700001G11Rik	1.1537	1.08224	0.683651	1.58303	0.113416	0.268859
1700001G17Rik	8.26118	0.547624	0.253143	2.1633	0.0305177	0.102265
1700001J04Rik	0.16967	0.471899	2.97381	0.158685	0.873917	NA
1700001J11Rik	1.39997	1.18177	0.552521	2.13886	0.0324466	0.107097
1700001K19Rik	4.24223	0.352888	0.336069	1.05005	0.293696	0.507856
1700001L05Rik	409.624	0.0341106	0.108411	0.314642	0.753033	0.872031
1700001L19Rik	0.388499	-1.07534	1.09913	-0.97835	0.327901	NA
1700001O22Rik	93.3985	0.0238426	0.205497	0.116024	0.907634	0.956307
1700001P01Rik	1.94311	0.238485	0.458148	0.520542	0.602686	0.773721
1700003D09Rik	130.523	0.6156	0.181304	3.3954	0.000685278	0.00439603
1700003E16Rik	71.9542	-1.25284	0.187302	-6.68886	2.24914e-11	6.10073e-10
1700003E24Rik	0	NA	NA	NA	NA	NA
1700003F12Rik	1.42995	1.01344	0.568653	1.78217	0.0747221	0.199179
1700003F17Rik	0	NA	NA	NA	NA	NA
1700003G13Rik	0	NA	NA	NA	NA	NA
1700003G18Rik	0.378996	0.458973	1.04531	0.439079	0.660605	NA
1700003H04Rik	0	NA	NA	NA	NA	NA
1700003M02Rik	0.488593	0.361533	1.14708	0.315176	0.752628	0.872026
1700003M07Rik	0.189241	-0.621655	1.53816	-0.404154	0.6861	NA
1700006A11Rik	0	NA	NA	NA	NA	NA
1700006D18Rik	0.492612	-0.0422051	0.943725	-0.0447219	0.964329	0.985346
1700006E09Rik	0.197756	-0.441113	1.80679	-0.244141	0.807121	NA
1700006J14Rik	8.28581	-0.0690904	0.275603	-0.250689	0.802055	0.900569
1700006P19Rik	11.3112	-0.111705	0.311596	-0.358495	0.719973	0.853129
1700007B14Rik	0.191841	-0.441322	2.97416	-0.148385	0.882039	NA
1700007E06Rik	7.20136	-1.92979	0.397661	-4.85285	1.21699e-06	1.53472e-05
1700007G11Rik	0.583946	0.158337	0.915019	0.173043	0.862618	0.934305
1700007I08Rik	1.191	0.0608112	0.651839	0.0932917	0.925672	0.966501
1700007J10Rik	4.17823	0.058759	0.321031	0.183032	0.854773	0.930152
1700007K09Rik	2.20398	-0.571471	0.496944	-1.14997	0.250157	0.457413
1700007K13Rik	3.3696	0.376767	0.409927	0.919107	0.35804	0.573244
1700007L15Rik	81.9629	-0.22926	0.151689	-1.51138	0.130692	0.2966
1700007M16Rik	0	NA	NA	NA	NA	NA
1700007P06Rik	0.0424174	-0.0806535	2.97416	-0.0271181	0.978366	NA
1700008A04Rik	0.117937	0.280249	2.97415	0.0942283	0.924928	NA
1700008F21Rik	0.355895	0.494007	1.39061	0.355245	0.722406	NA
1700008I05Rik	0.314251	-1.68372	1.53287	-1.09841	0.272024	NA
1700008O03Rik	6.8633	-0.33685	0.318615	-1.05723	0.290405	0.50389
1700008P02Rik	0.0424174	-0.0806535	2.97416	-0.0271181	0.978366	NA
1700008P20Rik	0.0240316	-0.0806535	2.97416	-0.0271181	0.978366	NA
1700009N14Rik	0.0848348	0.0996818	2.97416	0.0335159	0.973263	NA
1700009P17Rik	47.4843	-0.321203	0.206427	-1.55601	0.119705	0.278895
1700010B08Rik	0.0971464	0.280249	2.8256	0.0991819	0.920994	NA
1700010D01Rik	0	NA	NA	NA	NA	NA
1700010H22Rik	0	NA	NA	NA	NA	NA
1700010I14Rik	18.4465	1.34264	0.305888	4.38934	1.13696e-05	0.000116278
1700010K10Rik	0.0246743	-0.0806535	2.97416	-0.0271181	0.978366	NA
1700010K24Rik	1.93842	-0.343867	0.435707	-0.789217	0.429985	0.638139
1700010L04Rik	0	NA	NA	NA	NA	NA
1700010M22Rik	0.0360652	-0.0806535	2.97416	-0.0271181	0.978366	NA
1700011A15Rik	5.94547	-0.0357679	0.364483	-0.0981333	0.921826	0.964927
1700011E24Rik	0.385703	0.381381	0.908384	0.419846	0.674598	NA
1700011F03Rik	0	NA	NA	NA	NA	NA
1700011F14Rik	0	NA	NA	NA	NA	NA
1700011H14Rik	27.0047	3.068	0.429353	7.14563	8.95819e-13	2.92046e-11
1700011I03Rik	6.46886	0.591529	0.264404	2.23722	0.0252722	0.0881606
1700011J10Rik	113.69	-0.30687	0.192878	-1.59101	0.111608	0.266359
1700011L22Rik	0.404503	-0.305062	1.06327	-0.28691	0.774181	0.883889
1700011M02Rik	0.0424174	-0.0806535	2.97416	-0.0271181	0.978366	NA
1700012A03Rik	0	NA	NA	NA	NA	NA
1700012A16Rik	12.7177	-0.673288	0.334644	-2.01196	0.0442245	0.135781
1700012B07Rik	0.16967	0.471899	2.97381	0.158685	0.873917	NA
1700012B09Rik	0.066508	0.0996818	2.97416	0.0335159	0.973263	NA
1700012B15Rik	132.108	-0.156807	0.201092	-0.779778	0.435521	0.642847
1700012C08Rik	0	NA	NA	NA	NA	NA
1700012C14Rik	1.27791	-0.630673	0.730486	-0.863362	0.387938	0.601027
1700012L04Rik	0.203671	-0.441144	1.35359	-0.325908	0.744494	NA
1700012P22Rik	0	NA	NA	NA	NA	NA
1700013D24Rik	0.0240906	-0.0806535	2.97416	-0.0271181	0.978366	NA
1700013F07Rik	2.07371	1.00034	0.561833	1.78049	0.0749962	0.199688
1700013G23Rik	3.298	1.14609	0.450287	2.54524	0.0109204	0.0449181
1700013G24Rik	0	NA	NA	NA	NA	NA
1700013H16Rik	0	NA	NA	NA	NA	NA
1700013N06Rik	0	NA	NA	NA	NA	NA
1700013N18Rik	0.666621	-0.19852	0.809112	-0.245356	0.806181	0.902769
1700014D04Rik	0.422561	0.393674	1.39617	0.281967	0.777969	0.885906
1700014N06Rik	0.0218555	-0.0806535	2.97416	-0.0271181	0.978366	NA
1700015E13Rik	10.2394	0.301521	0.358523	0.84101	0.400342	0.612258
1700015F17Rik	0.102116	-0.441323	2.97416	-0.148386	0.882038	NA
1700015O11Rik	0.77258	0.317682	0.697574	0.455409	0.648815	0.806395
1700016C15Rik	77.4657	0.17333	0.38617	0.448844	0.653544	0.809838
1700016D06Rik	0.235799	-0.0704954	1.74296	-0.0404459	0.967738	NA
1700016G14Rik	2.14118	-0.321928	0.526568	-0.611369	0.540955	0.728905
1700016H13Rik	7.87721	1.1896	0.315694	3.7682	0.000164427	0.00127294
1700016K19Rik	57.9677	-3.0122	0.347853	-8.6594	4.74271e-18	2.78486e-16
1700016M24Rik	1.03622	1.04877	1.17752	0.890661	0.373111	0.587166
1700016P03Rik	0.221065	0.0868969	1.21184	0.0717068	0.942835	NA
1700017B05Rik	1065.69	-0.0743882	0.0952443	-0.781025	0.434788	0.642407
1700017D01Rik	0.570429	1.49019	1.05149	1.41722	0.156419	0.335202
1700017G19Rik	0.445247	2.09211	1.35253	1.54682	0.121907	0.282193
1700017J07Rik	0.0356687	-0.441323	2.97416	-0.148386	0.882038	NA
1700017N19Rik	0	NA	NA	NA	NA	NA
1700018A04Rik	1.24587	-1.79502	0.775314	-2.31521	0.0206014	0.0748349
1700018A14Rik	2.36923	-0.138982	0.405405	-0.342822	0.731732	0.860489
1700018B08Rik	0.175498	0.290856	2.11208	0.13771	0.890469	NA
1700018B24Rik	0.0424174	-0.0806535	2.97416	-0.0271181	0.978366	NA
1700018C11Rik	0.369752	0.539403	1.0238	0.526865	0.598287	NA
1700018F24Rik	0	NA	NA	NA	NA	NA
1700018L24Rik	0.26019	0.67616	2.06125	0.328033	0.742886	NA
1700018M17Rik	2.45815	-0.198212	0.472297	-0.419677	0.674721	0.824659
1700019A02Rik	0.630542	0.250621	0.834884	0.300186	0.764035	0.878565
1700019B03Rik	2.81402	-0.465308	0.446389	-1.04238	0.297234	0.511193
1700019B21Rik	0	NA	NA	NA	NA	NA
1700019D03Rik	410.947	0.439018	0.0975409	4.50086	6.76793e-06	7.28196e-05
1700019E08Rik	0	NA	NA	NA	NA	NA
1700019E19Rik	301.95	0.283164	0.110483	2.56297	0.0103781	0.0431252
1700019G06Rik	0	NA	NA	NA	NA	NA
1700019G17Rik	719.469	-0.692333	0.172657	-4.00987	6.07532e-05	0.000528942
1700019G24Rik	0.0576011	0.0996818	2.97416	0.0335159	0.973263	NA
1700019L03Rik	48.9861	-0.241593	0.166231	-1.45335	0.146125	0.320317
1700019M22Rik	0	NA	NA	NA	NA	NA
1700019N12Rik	12.5055	-0.0194616	0.197235	-0.0986722	0.921399	0.964711
1700019N19Rik	0.109073	0.280249	2.97415	0.0942283	0.924928	NA
1700019O17Rik	0.0338684	-0.441323	2.97416	-0.148386	0.882038	NA
1700020A23Rik	1.62742	0.300642	0.579401	0.518885	0.603841	0.774723
1700020C07Rik	0.189369	-0.261155	1.53799	-0.169803	0.865165	NA
1700020I14Rik	4803.27	-0.112786	0.0707446	-1.59427	0.110876	0.265427
1700020L24Rik	20.2726	-0.889742	0.211513	-4.20657	2.59279e-05	0.000246961
1700020N01Rik	0.384719	0.945814	1.01808	0.92902	0.352879	NA
1700020N15Rik	0	NA	NA	NA	NA	NA
1700020O03Rik	388.797	-0.0444303	0.116993	-0.379771	0.704116	0.843943
1700021A07Rik	0	NA	NA	NA	NA	NA
1700021C14Rik	57.056	0.267939	0.16806	1.59431	0.110867	0.265427
1700021F05Rik	575.924	-0.728828	0.199755	-3.6486	0.000263669	0.00191422
1700021F07Rik	0.0424174	-0.0806535	2.97416	-0.0271181	0.978366	NA
1700021J08Rik	28.9673	0.0571249	0.152231	0.375252	0.707473	0.845566
1700021K19Rik	953.559	-0.0785394	0.095235	-0.824691	0.409547	0.620642
1700021L23Rik	0	NA	NA	NA	NA	NA
1700021N21Rik	0.0881769	-0.441322	2.88595	-0.152921	0.878461	NA
1700021O21Rik	0.0240316	-0.0806535	2.97416	-0.0271181	0.978366	NA
1700022A21Rik	0.0424174	-0.0806535	2.97416	-0.0271181	0.978366	NA
1700022I11Rik	1.01759	0.998527	0.723451	1.38023	0.167517	0.351598
1700022K14Rik	14.411	-0.219789	0.179788	-1.22249	0.221522	0.423282
1700022N22Rik	7.80433	-0.221492	0.227682	-0.972811	0.330647	0.546732
1700022P22Rik	2.02359	-1.43112	0.521566	-2.74389	0.00607162	0.0277907
1700023A16Rik	0.0576011	0.0996818	2.97416	0.0335159	0.973263	NA
1700023C21Rik	0	NA	NA	NA	NA	NA
1700023E05Rik	3.8247	0.710788	0.675313	1.05253	0.292556	0.506435
1700023F06Rik	3.46977	-0.703481	0.458398	-1.53465	0.124869	0.287503
1700023H06Rik	3.80562	0.0795462	0.427186	0.18621	0.85228	0.928819
1700023I07Rik	0	NA	NA	NA	NA	NA
1700023L04Rik	9.86629	-0.632097	0.278047	-2.27335	0.0230053	0.0817284
1700024B05Rik	0.0424174	-0.0806535	2.97416	-0.0271181	0.978366	NA
1700024G13Rik	0.0257362	-0.0806535	2.97416	-0.0271181	0.978366	NA
1700024J04Rik	0	NA	NA	NA	NA	NA
1700024N20Rik	6.82653	0.0158415	0.271449	0.058359	0.953463	0.979382
1700024P03Rik	1.28686	0.106882	0.524067	0.203948	0.838394	0.920759
1700024P04Rik	0.179616	-0.621655	1.55094	-0.400825	0.688549	NA
1700024P16Rik	42.5559	0.263517	0.193486	1.36194	0.173216	0.359963
1700025C18Rik	0.0424174	-0.0806535	2.97416	-0.0271181	0.978366	NA
1700025D23Rik	0	NA	NA	NA	NA	NA
1700025E21Rik	0.758899	-0.702532	0.860879	-0.816064	0.414464	0.625304
1700025F22Rik	0.411534	-0.798811	1.23894	-0.644753	0.519088	0.711318
1700025G04Rik	802.305	-0.0920146	0.160258	-0.574166	0.565856	0.746633
1700025K23Rik	9.57375	0.0266917	0.24557	0.108693	0.913446	0.959643
1700025N21Rik	0.76952	-0.886733	1.11525	-0.795101	0.426555	0.634828
1700025O08Rik	0	NA	NA	NA	NA	NA
1700026D08Rik	0.464534	0.171096	1.07792	0.158727	0.873884	0.939619
1700026D11Rik	0.0848348	0.0996818	2.97416	0.0335159	0.973263	NA
1700026J04Rik	3.79507	0.098151	0.372295	0.263638	0.792059	0.894496
1700026J12Rik	0	NA	NA	NA	NA	NA
1700026J14Rik	0.177948	0.849468	1.81021	0.469266	0.63888	NA
1700026L06Rik	0.298637	-0.0922461	1.07815	-0.08556	0.931816	NA
1700027A07Rik	0.258568	-0.982328	1.5255	-0.643938	0.519615	NA
1700027A23Rik	0.0907283	0.280249	2.86765	0.0977278	0.922148	NA
1700027D21Rik	5.17064	-0.281616	0.442816	-0.635965	0.524799	0.716561
1700027L20Rik	0.899071	0.38338	0.902082	0.424995	0.670841	0.822397
1700028E10Rik	8.30317	0.134157	0.236073	0.568287	0.56984	0.749553
1700028I16Rik	0.533538	-1.99207	0.81573	-2.44207	0.0146034	0.056956
1700028J19Rik	20.3798	0.108081	0.180923	0.59739	0.550247	0.735566
1700028K03Rik	32.6037	0.134057	0.169057	0.79297	0.427795	0.635894
1700028N14Rik	0.474779	0.386591	1.09678	0.352478	0.72448	0.856813
1700028P14Rik	0.0929044	0.280249	2.85297	0.0982306	0.921749	NA
1700028P15Rik	0.0848348	0.0996818	2.97416	0.0335159	0.973263	NA
1700029F09Rik	541.062	0.0627221	0.163481	0.383666	0.701226	0.842213
1700029F12Rik	0	NA	NA	NA	NA	NA
1700029G01Rik	264.204	-0.646629	0.161326	-4.00823	6.11768e-05	0.000532181
1700029H14Rik	0.584476	-0.445057	0.820807	-0.542219	0.587668	0.762288
1700029I01Rik	37.608	0.437171	0.22863	1.91213	0.0558596	0.160986
1700029I15Rik	15.1845	-0.413784	0.195662	-2.11479	0.0344477	0.112462
1700029J07Rik	44.8268	-0.634206	0.267336	-2.37232	0.0176769	0.0663935
1700029J11Rik	6.70172	0.412618	0.361213	1.14231	0.253324	0.461073
1700029M20Rik	0.347508	0.748125	2.09155	0.35769	0.720575	NA
1700029P11Rik	0.0664491	0.0996818	2.97416	0.0335159	0.973263	NA
1700030A11Rik	6.79185	0.586586	0.368713	1.5909	0.111632	0.266359
1700030C10Rik	13.7569	0.935328	0.828735	1.12862	0.259057	0.467802
1700030C12Rik	1.09127	0.439429	0.592716	0.741381	0.458462	0.662292
1700030C14Rik	0.0356687	-0.441323	2.97416	-0.148386	0.882038	NA
1700030F18Rik	0.784169	0.122868	0.716534	0.171475	0.86385	0.934974
1700030G06Rik	149.104	0.114494	0.153909	0.743909	0.456932	0.661089
1700030J22Rik	11.5547	0.269926	0.218976	1.23268	0.217697	0.418604
1700030K09Rik	147.416	0.0351448	0.117502	0.299099	0.764865	0.879107
1700031F05Rik	0.127252	0.280249	2.97415	0.0942283	0.924928	NA
1700031F10Rik	0.0424174	-0.0806535	2.97416	-0.0271181	0.978366	NA
1700034E13Rik	0.0331017	-0.0806535	2.97416	-0.0271181	0.978366	NA
1700034F02Rik	3.44559	0.371187	0.358975	1.03402	0.301128	0.515403
1700034H14Rik	638.741	-0.207107	0.0631415	-3.28005	0.00103787	0.00625416
1700034H15Rik	52.7075	-0.402839	0.147195	-2.73676	0.00620475	0.0283166
1700034I23Rik	0.64603	0.511008	0.766726	0.66648	0.505104	0.700248
1700034J04Rik	0.0848348	0.0996818	2.97416	0.0335159	0.973263	NA
1700034J05Rik	0.370837	1.00895	1.56405	0.645087	0.518871	NA
1700034O15Rik	0	NA	NA	NA	NA	NA
1700034P13Rik	16.5438	-0.276568	0.314991	-0.878019	0.379933	0.593429
1700036A12Rik	0.164674	0.662355	2.14055	0.309432	0.756993	NA
1700036O09Rik	0	NA	NA	NA	NA	NA
1700037C06Rik	0.0424174	-0.0806535	2.97416	-0.0271181	0.978366	NA
1700037C18Rik	86.8308	-0.197918	0.190455	-1.03919	0.298719	0.513192
1700037F24Rik	0.0848348	0.0996818	2.97416	0.0335159	0.973263	NA
1700037H04Rik	748.072	-0.317934	0.134901	-2.3568	0.0184332	0.0687096
1700039E15Rik	0.391669	-0.635071	1.02018	-0.622511	0.533606	NA
1700039M10Rik	0.207904	0.48188	2.08702	0.230894	0.817397	NA
1700040D17Rik	4.44083	0.517747	0.324958	1.59327	0.111099	0.265653
1700040I03Rik	327.816	0.302731	0.135934	2.22704	0.0259445	0.0900196
1700040L02Rik	103.562	0.352427	0.129247	2.72677	0.00639573	0.0290089
[truncated: 34,619 more rows]

## Sheet: DEG_Organoids_Gender
	baseMean	log2FoldChange	lfcSE	stat	pvalue	padj
[truncated: 35,002 more rows]

[truncated: 16 more sheets: DEG_Organoids_Aging, Pathways_Crypts_Compartment, Pathways_Crypts_Gender, Pathways_Crypts_Aging, UR_Crypts_Compartment, UR_Crypts_Gender, UR_Crypts_Aging, Pathways_Organoids_Compartment, Pathways_Organoids_Gender, Pathways_Organoids_Aging, UR_Organoids_Compartment, UR_Organoids_Gender, UR_Organoids_Aging, DEG_Compartment_byCondition, DEG_Gender_byCondition, DEG_Aging_byCondition]
