# Supplementary material for: Characterization of an in vitro 3D intestinal organoid model by using massive RNAseq-based transcriptome profiling
Source: Sci Rep. 2021 Aug 17;11:16668. doi: 10.1038/s41598-021-96321-8 (PMC8371140; doi:10.1038/s41598-021-96321-8)
Supplement: Supplementary file 5 — Supplementary Information 5. [file 41598_2021_96321_MOESM5_ESM.xlsx]

## Sheet: Significant_Aging_Pathways
condition	Ingenuity.Canonical.Pathways	X.log.p.value.	Ratio	z.score	Molecules
M_crypts_oral	Th1 Pathway	15.1	0.24	4.082	CD274,CD28,CD3E,CD3G,CD4,CD40LG,CD80,CD8A,CXCR3,GATA3,HLA-A,HLA-DMA,HLA-DMB,HLA-DQA1,HLA-DQB1,HLA-DRB5,ICAM1,ICOS,IFNG,IL12RB1,IL27RA,IRF1,ITGB2,JAK3,NFATC1,PIK3C3,STAT1,STAT4,TBX21
M_crypts_oral	Th1 and Th2 Activation Pathway	14.9	0.199	NA	ACVR1C,CD274,CD28,CD3E,CD3G,CD4,CD40LG,CD80,CD8A,CXCR3,GATA3,HLA-A,HLA-DMA,HLA-DMB,HLA-DQA1,HLA-DQB1,HLA-DRB5,ICAM1,ICOS,IFNG,IKZF1,IL12RB1,IL27RA,IL4R,IRF1,ITGB2,JAG2,JAK3,NFATC1,PIK3C3,STAT1,STAT4,TBX21,TGFBR3
M_crypts_oral	iCOS-iCOSL Signaling in T Helper Cells	13.3	0.234	4.264	AKT3,CAMK2B,CD28,CD3E,CD3G,CD4,CD40LG,CD80,GRAP2,HLA-A,HLA-DMA,HLA-DMB,HLA-DQA1,HLA-DQB1,HLA-DRB5,ICOS,ITK,ITPR2,LAT,LCK,LCP2,NFATC1,PIK3C3,PTPRC,TRAT1,ZAP70
M_crypts_oral	Th2 Pathway	11.1	0.191	1.291	ACVR1C,CD28,CD3E,CD3G,CD4,CD80,GATA3,HLA-A,HLA-DMA,HLA-DMB,HLA-DQA1,HLA-DQB1,HLA-DRB5,ICAM1,ICOS,IFNG,IKZF1,IL12RB1,IL4R,ITGB2,JAG2,JAK3,PIK3C3,STAT4,TBX21,TGFBR3
M_crypts_oral	CD28 Signaling in T Helper Cells	10.8	0.2	3.5	AKT3,CD28,CD3E,CD3G,CD4,CD80,FYN,GRAP2,HLA-A,HLA-DMA,HLA-DMB,HLA-DQA1,HLA-DQB1,HLA-DRB5,ITK,ITPR2,LAT,LCK,LCP2,NFATC1,PIK3C3,PTPRC,WAS,ZAP70
M_crypts_oral	Antigen Presentation Pathway	10.2	0.359	NA	CD74,CIITA,HLA-A,HLA-DMA,HLA-DMB,HLA-DQA1,HLA-DQB1,HLA-DRB5,HLA-G,IFNG,NLRC5,PSMB8,TAP1,TAP2
M_crypts_oral	T Helper Cell Differentiation	9.81	0.247	NA	CD28,CD40LG,CD80,GATA3,HLA-A,HLA-DMA,HLA-DMB,HLA-DQA1,HLA-DQB1,HLA-DRB5,ICOS,IFNG,IL12RB1,IL4R,STAT1,STAT4,TBX21,TNFRSF1B
M_crypts_oral	Neuroinflammation Signaling Pathway	9.6	0.123	2.611	ACVR1C,AKT3,BIRC5,CCL5,CD200R1,CD80,FZD1,GABRB3,GAD2,GLS,HLA-A,HLA-DMA,HLA-DMB,HLA-DQA1,HLA-DQB1,HLA-DRB5,ICAM1,IDE,IFNG,JAK3,KLK3,MYD88,Naip1 (includes others),NFATC1,NOX1,P2RX7,PIK3C3,PLA2G10,PLA2G2F,PLA2G5,SLC1A2,SLC1A3,STAT1,TGFBR3,TLR1,TLR2,TLR6
M_crypts_oral	PD-1, PD-L1 cancer immunotherapy pathway	8.61	0.189	-3.13	AKT3,CD274,CD28,CD80,HLA-A,HLA-DMA,HLA-DMB,HLA-DQA1,HLA-DQB1,HLA-DRB5,HLA-G,IFNG,JAK3,LAT,LCK,LCP2,PIK3C3,RASGRP1,TNFRSF1B,ZAP70
M_crypts_oral	PKCŒ∏ Signaling in T Lymphocytes	8.38	0.155	3.71	CACNA1A,CACNA1B,CACNA1H,CAMK2B,CD28,CD3E,CD3G,CD4,CD80,FYN,GRAP2,HLA-A,HLA-DMA,HLA-DMB,HLA-DQA1,HLA-DQB1,HLA-DRB5,LAT,LCK,LCP2,MAP3K13,NFATC1,PIK3C3,ZAP70
M_crypts_oral	Cardiac Hypertrophy Signaling (Enhanced)	7.93	0.0945	0.926	ACVR1C,ADCY1,ADCY7,ADCY8,ADCY9,AGT,AKT3,CACNA1A,CAMK2B,CD40LG,FGF16,FGFRL1,FZD1,GHR,GNG2,IFNG,IL12RB1,IL18RAP,IL27RA,IL3RA,IL4R,IL7R,IL9R,ITGA4,ITGA5,ITPR2,MAP3K13,MAPKAPK3,NFATC1,PDE11A,PDE1B,PDE8A,PIK3C3,PRKACB,PRKCH,PRKD3,RYR1,TGFBR3,TNFRSF1B,TNFSF10,TNFSF14,TNFSF8,WNT11,WNT3,WNT4,WNT5A
M_crypts_oral	Primary Immunodeficiency Signaling	7.56	0.26	NA	CD3E,CD4,CD40LG,CD8A,CIITA,ICOS,IL7R,JAK3,LCK,PTPRC,TAP1,TAP2,ZAP70
M_crypts_oral	Type I Diabetes Mellitus Signaling	7.49	0.171	2.646	CD28,CD3E,CD3G,CD80,GAD2,HLA-A,HLA-DMA,HLA-DMB,HLA-DQA1,HLA-DQB1,HLA-DRB5,HLA-G,IFNG,IRF1,MYD88,PRF1,PTPRN,STAT1,TNFRSF1B
M_crypts_oral	B Cell Development	7.28	0.306	NA	CD80,HLA-A,HLA-DMA,HLA-DMB,HLA-DQA1,HLA-DQB1,HLA-DRB5,IL7,IL7R,PTPRC,SPN
M_crypts_oral	Role of NFAT in Regulation of the Immune Response	7.05	0.133	4.264	AKT3,CD28,CD3E,CD3G,CD4,CD80,FYN,GNAO1,GNG2,HLA-A,HLA-DMA,HLA-DMB,HLA-DQA1,HLA-DQB1,HLA-DRB5,ITK,ITPR2,LAT,LCK,LCP2,LYN,NFATC1,PIK3C3,ZAP70
M_crypts_oral	Leukocyte Extravasation Signaling	6.94	0.127	3.9	ACTA1,ACTN2,CLDN4,CLDN6,ICAM1,ITGA4,ITGA5,ITGAL,ITGAM,ITGB2,ITGB3,ITK,MMP28,MSN,NOX1,PIK3C3,PRKCH,PRKD3,RASGRP1,RHOH,SELPLG,SPN,THY1,TIMP3,WAS
M_crypts_oral	Calcium-induced T Lymphocyte Apoptosis	6.88	0.212	2.673	CD3E,CD3G,CD4,HLA-A,HLA-DMA,HLA-DMB,HLA-DQA1,HLA-DQB1,HLA-DRB5,ITPR2,LCK,PRKCH,PRKD3,ZAP70
M_crypts_oral	Phospholipase C Signaling	6.81	0.113	1.964	ADCY1,ADCY7,ADCY8,ADCY9,ARHGEF10,ARHGEF4,ARHGEF9,CD3E,CD3G,FYN,GNG2,GRAP2,ITGA4,ITGA5,ITK,ITPR2,LAT,LCK,LCP2,LYN,NFATC1,PLA2G10,PLA2G2F,PLA2G5,PRKCH,PRKD3,RHOBTB1,RHOH,ZAP70
M_crypts_oral	CTLA4 Signaling in Cytotoxic T Lymphocytes	6.71	0.18	NA	AKT3,CD28,CD3E,CD3G,CD80,CD8A,FYN,GRAP2,HLA-A,LAT,LCK,LCP2,PIK3C3,PTPN22,TRAT1,ZAP70
M_crypts_oral	T Cell Exhaustion Signaling Pathway	6.71	0.131	0.5	ACVR1C,AKT3,CD274,CD28,CD80,HLA-A,HLA-DMA,HLA-DMB,HLA-DQA1,HLA-DQB1,HLA-DRB5,HLA-G,IFNG,IL12RB1,JAK3,LAG3,NFATC1,PIK3C3,STAT1,STAT4,TBX21,TGFBR3,ZAP70
M_crypts_oral	T Cell Receptor Signaling	6.41	0.162	NA	CD28,CD3E,CD3G,CD4,CD8A,FYN,GRAP2,ITK,LAT,LCK,LCP2,NFATC1,PIK3C3,PTPN7,PTPRC,RASGRP1,ZAP70
M_crypts_oral	Allograft Rejection Signaling	6.15	0.174	NA	CD28,CD40LG,CD80,H2-M2,H2-Q8,H2-T10,HLA-A,HLA-DMA,HLA-DMB,HLA-DQA1,HLA-DQB1,HLA-DRB5,HLA-G,IFNG,PRF1
M_crypts_oral	Crosstalk between Dendritic Cells and Natural Killer Cells	5.96	0.169	2.309	ACTA1,CAMK2B,CD226,CD28,CD40LG,CD80,HLA-A,HLA-DRB5,HLA-G,IFNG,IL3RA,ITGAL,PRF1,TNFRSF1B,TNFSF10
M_crypts_oral	Graft-versus-Host Disease Signaling	5.89	0.229	NA	CD28,CD80,HLA-A,HLA-DMA,HLA-DMB,HLA-DQA1,HLA-DQB1,HLA-DRB5,HLA-G,IFNG,PRF1
M_crypts_oral	Autoimmune Thyroid Disease Signaling	5.79	0.224	NA	CD28,CD40LG,CD80,HLA-A,HLA-DMA,HLA-DMB,HLA-DQA1,HLA-DQB1,HLA-DRB5,HLA-G,PRF1
M_crypts_oral	Natural Killer Cell Signaling	5.79	0.117	3.128	AKT3,CD226,CD48,COL18A1,FYN,HLA-A,HLA-G,IFNG,IL12RB1,IL18RAP,ITGAL,JAK3,LAT,LCK,LCP2,MAP3K13,MYD88,NFATC1,PIK3C3,STAT4,TNFSF10,WAS,ZAP70
M_crypts_oral	Molecular Mechanisms of Cancer	5.64	0.0895	NA	ADCY1,ADCY7,ADCY8,ADCY9,AKT3,ARHGEF10,ARHGEF4,ARHGEF9,BCL2L11,BMP3,BMP7,CAMK2B,FYN,FZD1,GNAO1,HAT1,IRS1,ITGA4,ITGA5,JAK3,LRP1,Naip1 (includes others),PIK3C3,PRKACB,PRKCH,PRKD3,RASGRF1,RASGRP1,RHOBTB1,RHOH,SYNGAP1,WNT11,WNT3,WNT4,WNT5A
M_crypts_oral	GP6 Signaling Pathway	5.63	0.143	1.5	AKT3,APBB1IP,COL16A1,COL18A1,COL6A5,FYN,GRAP2,ITGB3,LAMA5,LAMC1,LAT,LCP2,LYN,NOX1,PIK3C3,PRKCH,PRKD3
M_crypts_oral	Caveolar-mediated Endocytosis Signaling	5.52	0.178	NA	ACTA1,CD48,FYN,HLA-A,ITGA4,ITGA5,ITGAD,ITGAE,ITGAL,ITGAM,ITGB2,ITGB3,ITGB7
M_crypts_oral	Tec Kinase Signaling	5.41	0.122	3	ACTA1,FYN,GNAO1,GNG2,ITGA4,ITGA5,ITK,JAK3,LCK,LYN,PIK3C3,PRKCH,PRKD3,RHOBTB1,RHOH,STAT1,STAT4,TNFRSF21,TNFSF10,WAS
M_crypts_oral	TREM1 Signaling	5.39	0.173	3.051	AKT3,CIITA,ICAM1,ITGA5,MYD88,Naip1 (includes others),NLRC5,Nlrp1a,NOD1,NOD2,TLR1,TLR2,TLR6
M_crypts_oral	Altered T Cell and B Cell Signaling in Rheumatoid Arthritis	5.18	0.156	NA	CD28,CD40LG,CD80,HLA-A,HLA-DMA,HLA-DMB,HLA-DQA1,HLA-DQB1,HLA-DRB5,IFNG,SPP1,TLR1,TLR2,TLR6
M_crypts_oral	Role of Osteoblasts, Osteoclasts and Chondrocytes in Rheumatoid Arthritis	4.98	0.105	NA	ADAMTS5,AKT3,BMP3,BMP7,DKK3,FZD1,IFNG,IL18RAP,IL7,ITGA5,ITGB3,LRP1,Naip1 (includes others),NFATC1,PIK3C3,RUNX2,SFRP5,SPP1,TNFRSF1B,WNT11,WNT3,WNT4,WNT5A
M_crypts_oral	Nur77 Signaling in T Lymphocytes	4.96	0.186	NA	CD28,CD3E,CD3G,CD80,HLA-A,HLA-DMA,HLA-DMB,HLA-DQA1,HLA-DQB1,HLA-DRB5,NFATC1
M_crypts_oral	Atherosclerosis Signaling	4.67	0.127	NA	ALOX15,CCR2,CD40LG,COL18A1,ICAM1,IFNG,ITGA4,ITGB2,LYZ,PDGFB,PLA2G10,PLA2G2F,PLA2G5,SELPLG,SERPINA1,TNFSF14
M_crypts_oral	Role of Macrophages, Fibroblasts and Endothelial Cells in Rheumatoid Arthritis	4.66	0.0897	NA	AKT3,CAMK2B,CCL5,DKK3,FZD1,GNAO1,ICAM1,IL18RAP,IL7,LRP1,MIF,MYD88,NFATC1,PDGFB,PIK3C3,PRKCH,PRKD3,ROR2,SFRP5,TLR1,TLR2,TLR6,TNFRSF1B,TRAF1,WNT11,WNT3,WNT4,WNT5A
M_crypts_oral	Hepatic Fibrosis Signaling Pathway	4.55	0.0842	1.461	ACVR1C,AGT,AKT3,BAMBI,CACNA1A,CCL5,CD40LG,COL18A1,FZD1,ICAM1,IL18RAP,ITGA4,ITGA5,ITGB3,MYD88,MYLK3,NOX1,PDGFB,PIK3C3,PRKACB,PRKCH,PRKD3,RHOBTB1,RHOH,SPP1,TGFBR3,TNFRSF1B,WNT11,WNT3,WNT4,WNT5A
M_crypts_oral	Reelin Signaling in Neurons	4.54	0.124	1	AKT3,ARHGEF10,ARHGEF4,ARHGEF9,CAMK2B,FYN,ITGA4,ITGA5,ITGAL,ITGB2,ITGB3,LCK,LYN,MAPK8IP2,PIK3C3,VLDLR
M_crypts_oral	OX40 Signaling Pathway	4.5	0.144	NA	CD3E,CD3G,CD4,H2-M2,H2-Q8,H2-T10,HLA-A,HLA-DMA,HLA-DMB,HLA-DQA1,HLA-DQB1,HLA-DRB5,HLA-G
M_crypts_oral	Colorectal Cancer Metastasis Signaling	4.46	0.0949	1.706	ADCY1,ADCY7,ADCY8,ADCY9,AKT3,BIRC5,FZD1,GNG2,IFNG,JAK3,LRP1,MMP28,PIK3C3,PRKACB,RHOBTB1,RHOH,STAT1,TLR1,TLR2,TLR6,WNT11,WNT3,WNT4,WNT5A
M_crypts_oral	Neuroprotective Role of THOP1 in Alzheimer's Disease	4.46	0.128	0.632	AGT,C1R,GZMA,GZMK,HLA-A,HLA-G,HPN,IDE,IFNG,KLK3,PRKACB,PRSS16,Prss32,PRSS41,SST
M_crypts_oral	IL-12 Signaling and Production in Macrophages	4.42	0.121	NA	AKT3,ALOX15,CD40LG,IFNG,IL12RB1,IRF1,IRF8,LYZ,MYD88,PIK3C3,PRKCH,PRKD3,SERPINA1,STAT1,STAT4,TLR2
M_crypts_oral	Communication between Innate and Adaptive Immune Cells	4.2	0.135	NA	CCL5,CD28,CD4,CD40LG,CD80,CD8A,HLA-A,HLA-DRB5,HLA-G,IFNG,TLR1,TLR2,TLR6
M_crypts_oral	Dendritic Cell Maturation	4.18	0.104	4.243	AKT3,CD40LG,CD80,COL18A1,DDR2,HLA-A,HLA-DMA,HLA-DMB,HLA-DQA1,HLA-DQB1,HLA-DRB5,ICAM1,IRF8,MYD88,PIK3C3,STAT1,STAT4,TLR2,TNFRSF1B
M_crypts_oral	Opioid Signaling Pathway	4.18	0.0931	0.853	ADCY1,ADCY7,ADCY8,ADCY9,AKT3,CACNA1A,CACNA1B,CACNA1H,CAMK2B,FYN,GNAO1,GNG2,ITPR2,LCK,LYN,PDE1B,PRKACB,PRKCH,PRKD3,RGS1,RGS11,RGS17,RYR1
M_crypts_oral	Systemic Lupus Erythematosus In T Cell Signaling Pathway	4.16	0.0841	3.962	AKT3,CASP4,CD28,CD3E,CD3G,CD40LG,CD80,H2-M2,H2-Q8,H2-T10,HLA-A,HLA-DMA,HLA-DMB,HLA-DQA1,HLA-DQB1,HLA-DRB5,HLA-G,ICOS,ITGAL,LAT,MSN,PIK3C3,RHOBTB1,RHOH,SELPLG,Trac,Trbc2,Trbv19
M_crypts_oral	IL-4 Signaling	4.1	0.141	NA	AKT3,HLA-A,HLA-DMA,HLA-DMB,HLA-DQA1,HLA-DQB1,HLA-DRB5,IL4R,IRS1,JAK3,NFATC1,PIK3C3
M_crypts_oral	Sperm Motility	3.94	0.0942	0	CACNA1H,DDR2,EPHA1,FYN,ITK,ITPR2,JAK3,LCK,LYN,MERTK,PDE1B,PLA2G10,PLA2G2F,PLA2G5,PRKACB,PRKCH,PRKD3,ROR2,ROS1,TNK2,ZAP70
M_crypts_oral	Renin-Angiotensin Signaling	3.84	0.119	0.333	ADCY1,ADCY7,ADCY8,ADCY9,AGT,CCL5,ITPR2,NOX1,PIK3C3,PRKACB,PRKCH,PRKD3,SHC2,STAT1
M_crypts_oral	Granulocyte Adhesion and Diapedesis	3.79	0.1	NA	CCL5,Ccl6,CLDN4,CLDN6,Cxcl9,ICAM1,IL18RAP,ITGA4,ITGA5,ITGAL,ITGAM,ITGB2,ITGB3,MMP28,MSN,SELPLG,THY1,TNFRSF1B
M_crypts_oral	Integrin Signaling	3.76	0.0939	3.441	ACTA1,ACTN2,AKT3,FYN,ITGA4,ITGA5,ITGAD,ITGAE,ITGAL,ITGAM,ITGB2,ITGB3,ITGB7,MYLK3,PDGFB,PIK3C3,RHOBTB1,RHOH,TNK2,WAS
M_crypts_oral	IL-15 Production	3.72	0.116	1.604	DDR2,EPHA1,FYN,IRF1,ITK,JAK3,LCK,LYN,MERTK,ROR2,ROS1,STAT1,TNK2,ZAP70
M_crypts_oral	Virus Entry via Endocytic Pathways	3.71	0.121	NA	ACTA1,DNM1,FYN,HLA-A,ITGA4,ITGA5,ITGAL,ITGB2,ITGB3,ITGB7,PIK3C3,PRKCH,PRKD3
M_crypts_oral	Cdc42 Signaling	3.7	0.102	2.646	CD3E,CD3G,H2-M2,H2-Q8,H2-T10,HLA-A,HLA-DMA,HLA-DMB,HLA-DQA1,HLA-DQB1,HLA-DRB5,HLA-G,ITGA4,ITGA5,ITK,TNK2,WAS
M_crypts_oral	GABA Receptor Signaling	3.63	0.126	NA	ABAT,ADCY1,ADCY7,ADCY8,ADCY9,CACNA1A,CACNA1B,CACNA1H,DNM1,GABRB3,GAD2,UBD
M_crypts_oral	NF-Œ∫B Activation by Viruses	3.6	0.134	2.714	AKT3,CD4,ITGA4,ITGA5,ITGAL,ITGB2,ITGB3,LCK,PIK3C3,PRKCH,PRKD3
M_crypts_oral	MSP-RON Signaling Pathway	3.52	0.155	NA	ACTA1,CCR2,IFNG,IL3RA,ITGAM,ITGB2,KLK3,PIK3C3,TLR2
M_crypts_oral	Thrombin Signaling	3.45	0.0913	0.5	ADCY1,ADCY7,ADCY8,ADCY9,AKT3,ARHGEF10,ARHGEF4,ARHGEF9,CAMK2B,F2R,GATA3,GNAO1,GNG2,ITPR2,PIK3C3,PRKCH,PRKD3,RHOBTB1,RHOH
M_crypts_oral	Axonal Guidance Signaling	3.39	0.0702	NA	ADAM19,ADAMTS5,AKT3,BMP3,BMP7,DPYSL5,EFNA3,EFNA4,EPHA1,FYN,FZD1,GNAO1,GNG2,ITGA4,ITGA5,MMP28,NFATC1,NRP2,PDGFB,PIK3C3,PLXNB1,PRKACB,PRKCH,PRKD3,SEMA3F,SEMA4F,SEMA7A,SLIT1,SRGAP1,WAS,WNT11,WNT3,WNT4,WNT5A
M_crypts_oral	IL-7 Signaling Pathway	3.17	0.128	2.53	AKT3,FYN,IFNG,IL7,IL7R,JAK3,LYN,NFATC1,PIK3C3,STAT1
M_crypts_oral	Hepatic Fibrosis / Hepatic Stellate Cell Activation	3.15	0.0914	NA	AGT,BAMBI,CCL5,CD14,CD40LG,COL16A1,COL18A1,COL6A5,CXCR3,ICAM1,IFNG,IGF2,IL18RAP,IL4R,PDGFB,STAT1,TNFRSF1B
M_crypts_oral	Inflammasome pathway	3.14	0.25	2.236	AIM2,MYD88,NOD2,P2RX7,PANX1
M_crypts_oral	Role of Pattern Recognition Receptors in Recognition of Bacteria and Viruses	3.13	0.0974	2.53	CCL5,CD40LG,IFNG,MYD88,NOD1,NOD2,PIK3C3,PRKCH,PRKD3,TLR1,TLR2,TLR6,TNFSF10,TNFSF14,TNFSF8
M_crypts_oral	Gustation Pathway	3.13	0.0974	NA	ADCY1,ADCY7,ADCY8,ADCY9,CACNA1A,CACNA1B,CACNA1H,GNG2,ITPR2,P2RX7,PANX1,PDE11A,PDE1B,PDE8A,PRKACB
M_crypts_oral	Paxillin Signaling	3.11	0.111	2.236	ACTA1,ACTN2,ITGA4,ITGA5,ITGAD,ITGAE,ITGAL,ITGAM,ITGB2,ITGB3,ITGB7,PIK3C3
M_crypts_oral	Systemic Lupus Erythematosus In B Cell Signaling Pathway	3.1	0.08	2.558	AKT3,BCL2L11,CD40LG,CD5,CD72,FYN,IFNG,LCK,LYN,MYD88,NFATC1,PIK3C3,PRKCH,PRKD3,RASGRP1,SHC2,STAT1,TMEM173,TNFSF10,TNFSF14,TNFSF8,TRAF1
M_crypts_oral	Phagosome Formation	3.05	0.104	NA	FCAMR,ITGA4,ITGA5,ITGAM,ITGB2,PIK3C3,PRKCH,PRKD3,RHOBTB1,RHOH,TLR1,TLR2,TLR6
M_crypts_oral	Œ±-Adrenergic Signaling	3.01	0.115	-1.342	ADCY1,ADCY7,ADCY8,ADCY9,GNG2,ITPR2,PRKACB,PRKCH,PRKD3,PYGB,SLC8A1
M_crypts_oral	GPCR-Mediated Nutrient Sensing in Enteroendocrine Cells	2.97	0.107	-1.155	ADCY1,ADCY7,ADCY8,ADCY9,CACNA1A,CACNA1B,CACNA1H,GNG2,ITPR2,PRKACB,PRKCH,PRKD3
M_crypts_oral	IL-9 Signaling	2.88	0.182	1.342	CISH,IL9R,IRS1,JAK3,PIK3C3,STAT1
M_crypts_oral	MIF-mediated Glucocorticoid Regulation	2.81	0.176	0.816	CD14,CD74,MIF,PLA2G10,PLA2G2F,PLA2G5
M_crypts_oral	Fc Epsilon RI Signaling	2.81	0.103	1.508	AKT3,FYN,GRAP2,LAT,LCP2,LYN,PIK3C3,PLA2G10,PLA2G2F,PLA2G5,PRKCH,PRKD3
M_crypts_oral	CXCR4 Signaling	2.77	0.0898	1.941	ADCY1,ADCY7,ADCY8,ADCY9,AKT3,CD4,GNAO1,GNG2,ITPR2,LYN,PIK3C3,PRKCH,PRKD3,RHOBTB1,RHOH
M_crypts_oral	Vitamin-C Transport	2.75	0.208	NA	LRRC8B,LRRC8C,SLC23A2,SLC2A3,STOM
M_crypts_oral	Hepatic Cholestasis	2.75	0.0865	NA	ADCY1,ADCY7,ADCY8,ADCY9,CD14,CD40LG,IFNG,IL18RAP,MYD88,PRKACB,PRKCH,PRKD3,TNFRSF1B,TNFSF10,TNFSF14,TNFSF8
M_crypts_oral	Synaptogenesis Signaling Pathway	2.74	0.0737	0	ADCY1,ADCY7,ADCY8,ADCY9,AKT3,CACNA1B,CAMK2B,EFNA3,EFNA4,EPHA1,FYN,LCK,LRP1,LYN,PIK3C3,PRKACB,RASGRF1,RASGRP1,SHC2,STX1B,SYNGAP1,VLDLR,WAS
M_crypts_oral	Production of Nitric Oxide and Reactive Oxygen Species in Macrophages	2.68	0.0851	1.807	AKT3,IFNG,IRF1,IRF8,JAK3,LYZ,MAP3K13,PIK3C3,PRKCH,PRKD3,RHOBTB1,RHOH,SERPINA1,STAT1,TLR2,TNFRSF1B
M_crypts_oral	Interferon Signaling	2.68	0.167	2.449	IFITM3,IFNG,IRF1,PSMB8,STAT1,TAP1
M_crypts_oral	Macropinocytosis Signaling	2.66	0.118	1	CD14,ITGA5,ITGB2,ITGB3,ITGB7,PDGFB,PIK3C3,PRKCH,PRKD3
M_crypts_oral	Osteoarthritis Pathway	2.56	0.0806	1.807	ADAMTS5,CASP4,DDR2,FZD1,IL18RAP,ITGA4,ITGA5,ITLN1,LRP1,P2RX7,RUNX2,SIK3,SLC39A8,SPP1,TIMP3,TLR2,TNFRSF1B
M_crypts_oral	CCR5 Signaling in Macrophages	2.55	0.106	NA	CACNA1A,CACNA1B,CACNA1H,CCL5,CD3E,CD3G,CD4,GNG2,PRKCH,PRKD3
M_crypts_oral	Endocannabinoid Neuronal Synapse Pathway	2.48	0.0938	-0.632	ADCY1,ADCY7,ADCY8,ADCY9,CACNA1A,CACNA1B,CACNA1H,FAAH,GNAO1,GNG2,MGLL,PRKACB
M_crypts_oral	FAT10 Signaling Pathway	2.4	0.222	2	IFNG,PSME1,PSME2,UBD
M_crypts_oral	Role of JAK1 and JAK3 in Œ≥c Cytokine Signaling	2.36	0.116	NA	IL4R,IL7,IL7R,IL9R,IRS1,JAK3,PIK3C3,STAT1
M_crypts_oral	Factors Promoting Cardiogenesis in Vertebrates	2.35	0.0867	-1.732	ACVR1C,BMP3,BMP7,CAMK2B,FZD1,LRP1,PRKCH,PRKD3,TGFBR3,WNT11,WNT3,WNT4,WNT5A
M_crypts_oral	MIF Regulation of Innate Immunity	2.33	0.143	0.816	CD14,CD74,MIF,PLA2G10,PLA2G2F,PLA2G5
M_crypts_oral	GM-CSF Signaling	2.33	0.114	1.414	AKT3,BCL2A1,CAMK2B,CISH,ETS1,LYN,PIK3C3,STAT1
M_crypts_oral	Human Embryonic Stem Cell Pluripotency	2.29	0.0889	NA	AKT3,BMP3,BMP7,FGFRL1,FZD1,KLK3,PDGFB,PIK3C3,WNT11,WNT3,WNT4,WNT5A
M_crypts_oral	Serotonin Receptor Signaling	2.28	0.14	NA	ADCY1,ADCY7,ADCY8,ADCY9,MAOB,PTS
M_crypts_oral	CREB Signaling in Neurons	2.27	0.0773	-0.302	ADCY1,ADCY7,ADCY8,ADCY9,AKT3,CACNA1A,CACNA1B,CACNA1H,CAMK2B,GNAO1,GNG2,ITPR2,PIK3C3,PRKACB,PRKCH,PRKD3
M_crypts_oral	Glutamate Receptor Signaling	2.27	0.123	NA	GLS,GNG2,HOMER2,HOMER3,SLC1A2,SLC1A3,SLC38A1
M_crypts_oral	GNRH Signaling	2.22	0.0809	-0.905	ADCY1,ADCY7,ADCY8,ADCY9,CACNA1A,CACNA1B,CACNA1H,CAMK2B,GNG2,ITPR2,MAP3K13,PRKACB,PRKCH,PRKD3
M_crypts_oral	Wnt/Œ≤-catenin Signaling	2.22	0.0809	-0.577	ACVR1C,AKT3,DKK3,FZD1,GNAO1,KREMEN2,LRP1,SFRP5,TGFBR3,UBD,WNT11,WNT3,WNT4,WNT5A
M_crypts_oral	GPCR-Mediated Integration of Enteroendocrine Signaling Exemplified by an L Cell	2.21	0.11	0	ADCY1,ADCY7,ADCY8,ADCY9,GLP1R,ITPR2,PRKACB,SST
M_crypts_oral	iNOS Signaling	2.18	0.133	2.236	CD14,IFNG,IRF1,JAK3,MYD88,STAT1
M_crypts_oral	Leptin Signaling in Obesity	2.18	0.108	NA	ADCY1,ADCY7,ADCY8,ADCY9,AKT3,GHRL,PIK3C3,PRKACB
M_crypts_oral	Cardiac Œ≤-adrenergic Signaling	2.14	0.0851	-0.632	ADCY1,ADCY7,ADCY8,ADCY9,CACNA1A,GNG2,PDE11A,PDE1B,PDE8A,PKIA,PRKACB,SLC8A1
M_crypts_oral	Semaphorin Signaling in Neurons	2.14	0.117	NA	DPYSL3,DPYSL5,FYN,PLXNB1,RHOBTB1,RHOH,SEMA7A
M_crypts_oral	FAT10 Cancer Signaling Pathway	2.14	0.13	1.633	ACVR1C,AKT3,IFNG,TGFBR3,TNFRSF1B,UBD
M_crypts_oral	Role of NFAT in Cardiac Hypertrophy	2.13	0.0748	-1	ADCY1,ADCY7,ADCY8,ADCY9,AKT3,CACNA1A,CACNA1B,CACNA1H,CAMK2B,GNG2,ITPR2,PIK3C3,PRKACB,PRKCH,PRKD3,SLC8A1
M_crypts_oral	Dopamine Receptor Signaling	2.08	0.104	0	ADCY1,ADCY7,ADCY8,ADCY9,MAOB,NCS1,PRKACB,PTS
M_crypts_oral	P2Y Purigenic Receptor Signaling Pathway	2.06	0.0866	0.632	ADCY1,ADCY7,ADCY8,ADCY9,AKT3,GNG2,ITGB3,PIK3C3,PRKACB,PRKCH,PRKD3
M_crypts_oral	Corticotropin Releasing Hormone Signaling	2.05	0.0828	0.302	ADCY1,ADCY7,ADCY8,ADCY9,CACNA1A,CACNA1B,CACNA1H,GNAO1,ITPR2,PRKACB,PRKCH,PRKD3
M_crypts_oral	VDR/RXR Activation	2.04	0.103	1.134	CCL5,CD14,IFNG,NCOR2,PRKCH,PRKD3,RUNX2,SPP1
M_crypts_oral	White Adipose Tissue Browning Pathway	2.01	0.0853	-2.111	ADCY1,ADCY7,ADCY8,ADCY9,BMP7,CACNA1A,CACNA1B,CACNA1H,FGFRL1,FNDC5,PRKACB
M_crypts_oral	Agrin Interactions at Neuromuscular Junction	2.01	0.101	1.89	ACTA1,ITGA4,ITGA5,ITGAL,ITGB2,ITGB3,LAMC1,NRG4
M_crypts_oral	Relaxin Signaling	1.94	0.08	0.707	ADCY1,ADCY7,ADCY8,ADCY9,AKT3,GNAO1,GNG2,PDE11A,PDE1B,PDE8A,PIK3C3,PRKACB
M_crypts_oral	Tumoricidal Function of Hepatic Natural Killer Cells	1.93	0.167	NA	ICAM1,ITGAL,PRF1,SERPINB9
M_crypts_oral	Endocannabinoid Developing Neuron Pathway	1.93	0.087	1.667	ADCY1,ADCY7,ADCY8,ADCY9,AKT3,GNAO1,GNG2,MGLL,PIK3C3,PRKACB
M_crypts_oral	Apelin Endothelial Signaling Pathway	1.93	0.087	1.265	ADCY1,ADCY7,ADCY8,ADCY9,AKT3,GNAO1,ICAM1,PIK3C3,PRKCH,PRKD3
M_crypts_oral	Endothelin-1 Signaling	1.92	0.0745	0	ADCY1,ADCY7,ADCY8,ADCY9,CASP4,GNAO1,ITPR2,PIK3C3,PLA2G10,PLA2G2F,PLA2G5,PRKCH,PRKD3,SHC2
M_crypts_oral	Complement System	1.92	0.135	NA	C1R,C2,C4A/C4B,ITGAM,ITGB2
M_crypts_oral	Sphingosine-1-phosphate Signaling	1.88	0.0855	1	ADCY1,ADCY7,ADCY8,ADCY9,AKT3,CASP4,PDGFB,PIK3C3,RHOBTB1,RHOH
M_crypts_oral	Eumelanin Biosynthesis	1.88	0.4	NA	DCT,MIF
M_crypts_oral	Lysine Degradation V	1.88	0.4	NA	ALDH7A1,PIPOX
M_crypts_oral	Glutamate Degradation III (via 4-aminobutyrate)	1.88	0.4	NA	ABAT,GAD2
M_crypts_oral	Estrogen Receptor Signaling	1.88	0.064	0.218	ADCY1,ADCY7,ADCY8,ADCY9,AGT,AKT3,CACNA1A,GNAO1,GNG2,IGF2,JAK3,MED12L,MMP28,NCOR2,PIK3C3,PRKACB,PRKCH,PRKD3,RUNX2,SHC2,TFAM
M_crypts_oral	STAT3 Pathway	1.88	0.0815	0.816	CISH,GHR,IL12RB1,IL18RAP,IL27RA,IL3RA,IL4R,IL7R,IL9R,PDGFB,TGFBR3
M_crypts_oral	Systemic Lupus Erythematosus Signaling	1.87	0.0699	NA	AKT3,CD28,CD3E,CD3G,CD40LG,CD72,CD80,HLA-A,HLA-G,LAT,LCK,LYN,NFATC1,PIK3C3,PRPF40B,PTPRC
M_crypts_oral	VEGF Family Ligand-Receptor Interactions	1.86	0.0952	0.378	AKT3,NRP2,PIK3C3,PLA2G10,PLA2G2F,PLA2G5,PRKCH,PRKD3
M_crypts_oral	Role of NANOG in Mammalian Embryonic Stem Cell Pluripotency	1.84	0.084	NA	AKT3,BMP3,BMP7,FZD1,JAK3,PIK3C3,WNT11,WNT3,WNT4,WNT5A
M_crypts_oral	Clathrin-mediated Endocytosis Signaling	1.83	0.0725	NA	ACTA1,DNM1,F2R,FGF16,ITGA5,ITGB2,ITGB3,ITGB7,LYZ,PDGFB,PIK3C3,SERPINA1,SH3KBP1,UBD
M_crypts_oral	Agranulocyte Adhesion and Diapedesis	1.83	0.0725	NA	ACTA1,CCL5,Ccl6,CLDN4,CLDN6,Cxcl9,ICAM1,ITGA4,ITGA5,ITGB2,ITGB7,MMP28,MSN,SELPLG
M_crypts_oral	Protein Kinase A Signaling	1.78	0.0603	0.626	ADCY1,ADCY7,ADCY8,ADCY9,CAMK2B,DUSP12,GNG2,ITPR2,MYLK3,NFATC1,PDE11A,PDE1B,PDE8A,PRKACB,PRKCH,PRKD3,PTPN14,PTPN22,PTPN7,PTPRC,PTPRF,PTPRN,PYGB,RYR1
M_crypts_oral	G Beta Gamma Signaling	1.77	0.082	0	ADCY1,AKT3,CACNA1A,CACNA1B,CACNA1H,GNAO1,GNG2,PRKACB,PRKCH,PRKD3
M_crypts_oral	Growth Hormone Signaling	1.76	0.0986	0	GHR,IGF2,IRS1,PIK3C3,PRKCH,PRKD3,STAT1
M_crypts_oral	NF-Œ∫B Signaling	1.74	0.0726	3.051	AKT3,CD40LG,GHR,LCK,MYD88,PIK3C3,PRKACB,TGFBR3,TLR1,TLR2,TLR6,TNFRSF1B,ZAP70
M_crypts_oral	Basal Cell Carcinoma Signaling	1.73	0.0972	-1.342	BMP3,BMP7,FZD1,WNT11,WNT3,WNT4,WNT5A
M_crypts_oral	Type II Diabetes Mellitus Signaling	1.73	0.0775	1.633	ACSBG1,ACSL6,AKT3,CACNA1A,CACNA1B,CACNA1H,IRS1,PIK3C3,PRKCH,PRKD3,TNFRSF1B
M_crypts_oral	Regulation of IL-2 Expression in Activated and Anergic T Lymphocytes	1.72	0.0899	NA	CD28,CD3E,CD3G,CD80,FYN,LAT,NFATC1,ZAP70
M_crypts_oral	RhoGDI Signaling	1.72	0.0722	-0.632	ACTA1,ARHGDIB,ARHGDIG,ARHGEF10,ARHGEF4,ARHGEF9,GNAO1,GNG2,ITGA4,ITGA5,MSN,RHOBTB1,RHOH
M_crypts_oral	Ephrin Receptor Signaling	1.72	0.0722	1.667	AKT3,DOK1,EFNA3,EFNA4,EPHA1,FYN,GNAO1,GNG2,ITGA4,ITGA5,PDGFB,SH2D3C,WAS
M_crypts_oral	IL-1 Signaling	1.67	0.0879	NA	ADCY1,ADCY7,ADCY8,ADCY9,GNAO1,GNG2,MYD88,PRKACB
M_crypts_oral	HMGB1 Signaling	1.64	0.0727	2.646	AKT3,CD40LG,HAT1,ICAM1,IFNG,PIK3C3,RHOBTB1,RHOH,TNFRSF1B,TNFSF10,TNFSF14,TNFSF8
M_crypts_oral	Glioblastoma Multiforme Signaling	1.64	0.0727	-0.905	AKT3,FZD1,IGF2,ITPR2,PDGFB,PIK3C3,RHOBTB1,RHOH,WNT11,WNT3,WNT4,WNT5A
M_crypts_oral	Toll-like Receptor Signaling	1.61	0.0921	NA	CD14,MYD88,TLR1,TLR2,TLR6,TRAF1,UBD
M_crypts_oral	IL-23 Signaling Pathway	1.61	0.114	2	AKT3,IL12RB1,PIK3C3,RORA,STAT4
M_crypts_oral	HGF Signaling	1.61	0.0811	1.134	AKT3,ELK3,ETS1,ITGA4,ITGA5,MAP3K13,PIK3C3,PRKCH,PRKD3
M_crypts_oral	Calcium Signaling	1.61	0.068	-0.632	ACTA1,ATP2B4,CACNA1A,CACNA1B,CACNA1H,CAMK2B,ITPR2,NFATC1,PRKACB,RYR1,SLC8A1,TNNT1,TRPC4,TRPC7
M_crypts_oral	PCP pathway	1.6	0.1	-1.633	FZD1,ROR2,WNT11,WNT3,WNT4,WNT5A
M_crypts_oral	FcŒ≥ Receptor-mediated Phagocytosis in Macrophages and Monocytes	1.59	0.0851	2.121	ACTA1,AKT3,FYN,LCP2,LYN,PRKCH,PRKD3,WAS
M_crypts_oral	Ephrin A Signaling	1.5	0.106	NA	EFNA3,EFNA4,EPHA1,FYN,PIK3C3
M_crypts_oral	Triacylglycerol Degradation	1.5	0.106	-2.236	FAAH,MGLL,PNLIPRP1,PNLIPRP2,PPME1
M_crypts_oral	ERK/MAPK Signaling	1.5	0.0674	1.941	ELK3,ETS1,FYN,ITGA4,ITGA5,MYCN,NFATC1,PIK3C3,PLA2G10,PLA2G2F,PLA2G5,PRKACB,STAT1
M_crypts_oral	Prolactin Signaling	1.48	0.0864	1.134	FYN,IRF1,IRS1,PIK3C3,PRKCH,PRKD3,STAT1
M_crypts_oral	Nitric Oxide Signaling in the Cardiovascular System	1.48	0.0808	0.707	AKT3,CACNA1A,ITPR2,PDE1B,PIK3C3,PRKACB,PRKCH,PRKD3
M_crypts_oral	PI3K/AKT Signaling	1.47	0.0686	2	AKT3,GHR,IL12RB1,IL18RAP,IL27RA,IL3RA,IL4R,IL7R,IL9R,ITGA4,ITGA5,JAK3
M_crypts_oral	Apelin Adipocyte Signaling Pathway	1.46	0.0854	-0.378	ADCY1,ADCY7,ADCY8,ADCY9,GSTM1,NOX1,PRKACB
M_crypts_oral	Netrin Signaling	1.45	0.0923	0	CACNA1A,CACNA1B,CACNA1H,NFATC1,PRKACB,RYR1
M_crypts_oral	Necroptosis Signaling Pathway	1.45	0.0701	0.302	CAMK2B,DAPK1,MERTK,MLKL,PLA2G10,PLA2G2F,PLA2G5,STAT1,TNFRSF1B,TNFSF10,ZBP1
M_crypts_oral	Hematopoiesis from Pluripotent Stem Cells	1.44	0.102	NA	CD3E,CD3G,CD4,CD8A,IL7
M_crypts_oral	Actin Cytoskeleton Signaling	1.43	0.0642	2.333	ACTA1,ACTN2,ARHGEF4,CD14,CYFIP2,F2R,FGF16,ITGA4,ITGA5,MSN,MYLK3,PDGFB,PIK3C3,WAS
M_crypts_oral	Glutamate Removal from Folates	1.42	1	NA	GGH
M_crypts_oral	Cytotoxic T Lymphocyte-mediated Apoptosis of Target Cells	1.42	0.118	NA	CD3E,CD3G,HLA-A,PRF1
M_crypts_oral	SAPK/JNK Signaling	1.41	0.0784	1.134	GNG2,IRS1,LCK,MAP3K13,MAPK8IP2,NFATC1,PIK3C3,SH2D2A
M_crypts_oral	HER-2 Signaling in Breast Cancer	1.41	0.0833	NA	AKT3,ITGB2,ITGB3,ITGB7,PIK3C3,PRKCH,PRKD3
M_crypts_oral	LXR/RXR Activation	1.4	0.0744	-1.414	AGT,C4A/C4B,CD14,IL18RAP,LYZ,NCOR2,SERPINA1,TNFRSF1B,TTR
M_crypts_oral	HOTAIR Regulatory Pathway	1.4	0.0688	0.905	AKT3,AR,ICAM1,IRF1,MMP28,PIK3C3,SPP1,WNT11,WNT3,WNT4,WNT5A
M_crypts_oral	Sumoylation Pathway	1.39	0.0777	-1.134	AR,ARHGDIB,ARHGDIG,CBX4,DNMT3A,ETS1,RHOBTB1,RHOH
M_crypts_oral	Inhibition of ARE-Mediated mRNA Degradation Pathway	1.38	0.0738	3	AKT3,CD40LG,PRKACB,PSME1,PSME2,TNFRSF1B,TNFSF10,TNFSF14,TNFSF8
M_crypts_oral	Pathogenesis of Multiple Sclerosis	1.37	0.222	NA	CCL5,CXCR3
M_crypts_oral	Citrulline Biosynthesis	1.37	0.222	NA	GLS,OAT
M_crypts_oral	Putrescine Degradation III	1.37	0.143	NA	ALDH7A1,MAOB,SAT2
M_crypts_oral	Signaling by Rho Family GTPases	1.36	0.0615	1.732	ACTA1,ARHGEF10,ARHGEF4,ARHGEF9,GNAO1,GNG2,ITGA4,ITGA5,MSN,NOX1,PIK3C3,RHOBTB1,RHOH,SEPTIN1,WAS
M_crypts_oral	Sertoli Cell-Sertoli Cell Junction Signaling	1.32	0.0649	NA	ACTA1,ACTN2,AKT3,CLDN4,CLDN6,ITGA4,ITGA5,MAP3K13,MYO7A,PRKACB,TGFBR3,WAS
M_crypts_oral	Polyamine Regulation in Colon Cancer	1.32	0.136	NA	PSME1,PSME2,SAT2
M_crypts_oral	GŒ±s Signaling	1.31	0.0748	0.707	ADCY1,ADCY7,ADCY8,ADCY9,GLP1R,GNG2,PRKACB,RYR1
M_organoids_oral	MIF-mediated Glucocorticoid Regulation	3.96	0.0882	NA	CD74,PLA2G2F,PLA2G5
M_organoids_oral	MIF Regulation of Innate Immunity	3.69	0.0714	NA	CD74,PLA2G2F,PLA2G5
M_organoids_oral	MSP-RON Signaling Pathway	3.27	0.0517	NA	CCR2,IL3RA,ITGAM
M_organoids_oral	Sperm Motility	2.49	0.0179	NA	DDR2,FYN,PLA2G2F,PLA2G5
M_organoids_oral	Fc Epsilon RI Signaling	2.39	0.0256	NA	FYN,PLA2G2F,PLA2G5
M_organoids_oral	Atherosclerosis Signaling	2.3	0.0238	NA	CCR2,PLA2G2F,PLA2G5
M_organoids_oral	Glutamate Dependent Acid Resistance	2.26	0.5	NA	GAD2
M_organoids_oral	Necroptosis Signaling Pathway	2.04	0.0191	NA	DAPK1,PLA2G2F,PLA2G5
M_organoids_oral	Neuroinflammation Signaling Pathway	2.04	0.0133	0	GAD2,P2RX7,PLA2G2F,PLA2G5
M_organoids_oral	Phospholipases	1.89	0.0317	NA	PLA2G2F,PLA2G5
M_organoids_oral	Glutamate Degradation III (via 4-aminobutyrate)	1.87	0.2	NA	GAD2
M_organoids_oral	Eicosanoid Signaling	1.85	0.0303	NA	PLA2G2F,PLA2G5
M_organoids_oral	ERK/MAPK Signaling	1.8	0.0155	NA	FYN,PLA2G2F,PLA2G5
M_organoids_oral	Pyruvate Fermentation to Lactate	1.79	0.167	NA	LDHB
M_organoids_oral	Glycine Cleavage Complex	1.79	0.167	NA	AMT
M_organoids_oral	Caveolar-mediated Endocytosis Signaling	1.77	0.0274	NA	FYN,ITGAM
M_organoids_oral	Role of MAPK Signaling in the Pathogenesis of Influenza	1.69	0.025	NA	PLA2G2F,PLA2G5
M_organoids_oral	VEGF Family Ligand-Receptor Interactions	1.66	0.0238	NA	PLA2G2F,PLA2G5
M_organoids_oral	Phospholipase C Signaling	1.48	0.0117	NA	FYN,PLA2G2F,PLA2G5
M_organoids_oral	Antioxidant Action of Vitamin C	1.45	0.0183	NA	PLA2G2F,PLA2G5
M_organoids_oral	Type I Diabetes Mellitus Signaling	1.43	0.018	NA	GAD2,PTPRN
M_organoids_oral	p38 MAPK Signaling	1.38	0.0169	NA	PLA2G2F,PLA2G5
M_organoids_oral	IL-15 Production	1.36	0.0165	NA	DDR2,FYN
M_organoids_oral	CCR3 Signaling in Eosinophils	1.34	0.0161	NA	PLA2G2F,PLA2G5
M_crypts_inter	Antigen Presentation Pathway	8.61	0.385	NA	CD74,CIITA,HLA-A,HLA-DMA,HLA-DMB,HLA-DQA1,HLA-DQB1,HLA-DRB5,HLA-G,IFNG,NLRC5,PDIA3,PSMB8,TAP1,TAP2
M_crypts_inter	iCOS-iCOSL Signaling in T Helper Cells	6.28	0.198	2.982	CAMK2B,CD3G,CD4,CD40LG,HLA-A,HLA-DMA,HLA-DMB,HLA-DQA1,HLA-DQB1,HLA-DRB5,ICOS,IL2RA,IL2RG,ITK,ITPR2,LAT,LCK,LCP2,NFAT5,PIK3R2,PLEKHA1,ZAP70
M_crypts_inter	T Helper Cell Differentiation	5.33	0.219	NA	CD40LG,HLA-A,HLA-DMA,HLA-DMB,HLA-DQA1,HLA-DQB1,HLA-DRB5,ICOS,IFNG,IL2RA,IL2RG,RORC,STAT1,STAT4,TNF,TNFRSF1B
M_crypts_inter	PD-1, PD-L1 cancer immunotherapy pathway	4.85	0.179	-1.606	CD274,GSK3B,HLA-A,HLA-DMA,HLA-DMB,HLA-DQA1,HLA-DQB1,HLA-DRB5,HLA-G,IFNG,IL2RA,IL2RG,LAT,LCK,LCP2,PIK3R2,TNF,TNFRSF1B,ZAP70
M_crypts_inter	Necroptosis Signaling Pathway	4.72	0.153	1.633	CAMK2B,CAPN1,DAPK1,GLUD1,MERTK,MLKL,PLA2G10,PLA2G12B,PLA2G4A,PLA2G5,RB1,SLC25A10,STAT1,TIMM10,TIMM44,TIMM9,TNF,TNFRSF1B,TOMM22,TOMM40,Tomm5,TOMM7,TP53,TSPO
M_crypts_inter	Calcium-induced T Lymphocyte Apoptosis	4.57	0.212	1.941	CD3G,CD4,HDAC2,HLA-A,HLA-DMA,HLA-DMB,HLA-DQA1,HLA-DQB1,HLA-DRB5,ITPR2,LCK,PRKCE,PRKCZ,ZAP70
M_crypts_inter	Phospholipase C Signaling	4.2	0.125	-0.426	ADCY1,ADCY5,ADCY8,ADCY9,AHNAK,ARHGEF10,ARHGEF11,ARHGEF18,ARHGEF19,CD3G,GNB5,GNG12,GNG2,HDAC2,HDAC5,ITGA5,ITK,ITPR2,LAT,LCK,LCP2,MYL12A,NFAT5,PLA2G10,PLA2G12B,PLA2G4A,PLA2G5,PLD1,PRKCE,PRKCZ,RASD2,ZAP70
M_crypts_inter	Th1 and Th2 Activation Pathway	4.11	0.14	NA	CD274,CD3G,CD4,CD40LG,CXCR6,HLA-A,HLA-DMA,HLA-DMB,HLA-DQA1,HLA-DQB1,HLA-DRB5,ICOS,IFNG,IL27RA,IL2RA,IL2RG,IRF1,ITGB2,JAG2,MAF,PIK3R2,STAT1,STAT4,TGFBR3
M_crypts_inter	PKCŒ∏ Signaling in T Lymphocytes	3.89	0.142	1.606	CACNA1B,CACNA1H,CAMK2B,CARD11,CD3G,CD4,HLA-A,HLA-DMA,HLA-DMB,HLA-DQA1,HLA-DQB1,HLA-DRB5,LAT,LCK,LCP2,MAP3K13,MAP3K2,NFAT5,PIK3R2,RASD2,VAV2,ZAP70
M_crypts_inter	B Cell Development	3.71	0.25	NA	HLA-A,HLA-DMA,HLA-DMB,HLA-DQA1,HLA-DQB1,HLA-DRB5,IL7,IL7R,SPN
M_crypts_inter	Pyrimidine Deoxyribonucleotides De Novo Biosynthesis I	3.7	0.318	1.89	DUT,NME1,NME7,PCK1,RRM1,RRM2,TYMS
M_crypts_inter	Hereditary Breast Cancer Signaling	3.63	0.143	NA	BARD1,CCNB1,CDK1,CDK6,HDAC2,HDAC5,MSH2,NPM1,PIK3R2,POLR2F,POLR2J,RASD2,RB1,RFC4,RFC5,RPA1,RPS27A,SMARCB1,TP53,UBD
M_crypts_inter	CD28 Signaling in T Helper Cells	3.59	0.15	0.905	CARD11,CD3G,CD4,CTLA4,HLA-A,HLA-DMA,HLA-DMB,HLA-DQA1,HLA-DQB1,HLA-DRB5,ITK,ITPR2,LAT,LCK,LCP2,NFAT5,PIK3R2,ZAP70
M_crypts_inter	Cyclins and Cell Cycle Regulation	3.56	0.173	2.111	CCNA2,CCNB1,CDK1,CDK6,E2F2,E2F8,GSK3B,HDAC2,HDAC5,PPM1J,PPM1L,RB1,SUV39H1,TP53
M_crypts_inter	Th1 Pathway	3.54	0.149	3.153	CD274,CD3G,CD4,CD40LG,HLA-A,HLA-DMA,HLA-DMB,HLA-DQA1,HLA-DQB1,HLA-DRB5,ICOS,IFNG,IL27RA,IRF1,ITGB2,PIK3R2,STAT1,STAT4
M_crypts_inter	Th2 Pathway	3.35	0.14	0	CD3G,CD4,CXCR6,HLA-A,HLA-DMA,HLA-DMB,HLA-DQA1,HLA-DQB1,HLA-DRB5,ICOS,IFNG,IL2RA,IL2RG,ITGB2,JAG2,MAF,PIK3R2,STAT4,TGFBR3
M_crypts_inter	Role of NFAT in Regulation of the Immune Response	3.32	0.127	2.357	CD3G,CD4,GNA11,GNAO1,GNB5,GNG12,GNG2,GSK3B,HLA-A,HLA-DMA,HLA-DMB,HLA-DQA1,HLA-DQB1,HLA-DRB5,ITK,ITPR2,LAT,LCK,LCP2,NFAT5,PIK3R2,RASD2,ZAP70
M_crypts_inter	Primary Immunodeficiency Signaling	3.21	0.2	NA	CD4,CD40LG,CIITA,ICOS,IL2RG,IL7R,LCK,TAP1,TAP2,ZAP70
M_crypts_inter	T Cell Exhaustion Signaling Pathway	3.14	0.126	0	CD274,CTLA4,HLA-A,HLA-DMA,HLA-DMB,HLA-DQA1,HLA-DQB1,HLA-DRB5,HLA-G,IFNG,LAG3,MGAT5,NFAT5,PIK3R2,PPM1J,PPM1L,RASD2,STAT1,STAT4,TGFBR3,VEGFA,ZAP70
M_crypts_inter	Œ±-tocopherol Degradation	3.1	0.75	NA	CYP4A11,CYP4F12,CYP4F3
M_crypts_inter	LPS/IL-1 Mediated Inhibition of RXR Function	3.07	0.116	2.5	ABCA1,ABCB9,ABCC2,ABCG5,ABCG8,ACOX2,ACSBG1,ALDH7A1,ALDH9A1,CAT,CD14,CYP4A11,FMO4,FMO5,MAOA,MAOB,MGMT,MYD88,NR1H3,PLTP,PPARGC1A,RXRA,SULT1B1,Sult1d1,TNF,TNFRSF1B
M_crypts_inter	Type I Diabetes Mellitus Signaling	3.06	0.144	2.646	CD3G,GAD2,HLA-A,HLA-DMA,HLA-DMB,HLA-DQA1,HLA-DQB1,HLA-DRB5,HLA-G,IFNG,IRF1,MYD88,PTPRN,STAT1,TNF,TNFRSF1B
M_crypts_inter	Protein Ubiquitination Pathway	3.05	0.11	NA	CBL,Dnajb3,DNAJC15,DNAJC2,DNAJC8,HLA-A,HSPA14,HSPA9,IFNG,NEDD4L,PSMA1,PSMA3,PSMA4,PSMA5,PSMA6,PSMA7,PSMB2,PSMB3,PSMB8,PSMC3,PSMD12,PSMD14,PSME1,PSME2,RPS27A,SASS6,TAP1,TAP2,UBD,USP9X
M_crypts_inter	Interferon Signaling	2.98	0.222	2.828	IFITM2,IFITM3,IFNG,IRF1,OAS1,PSMB8,STAT1,TAP1
M_crypts_inter	T Cell Receptor Signaling	2.87	0.143	NA	CARD11,CBL,CD3G,CD4,CTLA4,ITK,LAT,LCK,LCP2,NFAT5,PIK3R2,PTPRH,RASD2,VAV2,ZAP70
M_crypts_inter	IL-4 Signaling	2.83	0.153	NA	HLA-A,HLA-DMA,HLA-DMB,HLA-DQA1,HLA-DQB1,HLA-DRB5,HMGA1,IL2RG,INPP5F,NFAT5,NR3C2,PIK3R2,RASD2
M_crypts_inter	Wnt/Œ≤-catenin Signaling	2.83	0.121	0.728	APPL2,CD44,DKK3,FZD4,FZD8,GNAO1,GSK3B,KREMEN2,LRP1,PPM1J,PPM1L,RARG,RPS27A,SFRP5,SOX6,TGFBR3,TLE3,TP53,UBD,WNT11,WNT3
M_crypts_inter	Cell Cycle Control of Chromosomal Replication	2.81	0.179	2.53	CDC45,CDK1,CDK6,MCM3,MCM6,MCM7,ORC6,RPA1,RPA3,TOP2A
M_crypts_inter	Salvage Pathways of Pyrimidine Ribonucleotides	2.76	0.144	0	ADPGK,APOBEC3B,CDK1,CDK6,DAPK1,FAM20B,GRK6,NME1,NME7,PCK1,PKN1,PRKCE,SGK1,TTK
M_crypts_inter	Graft-versus-Host Disease Signaling	2.73	0.188	NA	HLA-A,HLA-DMA,HLA-DMB,HLA-DQA1,HLA-DQB1,HLA-DRB5,HLA-G,IFNG,TNF
M_crypts_inter	EIF2 Signaling	2.73	0.112	2.496	EIF2A,EIF2AK3,EIF2S1,EIF3E,EIF3M,GSK3B,PIK3R2,RASD2,RPL13,RPL13A,Rpl22l1,RPL27,RPL27A,RPL36AL,RPL38,RPL39,RPS19,RPS2,RPS20,RPS24,RPS27A,RPS27L,RPS8,TRIB3,VEGFA
M_crypts_inter	Myo-inositol Biosynthesis	2.72	0.6	NA	IMPA2,INPP5F,ISYNA1
M_crypts_inter	Molecular Mechanisms of Cancer	2.69	0.0972	NA	ADCY1,ADCY5,ADCY8,ADCY9,ARHGEF10,ARHGEF11,ARHGEF18,ARHGEF19,BMP3,CAMK2B,CBL,CDK1,CDK6,E2F2,E2F8,FZD4,FZD8,GAB1,GNA11,GNAO1,GSK3B,HAT1,HIPK2,IHH,ITGA5,LRP1,Naip1 (includes others),PIK3R2,PRKCE,PRKCZ,RASD2,RASGRF1,RB1,SUV39H1,SYNGAP1,TP53,WNT11,WNT3
M_crypts_inter	VDR/RXR Activation	2.68	0.154	1.134	CD14,HES1,HR,HSD17B2,IFNG,PDGFA,PRKCE,PRKCZ,RUNX2,RXRA,SEMA3B,SPP1
M_crypts_inter	Cardiac Hypertrophy Signaling (Enhanced)	2.64	0.0924	-0.926	ACE,ADCY1,ADCY5,ADCY8,ADCY9,ADRA2A,AGT,CAMK2B,CD40LG,FGF14,FZD4,FZD8,GNA11,GNG2,GSK3B,HDAC2,HDAC5,IFNG,IL17RD,IL22RA1,IL27RA,IL2RA,IL2RG,IL7R,INPP5F,ITGA5,ITPR2,MAP3K13,MAP3K2,MAPKAPK3,NFAT5,PDE1B,PDE8A,PDIA3,PIK3R2,PKN1,PRKCE,PRKCZ,RASD2,TGFBR3,TNF,TNFRSF1B,TNFSF8,WNT11,WNT3
M_crypts_inter	Nur77 Signaling in T Lymphocytes	2.63	0.169	NA	CD3G,HDAC2,HLA-A,HLA-DMA,HLA-DMB,HLA-DQA1,HLA-DQB1,HLA-DRB5,MAP3K2,RXRA
M_crypts_inter	Altered T Cell and B Cell Signaling in Rheumatoid Arthritis	2.6	0.144	NA	CD40LG,CSF1,HLA-A,HLA-DMA,HLA-DMB,HLA-DQA1,HLA-DQB1,HLA-DRB5,IFNG,SPP1,TLR1,TLR2,TNF
M_crypts_inter	Role of BRCA1 in DNA Damage Response	2.58	0.15	-0.816	BARD1,E2F2,E2F8,IFNG,MSH2,RB1,RFC4,RFC5,RPA1,SMARCB1,STAT1,TP53
M_crypts_inter	MIF Regulation of Innate Immunity	2.53	0.19	0.707	CD14,CD74,MIF,PLA2G10,PLA2G12B,PLA2G4A,PLA2G5,TP53
M_crypts_inter	FAT10 Signaling Pathway	2.48	0.278	2.236	IFNG,PSME1,PSME2,TNF,UBD
M_crypts_inter	MIF-mediated Glucocorticoid Regulation	2.47	0.206	1.134	CD14,CD74,MIF,PLA2G10,PLA2G12B,PLA2G4A,PLA2G5
M_crypts_inter	Serotonin Receptor Signaling	2.46	0.186	NA	ADCY1,ADCY5,ADCY8,ADCY9,MAOA,MAOB,PTS,SLC18A1
M_crypts_inter	Choline Degradation I	2.45	1	NA	ALDH7A1,CHDH
M_crypts_inter	Neuroinflammation Signaling Pathway	2.42	0.1	2.746	BACE1,BIRC5,GAD2,GLS,GSK3B,HLA-A,HLA-DMA,HLA-DMB,HLA-DQA1,HLA-DQB1,HLA-DRB5,IDE,IFNG,MYD88,Naip1 (includes others),NFAT5,NOX1,P2RX7,PIK3R2,PLA2G10,PLA2G12B,PLA2G4A,PLA2G5,SLC1A2,SLC1A3,STAT1,TGFBR3,TLR1,TLR2,TNF
M_crypts_inter	GABA Receptor Signaling	2.39	0.137	NA	ABAT,ADCY1,ADCY5,ADCY8,ADCY9,ALDH9A1,CACNA1B,CACNA1H,DNM1,GAD2,KCNN4,RPS27A,UBD
M_crypts_inter	Assembly of RNA Polymerase I Complex	2.38	0.333	NA	POLR1C,POLR1D,POLR1E,POLR2F
M_crypts_inter	Renin-Angiotensin Signaling	2.37	0.127	-1.667	ACE,ADCY1,ADCY5,ADCY8,ADCY9,AGT,ITPR2,NOX1,PIK3R2,PRKCE,PRKCZ,RASD2,SHC2,STAT1,TNF
M_crypts_inter	Œ±-Adrenergic Signaling	2.35	0.135	-1.342	ADCY1,ADCY5,ADCY8,ADCY9,ADRA2A,GNB5,GNG12,GNG2,ITPR2,PRKCE,PRKCZ,PYGB,RASD2
M_crypts_inter	Colorectal Cancer Metastasis Signaling	2.33	0.103	-0.218	ADCY1,ADCY5,ADCY8,ADCY9,BIRC5,FZD4,FZD8,GNB5,GNG12,GNG2,GSK3B,IFNG,LRP1,MMP14,MMP15,MSH2,PIK3R2,RASD2,STAT1,TLR1,TLR2,TNF,TP53,VEGFA,WNT11,WNT3
M_crypts_inter	Allograft Rejection Signaling	2.32	0.14	NA	CD40LG,H2-Q8,H2-T10,HLA-A,HLA-DMA,HLA-DMB,HLA-DQA1,HLA-DQB1,HLA-DRB5,HLA-G,IFNG,TNF
M_crypts_inter	Pyridoxal 5'-phosphate Salvage Pathway	2.32	0.154	-0.632	ADPGK,CDK1,CDK6,DAPK1,FAM20B,GRK6,PKN1,PRKCE,SGK1,TTK
M_crypts_inter	FAT10 Cancer Signaling Pathway	2.28	0.174	1.414	GSK3B,IFNG,MAD2L1,TGFBR3,TNF,TNFRSF1B,TP53,UBD
M_crypts_inter	Axonal Guidance Signaling	2.24	0.0888	NA	ACE,ARHGEF11,BCAR1,BMP3,EFNA3,EPHA1,FARP2,FZD4,FZD8,GNA11,GNAO1,GNB5,GNG12,GNG2,GSK3B,HERC2,ITGA5,KALRN,KLC1,MMP14,MMP15,MYL12A,NFAT5,NRP2,PDGFA,PDIA3,PIK3R2,PITRM1,PLXNB1,PRKCE,PRKCZ,PSMD14,RASD2,SEMA3B,SEMA3F,SEMA4F,SEMA6A,SEMA7A,SLIT1,UNC5B,VEGFA,WNT11,WNT3
M_crypts_inter	Role of CHK Proteins in Cell Cycle Checkpoint Control	2.21	0.158	-1.633	CDK1,E2F2,E2F8,PPM1J,PPM1L,RFC4,RFC5,RPA1,TP53
M_crypts_inter	GPCR-Mediated Nutrient Sensing in Enteroendocrine Cells	2.18	0.125	-2.673	ADCY1,ADCY5,ADCY8,ADCY9,CACNA1B,CACNA1H,GNA11,GNG12,GNG2,ITPR2,PDIA3,PRKCE,PRKCZ,PYY
M_crypts_inter	Putrescine Degradation III	2.17	0.238	-2.236	ALDH7A1,ALDH9A1,MAOA,MAOB,SAT2
M_crypts_inter	MSP-RON Signaling Pathway	2.16	0.155	NA	CCR2,CSF1,IFNG,ITGAM,ITGB2,PIK3R2,PRKCZ,TLR2,TNF
M_crypts_inter	Xenobiotic Metabolism Signaling	2.15	0.0976	NA	ABCC2,ALDH7A1,ALDH9A1,CAMK2B,CAT,CITED2,EIF2AK3,FMO4,FMO5,HDAC5,MAF,MAOA,MAOB,MAP3K13,MAP3K2,MGMT,PIK3R2,PPARGC1A,PPM1J,PPM1L,PRKCE,PRKCZ,RASD2,RXRA,SULT1B1,Sult1d1,TNF,UGT2B10
M_crypts_inter	Senescence Pathway	2.13	0.0982	-0.962	ASXL3,CAPN1,CAT,CBX2,CCNB1,CDK1,CDK6,DHCR24,E2F2,E2F8,FOXO3,HIPK2,ITPR2,MAPKAPK3,NFAT5,PCGF2,PDK2,PIK3R2,PPM1J,PPM1L,PRKCZ,RASD2,RB1,TGFBR3,TLR2,TMEM173,TP53
M_crypts_inter	tRNA Charging	2.13	0.179	2.646	CARS1,DARS2,FARSB,KARS1,TARS2,VARS,YARS2
M_crypts_inter	Dopamine Degradation	2.12	0.2	-2.449	ALDH7A1,ALDH9A1,MAOA,MAOB,SULT1B1,Sult1d1
M_crypts_inter	Huntington's Disease Signaling	2.11	0.101	-2.138	CACNA1B,CAPN1,DNM1,GLS,GNA11,GNB5,GNG12,GNG2,HDAC2,HDAC5,HSPA14,HSPA9,NEUROD1,PIK3R2,POLR2F,POLR2J,PRKCE,PRKCZ,PSME1,PSME2,RPS27A,SGK1,TP53,UBD
M_crypts_inter	Autoimmune Thyroid Disease Signaling	2.11	0.163	NA	CD40LG,HLA-A,HLA-DMA,HLA-DMB,HLA-DQA1,HLA-DQB1,HLA-DRB5,HLA-G
M_crypts_inter	FXR/RXR Activation	2.1	0.119	NA	ABCC2,ABCG5,ABCG8,AGT,AMBP,BAAT,C4A/C4B,FETUB,MLXIPL,NR1H3,PLTP,PPARGC1A,RXRA,SERPINA1,TNF
M_crypts_inter	NER Pathway	2.1	0.126	3.464	CETN2,CHAF1B,POLD2,POLE2,POLE3,POLE4,POLR2F,POLR2J,RFC4,RFC5,RPA1,RPA3,TOP2A
M_crypts_inter	Sirtuin Signaling Pathway	2.08	0.0962	-2.138	ABCA1,ATG9A,EPAS1,FOXO3,G6PD,GLS,GLUD1,GSK3B,NDRG1,NDUFAF1,NR1H3,PCK1,POLR1C,POLR1D,POLR1E,POLR2F,PPARGC1A,SUV39H1,TIMM10,TIMM44,TIMM9,TNF,TOMM22,TOMM40,Tomm5,TOMM7,TP53,TSPO
M_crypts_inter	Endothelin-1 Signaling	2.07	0.106	-1.147	ABHD3,ADCY1,ADCY5,ADCY8,ADCY9,GAB1,GNA11,GNAO1,ITPR2,PDIA3,PIK3R2,PLA2G10,PLA2G12B,PLA2G4A,PLA2G5,PLD1,PRKCE,PRKCZ,RASD2,SHC2
M_crypts_inter	Fc Epsilon RI Signaling	2.02	0.12	-1.155	GAB1,INPP5F,LAT,LCP2,PIK3R2,PLA2G10,PLA2G12B,PLA2G4A,PLA2G5,PRKCE,PRKCZ,RASD2,TNF,VAV2
M_crypts_inter	CXCR4 Signaling	1.97	0.108	-0.277	ADCY1,ADCY5,ADCY8,ADCY9,ARHGEF11,BCAR1,CD4,GNA11,GNAO1,GNB5,GNG12,GNG2,ITPR2,MYL12A,PIK3R2,PRKCE,PRKCZ,RASD2
M_crypts_inter	Cdc42 Signaling	1.97	0.108	0	CD3G,GSK3B,H2-Q8,H2-T10,HLA-A,HLA-DMA,HLA-DMB,HLA-DQA1,HLA-DQB1,HLA-DRB5,HLA-G,IQGAP2,ITGA5,ITK,MYL12A,PRKCZ,TNK2,VAV2
M_crypts_inter	GPCR-Mediated Integration of Enteroendocrine Signaling Exemplified by an L Cell	1.96	0.137	-1.265	ADCY1,ADCY5,ADCY8,ADCY9,GALR1,GNA11,ITPR2,PDIA3,PYY,SST
M_crypts_inter	IL-12 Signaling and Production in Macrophages	1.92	0.114	NA	ALOX15,CD40LG,IFNG,IRF1,MAF,MYD88,PIK3R2,PRKCE,PRKCZ,RXRA,SERPINA1,STAT1,STAT4,TLR2,TNF
M_crypts_inter	Role of Osteoblasts, Osteoclasts and Chondrocytes in Rheumatoid Arthritis	1.92	0.1	NA	BMP3,CBL,CSF1,DKK3,FZD4,FZD8,GSK3B,IFNG,IL7,ITGA5,LRP1,MMP14,Naip1 (includes others),NFAT5,PIK3R2,RUNX2,SFRP5,SPP1,TNF,TNFRSF1B,WNT11,WNT3
M_crypts_inter	Vitamin-C Transport	1.92	0.208	0	GJB2,LRRC8B,SLC23A1,SLC23A2,TXN
M_crypts_inter	Regulation of eIF4 and p70S6K Signaling	1.91	0.108	0.447	EIF2A,EIF2S1,EIF3E,EIF3M,ITGA5,PIK3R2,PPM1J,PPM1L,PRKCZ,RASD2,RPS19,RPS2,RPS20,RPS24,RPS27A,RPS27L,RPS8
M_crypts_inter	Antioxidant Action of Vitamin C	1.9	0.119	0	ABHD3,PDIA3,PLA2G10,PLA2G12B,PLA2G4A,PLA2G5,PLD1,SLC23A1,SLC23A2,SLC2A2,SLC2A5,TNF,TXN
M_crypts_inter	LXR/RXR Activation	1.9	0.116	-1.508	ABCA1,ABCG5,ABCG8,AGT,AMBP,C4A/C4B,CD14,MLXIPL,NR1H3,PLTP,RXRA,SERPINA1,TNF,TNFRSF1B
M_crypts_inter	Mismatch Repair in Eukaryotes	1.9	0.25	NA	MSH2,RFC4,RFC5,RPA1
M_crypts_inter	Glioma Signaling	1.87	0.118	-2.449	CAMK2B,CDK6,E2F2,E2F8,IGF2,PDGFA,PIK3R2,PRKCE,PRKCZ,RASD2,RB1,SUV39H1,TP53
M_crypts_inter	Leukocyte Extravasation Signaling	1.86	0.102	0	BCAR1,CD44,CLDN23,CTTN,EZR,F11R,ITGA5,ITGAL,ITGAM,ITGB2,ITK,MMP14,MMP15,NOX1,PIK3R2,PRKCE,PRKCZ,SPN,THY1,VAV2
M_crypts_inter	Superpathway of Melatonin Degradation	1.84	0.138	-3	CYP2J2,CYP2U1,CYP4B1,MAOA,MAOB,SULT1B1,Sult1d1,UGT2A3,UGT2B10
M_crypts_inter	Macropinocytosis Signaling	1.84	0.132	-0.447	CD14,CSF1,ITGA5,ITGB2,ITGB4,PDGFA,PIK3R2,PRKCE,PRKCZ,RASD2
M_crypts_inter	Dopamine Receptor Signaling	1.81	0.13	-2	ADCY1,ADCY5,ADCY8,ADCY9,MAOA,MAOB,PPM1J,PPM1L,PTS,SLC18A1
M_crypts_inter	Eicosanoid Signaling	1.8	0.136	-0.447	ABHD3,ALOX15,DPEP1,GGT1,PLA2G10,PLA2G12B,PLA2G4A,PLA2G5,PTGDR
M_crypts_inter	Estrogen-mediated S-phase Entry	1.77	0.192	2.236	CCNA2,CDK1,E2F2,E2F8,RB1
M_crypts_inter	Serotonin Degradation	1.76	0.134	-3	Adh6a,ALDH7A1,ALDH9A1,MAOA,MAOB,SULT1B1,Sult1d1,UGT2A3,UGT2B10
M_crypts_inter	Cell Cycle: G1/S Checkpoint Regulation	1.76	0.134	-0.333	CDK6,E2F2,E2F8,GSK3B,HDAC2,HDAC5,RB1,SUV39H1,TP53
M_crypts_inter	OX40 Signaling Pathway	1.75	0.122	NA	CD3G,CD4,H2-Q8,H2-T10,HLA-A,HLA-DMA,HLA-DMB,HLA-DQA1,HLA-DQB1,HLA-DRB5,HLA-G
M_crypts_inter	Atherosclerosis Signaling	1.75	0.111	NA	ABHD3,ALOX15,CCR2,CD40LG,CSF1,IFNG,ITGB2,PDGFA,PLA2G10,PLA2G12B,PLA2G4A,PLA2G5,SERPINA1,TNF
M_crypts_inter	Glycine Betaine Degradation	1.74	0.3	NA	BHMT2,PIPOX,SHMT2
M_crypts_inter	P2Y Purigenic Receptor Signaling Pathway	1.73	0.11	-2.111	ADCY1,ADCY5,ADCY8,ADCY9,GNB5,GNG12,GNG2,P2RY2,P2RY4,PDIA3,PIK3R2,PRKCE,PRKCZ,RASD2
M_crypts_inter	Methylmalonyl Pathway	1.71	0.5	NA	PCCA,PCCB
M_crypts_inter	Melatonin Degradation II	1.71	0.5	NA	MAOA,MAOB
M_crypts_inter	Complement System	1.68	0.162	1	C1QBP,C1R,C4A/C4B,CFB,ITGAM,ITGB2
M_crypts_inter	Estrogen Receptor Signaling	1.67	0.0884	-2.414	ADCY1,ADCY5,ADCY8,ADCY9,AGT,FOXO3,GNA11,GNAO1,GNG2,GPS2,GSK3B,HES1,IGF2,MED30,MED6,MMP14,MMP15,MYL12A,PDIA3,PIK3R2,PPARGC1A,PRKCE,PRKCZ,RASD2,RUNX2,SHC2,TFAM,TP53,VEGFA
M_crypts_inter	Neuroprotective Role of THOP1 in Alzheimer's Disease	1.66	0.111	0	ACE,AGT,C1R,DPP4,HLA-A,HLA-G,HPN,IDE,IFNG,LONP1,NTS,PRSS41,SST
M_crypts_inter	CREB Signaling in Neurons	1.65	0.0966	-2.53	ADCY1,ADCY5,ADCY8,ADCY9,CACNA1B,CACNA1H,CAMK2B,GNA11,GNAO1,GNB5,GNG12,GNG2,ITPR2,PDIA3,PIK3R2,POLR2F,POLR2J,PRKCE,PRKCZ,RASD2
M_crypts_inter	Thrombin Signaling	1.63	0.0962	-0.832	ADCY1,ADCY5,ADCY8,ADCY9,ARHGEF10,ARHGEF11,CAMK2B,GATA5,GNA11,GNAO1,GNB5,GNG12,GNG2,ITPR2,MYL12A,PDIA3,PIK3R2,PRKCE,PRKCZ,RASD2
M_crypts_inter	Œ≥-glutamyl Cycle	1.62	0.273	NA	ANPEP,GGT1,OPLAH
M_crypts_inter	Retinoic acid Mediated Apoptosis Signaling	1.6	0.133	1.134	IFNG,IRF1,PARP11,PARP2,PARP3,RARG,RXRA,TNKS
M_crypts_inter	Virus Entry via Endocytic Pathways	1.6	0.112	NA	CXADR,DNM1,FLNB,HLA-A,ITGA5,ITGAL,ITGB2,ITGB4,PIK3R2,PRKCE,PRKCZ,RASD2
M_crypts_inter	Telomerase Signaling	1.6	0.112	0.378	HDAC2,HDAC5,IL2RA,IL2RG,PIK3R2,PPM1J,PPM1L,RASD2,RB1,TERF1,TERT,TP53
M_crypts_inter	Sperm Motility	1.6	0.0942	-0.905	ABHD3,CACNA1H,DDR2,EPHA1,ITK,ITPR2,LCK,MERTK,PDE1B,PDIA3,PLA2G10,PLA2G12B,PLA2G4A,PLA2G5,PRKCE,PRKCZ,PRKG2,RET,SLC16A10,TNK2,ZAP70
M_crypts_inter	Natural Killer Cell Signaling	1.59	0.0964	0.688	HCST,HLA-A,HLA-G,HSPA14,HSPA9,IFNG,ITGAL,LAT,LCK,LCP2,MAP3K13,MAP3K2,MYD88,NFAT5,PIK3R2,RASD2,STAT4,VAV2,ZAP70
M_crypts_inter	Ephrin B Signaling	1.58	0.125	-2.236	ACP1,CBL,GNA11,GNAO1,GNB5,GNG12,GNG2,KALRN,VAV2
M_crypts_inter	Osteoarthritis Pathway	1.57	0.0948	0.943	ALPP,DDR2,EPAS1,FOXO3,FZD4,FZD8,HES1,IHH,ITGA5,LRP1,P2RX7,PPARGC1A,RUNX2,SIK3,SLC39A8,SPP1,TLR2,TNF,TNFRSF1B,VEGFA
M_crypts_inter	VEGF Family Ligand-Receptor Interactions	1.57	0.119	-1.414	NRP2,PIK3R2,PLA2G10,PLA2G12B,PLA2G4A,PLA2G5,PRKCE,PRKCZ,RASD2,VEGFA
M_crypts_inter	Hepatic Cholestasis	1.56	0.0973	NA	ABCC2,ABCG5,ABCG8,ADCY1,ADCY5,ADCY8,ADCY9,CD14,CD40LG,IFNG,MYD88,NR1H3,PRKCE,PRKCZ,RXRA,TNF,TNFRSF1B,TNFSF8
M_crypts_inter	Caveolar-mediated Endocytosis Signaling	1.54	0.123	NA	FLNB,HLA-A,ITGA5,ITGAD,ITGAL,ITGAM,ITGB2,ITGB4,MAP3K2
M_crypts_inter	Non-Small Cell Lung Cancer Signaling	1.54	0.123	-1	CDK6,FOXO3,ITPR2,PIK3R2,RASD2,RB1,RXRA,SUV39H1,TP53
M_crypts_inter	Acetone Degradation I (to Methylglyoxal)	1.52	0.167	-1.342	CYP2J2,CYP2U1,CYP4A11,CYP4B1,DHRS11
M_crypts_inter	Lysine Degradation V	1.5	0.4	NA	ALDH7A1,PIPOX
M_crypts_inter	2-oxobutanoate Degradation I	1.5	0.4	NA	PCCA,PCCB
M_crypts_inter	dTMP De Novo Biosynthesis	1.5	0.4	NA	SHMT2,TYMS
M_crypts_inter	Glutamate Degradation III (via 4-aminobutyrate)	1.5	0.4	NA	ABAT,GAD2
M_crypts_inter	Phospholipases	1.49	0.127	0	ABHD3,LIPG,PDIA3,PLA2G10,PLA2G12B,PLA2G4A,PLA2G5,PLD1
M_crypts_inter	TREM1 Signaling	1.48	0.12	2.333	CIITA,ITGA5,MYD88,Naip1 (includes others),NLRC5,NOD1,TLR1,TLR2,TNF
M_crypts_inter	Glioblastoma Multiforme Signaling	1.43	0.097	-1.155	CDK6,E2F2,E2F8,FZD4,FZD8,GSK3B,IGF2,ITPR2,PDGFA,PDIA3,PIK3R2,RASD2,RB1,TP53,WNT11,WNT3
M_crypts_inter	Regulation of Cellular Mechanics by Calpain Protease	1.42	0.123	-1.342	CAPN1,CCNA2,CDK1,CDK6,EZR,ITGA5,RASD2,RB1
M_crypts_inter	CTLA4 Signaling in Cytotoxic T Lymphocytes	1.42	0.112	NA	CD3G,CTLA4,HLA-A,LAT,LCK,LCP2,PIK3R2,PPM1J,PPM1L,ZAP70
M_crypts_inter	Crosstalk between Dendritic Cells and Natural Killer Cells	1.42	0.112	2.121	CAMK2B,CD40LG,HLA-A,HLA-DRB5,HLA-G,IFNG,IL2RG,ITGAL,TNF,TNFRSF1B
M_crypts_inter	SAPK/JNK Signaling	1.4	0.108	-0.707	GAB1,GNG2,LCK,MAP3K13,MAP3K2,MAPK8IP2,MAPK8IP3,PIK3R2,RASD2,SH2D2A,TP53
M_crypts_inter	Mitotic Roles of Polo-Like Kinase	1.39	0.121	0.447	CAPN1,CCNB1,CDK1,FBXO5,KIF11,PLK5,PPM1J,PPM1L
M_crypts_inter	IL-7 Signaling Pathway	1.38	0.115	1.414	FOXO3,GSK3B,IFNG,Ighg2c,IL2RG,IL7,IL7R,PIK3R2,STAT1
M_crypts_inter	White Adipose Tissue Browning Pathway	1.36	0.101	-3.051	ADCY1,ADCY5,ADCY8,ADCY9,CACNA1B,CACNA1H,HIF1AN,PPARGC1A,PRKG2,RARG,RXRA,THRA,VEGFA
M_crypts_inter	IL-1 Signaling	1.36	0.11	NA	ADCY1,ADCY5,ADCY8,ADCY9,GNA11,GNAO1,GNB5,GNG12,GNG2,MYD88
M_crypts_inter	Circadian Rhythm Signaling	1.36	0.152	NA	BHLHE40,CRY2,PER2,PER3,VIPR2
M_crypts_inter	Arginine Biosynthesis IV	1.35	0.333	NA	GLUD1,OAT
M_crypts_inter	Lactose Degradation III	1.35	0.333	NA	GLB1,LCT
M_crypts_inter	Role of PKR in Interferon Induction and Antiviral Response	1.34	0.103	0	EIF2S1,HSPA14,HSPA9,IFNG,IRF1,METAP2,MYD88,NPM1,PDGFA,STAT1,TNF,TP53
M_crypts_inter	iNOS Signaling	1.31	0.133	2	CD14,HMGA1,IFNG,IRF1,MYD88,STAT1
M_organoids_inter	LPS/IL-1 Mediated Inhibition of RXR Function	10.1	0.0893	NA	ALDH1A1,ALDH3B1,ALDH7A1,CYP3A5,FABP1,FMO1,GAL3ST2,GSTA5,GSTK1,GSTM2,GSTM5,Gstm6,GSTP1,IL18,MGST2,MGST3,PAPSS2,PPARA,SLC27A4,SULT2B1
M_organoids_inter	Xenobiotic Metabolism PXR Signaling Pathway	9.51	0.0938	3.3	ALDH1A1,ALDH3B1,ALDH7A1,Ces1g,CYP3A5,GAL3ST2,GSTA5,GSTK1,GSTM2,GSTM5,Gstm6,GSTP1,MGST2,MGST3,PRKACB,SULT2B1,Ugt1a7c,UGT2B28
M_organoids_inter	Glutathione-mediated Detoxification	9.36	0.281	3	ANPEP,GSTA5,GSTK1,GSTM2,GSTM5,GSTP1,MGST2,MGST3,NAT8
M_organoids_inter	Xenobiotic Metabolism CAR Signaling Pathway	8.73	0.0899	3.638	ALDH1A1,ALDH3B1,ALDH7A1,CYP3A5,FMO1,GAL3ST2,GSTA5,GSTK1,GSTM2,GSTM5,Gstm6,GSTP1,MGST2,MGST3,SULT2B1,Ugt1a7c,UGT2B28
M_organoids_inter	Xenobiotic Metabolism Signaling	6.77	0.0627	NA	ALDH1A1,ALDH3B1,ALDH7A1,Ces1g,CYP3A5,FMO1,GAL3ST2,GSTA5,GSTK1,GSTM2,GSTM5,Gstm6,GSTP1,MGST2,MGST3,SULT2B1,Ugt1a7c,UGT2B28
M_organoids_inter	Glutathione Redox Reactions I	6.07	0.25	2.449	GPX1,GSTK1,GSTM2,GSTP1,MGST2,MGST3
M_organoids_inter	Serotonin Degradation	5.33	0.119	2.121	ADH1C,ADH4,ALDH1A1,ALDH3B1,ALDH7A1,Ugt1a7c,UGT2A3,UGT2B28
M_organoids_inter	Aryl Hydrocarbon Receptor Signaling	5.19	0.0769	NA	ALDH1A1,ALDH3B1,ALDH7A1,GSTA5,GSTK1,GSTM2,GSTM5,Gstm6,GSTP1,MGST2,MGST3
M_organoids_inter	Xenobiotic Metabolism General Signaling Pathway	5.19	0.0769	3.317	GSTA5,GSTK1,GSTM2,GSTM5,Gstm6,GSTP1,MGST2,MGST3,PPARA,Ugt1a7c,UGT2B28
M_organoids_inter	Retinoate Biosynthesis I	5.13	0.176	1.633	ADH1C,ADH4,AKR1B10,ALDH1A1,RBP2,SDR16C5
M_organoids_inter	Noradrenaline and Adrenaline Degradation	5.05	0.171	1.633	ADH1C,ADH4,ALDH1A1,ALDH3B1,ALDH7A1,COMT
M_organoids_inter	Nicotine Degradation II	4.43	0.108	2.646	CYP2J2,CYP3A5,FMO1,POR,Ugt1a7c,UGT2A3,UGT2B28
M_organoids_inter	Ethanol Degradation II	4.09	0.156	1.342	ADH1C,ADH4,ALDH1A1,ALDH3B1,ALDH7A1
M_organoids_inter	NRF2-mediated Oxidative Stress Response	4.07	0.0582	NA	FMO1,GCLM,GSTA5,GSTK1,GSTM2,GSTM5,Gstm6,GSTP1,MGST2,MGST3,TXN
M_organoids_inter	Nicotine Degradation III	3.86	0.107	2.449	CYP2J2,CYP3A5,POR,Ugt1a7c,UGT2A3,UGT2B28
M_organoids_inter	Apelin Adipocyte Signaling Pathway	3.78	0.0854	2.646	GPX1,GSTK1,GSTM2,GSTP1,MGST2,MGST3,PRKACB
M_organoids_inter	Type I Diabetes Mellitus Signaling	3.73	0.0721	NA	BCL2,CHUK,GAD2,HLA-A,HLA-DQA1,HLA-DQB1,PTPRN,TRADD
M_organoids_inter	Melatonin Degradation I	3.69	0.1	2.449	CYP2J2,CYP3A5,POR,Ugt1a7c,UGT2A3,UGT2B28
M_organoids_inter	Antigen Presentation Pathway	3.67	0.128	NA	CD74,HLA-A,HLA-DQA1,HLA-DQB1,PSMB8
M_organoids_inter	PXR/RXR Activation	3.5	0.0923	NA	ALDH1A1,CYP3A5,GSTM2,PAPSS2,PPARA,PRKACB
M_organoids_inter	Superpathway of Melatonin Degradation	3.5	0.0923	2.449	CYP2J2,CYP3A5,POR,Ugt1a7c,UGT2A3,UGT2B28
M_organoids_inter	Tryptophan Degradation X (Mammalian, via Tryptamine)	3.4	0.16	NA	AKR1B10,ALDH1A1,ALDH3B1,ALDH7A1
M_organoids_inter	Guanosine Nucleotides Degradation III	3.25	0.25	NA	GDA,PNP,XDH
M_organoids_inter	Dopamine Degradation	3.09	0.133	1	ALDH1A1,ALDH3B1,ALDH7A1,COMT
M_organoids_inter	Neuroinflammation Signaling Pathway	2.9	0.04	1.265	BCL2,CHUK,CREB3L3,GABRB3,GAD2,HLA-A,HLA-DQA1,HLA-DQB1,IL18,P2RX7,PLA2G2F,SLC1A3
M_organoids_inter	Neuroprotective Role of THOP1 in Alzheimer's Disease	2.85	0.0598	-0.447	HLA-A,HPN,MME,PRKACB,Prss32,PRSS33,PRSS41
M_organoids_inter	Histamine Degradation	2.78	0.176	NA	ALDH1A1,ALDH3B1,ALDH7A1
M_organoids_inter	Purine Nucleotides Degradation II (Aerobic)	2.71	0.167	NA	GDA,PNP,XDH
M_organoids_inter	Oxidative Ethanol Degradation III	2.64	0.158	NA	ALDH1A1,ALDH3B1,ALDH7A1
M_organoids_inter	Fatty Acid Œ±-oxidation	2.57	0.15	NA	ALDH1A1,ALDH3B1,ALDH7A1
M_organoids_inter	Retinol Biosynthesis	2.54	0.0952	NA	AKR1B10,Ces1g,PNLIPRP1,RBP2
M_organoids_inter	Maturity Onset Diabetes of Young (MODY) Signaling	2.51	0.143	NA	ALDOB,FABP1,PDX1
M_organoids_inter	Putrescine Degradation III	2.51	0.143	NA	ALDH1A1,ALDH3B1,ALDH7A1
M_organoids_inter	Ethanol Degradation IV	2.39	0.13	NA	ALDH1A1,ALDH3B1,ALDH7A1
M_organoids_inter	PFKFB4 Signaling Pathway	2.39	0.087	1	CREB3L3,PFKFB4,PRKACB,XDH
M_organoids_inter	Role of Osteoblasts, Osteoclasts and Chondrocytes in Rheumatoid Arthritis	2.36	0.0409	NA	BCL2,BMP3,BMP7,CHUK,IL18,MMP14,SMO,TRADD,WNT5A
M_organoids_inter	Graft-versus-Host Disease Signaling	2.33	0.0833	NA	HLA-A,HLA-DQA1,HLA-DQB1,IL18
M_organoids_inter	Bupropion Degradation	2.29	0.12	NA	CYP2J2,CYP3A5,POR
M_organoids_inter	Myc Mediated Apoptosis Signaling	2.26	0.08	0	BCL2,CHUK,PRKACB,TRADD
M_organoids_inter	Production of Nitric Oxide and Reactive Oxygen Species in Macrophages	2.26	0.0426	2.646	APOA1,APOA4,APOB,CHUK,PPARA,PTPN6,RHOC,RND2
M_organoids_inter	RAR Activation	2.18	0.0412	NA	ADH1C,ADH4,AKR1B10,ALDH1A1,IL3RA,PRKACB,RBP2,SDR16C5
M_organoids_inter	IL-4 Signaling	2.14	0.0588	NA	HLA-A,HLA-DQA1,HLA-DQB1,IL13RA1,PTPN6
M_organoids_inter	CD28 Signaling in T Helper Cells	2.13	0.05	NA	CHUK,FYN,HLA-A,HLA-DQA1,HLA-DQB1,PTPN6
M_organoids_inter	Acetone Degradation I (to Methylglyoxal)	2.06	0.1	NA	CYP2J2,CYP3A5,POR
M_organoids_inter	Altered T Cell and B Cell Signaling in Rheumatoid Arthritis	2.04	0.0556	NA	CHUK,HLA-A,HLA-DQA1,HLA-DQB1,IL18
M_organoids_inter	FXR/RXR Activation	2.03	0.0476	NA	APOA1,APOA4,APOB,IL18,MTTP,PPARA
M_organoids_inter	Atherosclerosis Signaling	2.03	0.0476	NA	APOA1,APOA4,APOB,CCR2,IL18,PLA2G2F
M_organoids_inter	Nur77 Signaling in T Lymphocytes	2.01	0.0678	NA	BCL2,HLA-A,HLA-DQA1,HLA-DQB1
M_organoids_inter	Œ≥-glutamyl Cycle	2	0.182	NA	ANPEP,GCLM
M_organoids_inter	Osteoarthritis Pathway	1.97	0.0379	1.633	ALPP,ANXA2,CHUK,CREB3L3,DDR2,P2RX7,SMO,SPHK1
M_organoids_inter	Melanocyte Development and Pigmentation Signaling	1.96	0.0532	-1.342	BCL2,CREB3L3,PRKACB,PTPN6,RPS6KA6
M_organoids_inter	Leukotriene Biosynthesis	1.85	0.154	NA	MGST2,MGST3
M_organoids_inter	Urate Biosynthesis/Inosine 5'-phosphate Degradation	1.85	0.154	NA	PNP,XDH
M_organoids_inter	Pregnenolone Biosynthesis	1.85	0.154	NA	CYP4F11,MICAL2
M_organoids_inter	Xanthine and Xanthosine Salvage	1.85	1	NA	PNP
M_organoids_inter	D-mannose Degradation	1.85	1	NA	MPI
M_organoids_inter	B Cell Development	1.84	0.0833	NA	HLA-A,HLA-DQA1,HLA-DQB1
M_organoids_inter	Dendritic Cell Maturation	1.8	0.0383	2.646	CHUK,CREB3L3,DDR2,HLA-A,HLA-DQA1,HLA-DQB1,IL18
M_organoids_inter	Colanic Acid Building Blocks Biosynthesis	1.79	0.143	NA	MPI,UGDH
M_organoids_inter	Thyroid Hormone Metabolism II (via Conjugation and/or Degradation)	1.78	0.0789	NA	Ugt1a7c,UGT2A3,UGT2B28
M_organoids_inter	Hepatic Fibrosis Signaling Pathway	1.78	0.0299	0.302	BCL2,CHUK,CREB3L3,IL18,MYL9,PRKACB,RHOC,RND2,SMO,TRADD,WNT5A
M_organoids_inter	Adenosine Nucleotides Degradation II	1.73	0.133	NA	PNP,XDH
M_organoids_inter	Histidine Degradation VI	1.73	0.133	NA	CYP4F11,MICAL2
M_organoids_inter	PPARŒ±/RXRŒ± Activation	1.72	0.0368	0.378	ACADL,ADIPOR2,APOA1,CHUK,GPD2,PPARA,PRKACB
M_organoids_inter	Basal Cell Carcinoma Signaling	1.72	0.0556	NA	BMP3,BMP7,SMO,WNT5A
M_organoids_inter	T Helper Cell Differentiation	1.7	0.0548	NA	HLA-A,HLA-DQA1,HLA-DQB1,IL18
M_organoids_inter	Estrogen Biosynthesis	1.69	0.0732	NA	CYP2J2,CYP3A5,POR
M_organoids_inter	Ubiquinol-10 Biosynthesis (Eukaryotic)	1.63	0.118	NA	CYP4F11,MICAL2
M_organoids_inter	Methylglyoxal Degradation III	1.58	0.111	NA	ADH4,AKR1B10
M_organoids_inter	p38 MAPK Signaling	1.58	0.0424	NA	CREB3L3,IL18,PLA2G2F,RPS6KA6,TRADD
M_organoids_inter	UDP-D-xylose and UDP-D-glucuronate Biosynthesis	1.55	0.5	NA	UGDH
M_organoids_inter	Guanine and Guanosine Salvage I	1.55	0.5	NA	PNP
M_organoids_inter	Choline Degradation I	1.55	0.5	NA	ALDH7A1
M_organoids_inter	L-DOPA Degradation	1.55	0.5	NA	COMT
M_organoids_inter	Alanine Degradation III	1.55	0.5	NA	GPT
M_organoids_inter	Alanine Biosynthesis II	1.55	0.5	NA	GPT
M_organoids_inter	Sulfate Activation for Sulfonation	1.55	0.5	NA	PAPSS2
M_organoids_inter	Adenine and Adenosine Salvage I	1.55	0.5	NA	PNP
M_organoids_inter	Glutamate Dependent Acid Resistance	1.55	0.5	NA	GAD2
M_organoids_inter	Autoimmune Thyroid Disease Signaling	1.49	0.0612	NA	HLA-A,HLA-DQA1,HLA-DQB1
M_organoids_inter	The Visual Cycle	1.49	0.1	NA	AKR1B10,RBP2
M_organoids_inter	Inflammasome pathway	1.49	0.1	NA	IL18,P2RX7
M_organoids_inter	OX40 Signaling Pathway	1.41	0.0444	NA	BCL2,HLA-A,HLA-DQA1,HLA-DQB1
M_organoids_inter	IL-12 Signaling and Production in Macrophages	1.4	0.0379	NA	APOA1,APOA4,APOB,CHUK,IL18
M_organoids_inter	Prostate Cancer Signaling	1.39	0.044	NA	BCL2,CHUK,CREB3L3,GSTP1
M_organoids_inter	Death Receptor Signaling	1.39	0.044	2	BCL2,CHUK,PARP3,TRADD
M_organoids_inter	Uracil Degradation II (Reductive)	1.38	0.333	NA	UPB1
M_organoids_inter	1,25-dihydroxyvitamin D3 Biosynthesis	1.38	0.333	NA	POR
M_organoids_inter	Glutathione Biosynthesis	1.38	0.333	NA	GCLM
M_organoids_inter	Thymine Degradation	1.38	0.333	NA	UPB1
M_organoids_inter	Glycerol-3-phosphate Shuttle	1.38	0.333	NA	GPD2
M_organoids_inter	1D-myo-inositol Hexakisphosphate Biosynthesis V (from Ins(1,3,4)P3)	1.38	0.333	NA	ITPK1
M_organoids_inter	Human Embryonic Stem Cell Pluripotency	1.36	0.037	NA	BMP3,BMP7,SMO,SPHK1,WNT5A
M_organoids_inter	Vitamin-C Transport	1.35	0.0833	NA	STOM,TXN
M_organoids_inter	Ovarian Cancer Signaling	1.32	0.036	NA	BCL2,PRKACB,PTGS1,SMO,WNT5A
M_organoids_inter	MSP-RON Signaling Pathway	1.31	0.0517	NA	CCR2,IL3RA,ITGAM
M_crypts_aboral	Antigen Presentation Pathway	16.5	0.385	NA	B2M,CD74,CIITA,HLA-A,HLA-DMA,HLA-DMB,HLA-DQA1,HLA-DQB1,HLA-DRB5,HLA-G,IFNG,NLRC5,PSMB8,TAP1,TAP2
M_crypts_aboral	PD-1, PD-L1 cancer immunotherapy pathway	14.9	0.189	-2.683	B2M,CD247,CD274,CD28,FOXP3,HLA-A,HLA-DMA,HLA-DMB,HLA-DQA1,HLA-DQB1,HLA-DRB5,HLA-G,IFNG,IL2RA,IL2RB,LAT,LCK,LCP2,TNFRSF1B,ZAP70
M_crypts_aboral	Th1 Pathway	14.9	0.174	3.638	CCR5,CD247,CD274,CD28,CD3G,CD4,CD8A,CXCR3,HLA-A,HLA-DMA,HLA-DMB,HLA-DQA1,HLA-DQB1,HLA-DRB5,ICOS,IFNG,IRF1,ITGB2,RUNX3,STAT1,STAT4
M_crypts_aboral	Th1 and Th2 Activation Pathway	14.8	0.14	NA	CCR5,CD247,CD274,CD28,CD3G,CD4,CD8A,CXCR3,HLA-A,HLA-DMA,HLA-DMB,HLA-DQA1,HLA-DQB1,HLA-DRB5,ICOS,IFNG,IL2RA,IL2RB,IRF1,ITGB2,JAG2,RUNX3,STAT1,STAT4
M_crypts_aboral	iCOS-iCOSL Signaling in T Helper Cells	12.3	0.162	3.5	CAMK2B,CD247,CD28,CD3G,CD4,HLA-A,HLA-DMA,HLA-DMB,HLA-DQA1,HLA-DQB1,HLA-DRB5,ICOS,IL2RA,IL2RB,LAT,LCK,LCP2,ZAP70
M_crypts_aboral	Th2 Pathway	11.8	0.14	0.632	CCR5,CD247,CD28,CD3G,CD4,HLA-A,HLA-DMA,HLA-DMB,HLA-DQA1,HLA-DQB1,HLA-DRB5,ICOS,IFNG,IL2RA,IL2RB,ITGB2,JAG2,RUNX3,STAT4
M_crypts_aboral	T Helper Cell Differentiation	10.7	0.192	NA	CD28,FOXP3,HLA-A,HLA-DMA,HLA-DMB,HLA-DQA1,HLA-DQB1,HLA-DRB5,ICOS,IFNG,IL2RA,STAT1,STAT4,TNFRSF1B
M_crypts_aboral	Type I Diabetes Mellitus Signaling	10.2	0.144	2.646	CD247,CD28,CD3G,FASLG,HLA-A,HLA-DMA,HLA-DMB,HLA-DQA1,HLA-DQB1,HLA-DRB5,HLA-G,IFNG,IRF1,PTPRN,STAT1,TNFRSF1B
M_crypts_aboral	Allograft Rejection Signaling	9.73	0.163	NA	B2M,CD28,FASLG,H2-M2,H2-Q8,H2-T10,HLA-A,HLA-DMA,HLA-DMB,HLA-DQA1,HLA-DQB1,HLA-DRB5,HLA-G,IFNG
M_crypts_aboral	OX40 Signaling Pathway	9.46	0.156	NA	B2M,CD247,CD3G,CD4,H2-M2,H2-Q8,H2-T10,HLA-A,HLA-DMA,HLA-DMB,HLA-DQA1,HLA-DQB1,HLA-DRB5,HLA-G
M_crypts_aboral	Calcium-induced T Lymphocyte Apoptosis	9	0.182	2.887	CAPN2,CD247,CD3G,CD4,HLA-A,HLA-DMA,HLA-DMB,HLA-DQA1,HLA-DQB1,HLA-DRB5,LCK,ZAP70
M_crypts_aboral	Altered T Cell and B Cell Signaling in Rheumatoid Arthritis	8.42	0.144	NA	CD28,FASLG,HLA-A,HLA-DMA,HLA-DMB,HLA-DQA1,HLA-DQB1,HLA-DRB5,IFNG,TLR1,TLR2,TLR4,TLR6
M_crypts_aboral	Graft-versus-Host Disease Signaling	8.2	0.208	NA	CD28,FASLG,HLA-A,HLA-DMA,HLA-DMB,HLA-DQA1,HLA-DQB1,HLA-DRB5,HLA-G,IFNG
M_crypts_aboral	B Cell Development	8.19	0.25	NA	HLA-A,HLA-DMA,HLA-DMB,HLA-DQA1,HLA-DQB1,HLA-DRB5,IL7,IL7R,SPN
M_crypts_aboral	Neuroinflammation Signaling Pathway	8	0.0733	3.441	B2M,FASLG,GABRB3,HLA-A,HLA-DMA,HLA-DMB,HLA-DQA1,HLA-DQB1,HLA-DRB5,IDE,IFNG,NOX1,P2RX7,PLA2G10,PLA2G4C,PLA2G5,SLC1A3,STAT1,TLR1,TLR2,TLR4,TLR6
M_crypts_aboral	CD28 Signaling in T Helper Cells	7.79	0.117	2.449	CD247,CD28,CD3G,CD4,HLA-A,HLA-DMA,HLA-DMB,HLA-DQA1,HLA-DQB1,HLA-DRB5,LAT,LCK,LCP2,ZAP70
M_crypts_aboral	T Cell Exhaustion Signaling Pathway	7.28	0.0914	1	BATF,CD274,CD28,EOMES,HLA-A,HLA-DMA,HLA-DMB,HLA-DQA1,HLA-DQB1,HLA-DRB5,HLA-G,IFNG,LAG3,STAT1,STAT4,ZAP70
M_crypts_aboral	PKCŒ∏ Signaling in T Lymphocytes	7.19	0.0968	3.357	CAMK2B,CD247,CD28,CD3G,CD4,HLA-A,HLA-DMA,HLA-DMB,HLA-DQA1,HLA-DQB1,HLA-DRB5,LAT,LCK,LCP2,ZAP70
M_crypts_aboral	Communication between Innate and Adaptive Immune Cells	7.1	0.125	NA	B2M,CD28,CD4,CD8A,HLA-A,HLA-DRB5,HLA-G,IFNG,TLR1,TLR2,TLR4,TLR6
M_crypts_aboral	Role of NFAT in Regulation of the Immune Response	7.08	0.0884	3.357	CD247,CD28,CD3G,CD4,GNG2,HLA-A,HLA-DMA,HLA-DMB,HLA-DQA1,HLA-DQB1,HLA-DRB5,LAT,LCK,LCP2,PLCB3,ZAP70
M_crypts_aboral	Dendritic Cell Maturation	7.01	0.0874	3.357	B2M,DDR2,FSCN1,HLA-A,HLA-DMA,HLA-DMB,HLA-DQA1,HLA-DQB1,HLA-DRB5,IRF8,PLCB3,STAT1,STAT4,TLR2,TLR4,TNFRSF1B
M_crypts_aboral	Autoimmune Thyroid Disease Signaling	6.94	0.184	NA	CD28,FASLG,HLA-A,HLA-DMA,HLA-DMB,HLA-DQA1,HLA-DQB1,HLA-DRB5,HLA-G
M_crypts_aboral	Primary Immunodeficiency Signaling	6.85	0.18	NA	CD4,CD8A,CIITA,ICOS,IL7R,LCK,TAP1,TAP2,ZAP70
M_crypts_aboral	Systemic Lupus Erythematosus In T Cell Signaling Pathway	6.55	0.0631	3.153	B2M,CD247,CD28,CD3G,FASLG,FOXP3,H2-M2,H2-Q8,H2-T10,HLA-A,HLA-DMA,HLA-DMB,HLA-DQA1,HLA-DQB1,HLA-DRB5,HLA-G,ICOS,LAT,RHOBTB1,Trac,Trbc2
M_crypts_aboral	Crosstalk between Dendritic Cells and Natural Killer Cells	6.5	0.124	2.121	CAMK2B,CD28,FASLG,FSCN1,HLA-A,HLA-DRB5,HLA-G,IFNG,IL2RB,TLR4,TNFRSF1B
M_crypts_aboral	Nur77 Signaling in T Lymphocytes	6.21	0.153	NA	CD247,CD28,CD3G,HLA-A,HLA-DMA,HLA-DMB,HLA-DQA1,HLA-DQB1,HLA-DRB5
M_crypts_aboral	CTLA4 Signaling in Cytotoxic T Lymphocytes	5.58	0.112	NA	B2M,CD247,CD28,CD3G,CD8A,HLA-A,LAT,LCK,LCP2,ZAP70
M_crypts_aboral	Necroptosis Signaling Pathway	5.55	0.0828	0.832	CAMK2B,CAPN2,DAPK1,FASLG,MERTK,MLKL,PLA2G10,PLA2G4C,PLA2G5,STAT1,TLR4,TNFRSF1B,ZBP1
M_crypts_aboral	Cdc42 Signaling	5.25	0.0778	NA	B2M,CD247,CD3G,H2-M2,H2-Q8,H2-T10,HLA-A,HLA-DMA,HLA-DMB,HLA-DQA1,HLA-DQB1,HLA-DRB5,HLA-G
M_crypts_aboral	Natural Killer Cell Signaling	5.15	0.0711	2.138	B2M,CD247,FASLG,HLA-A,HLA-G,IFNG,IL18RAP,IL2RB,LAT,LCK,LCP2,SH2D1A,STAT4,ZAP70
M_crypts_aboral	MIF-mediated Glucocorticoid Regulation	4.69	0.176	1.633	CD14,CD74,PLA2G10,PLA2G4C,PLA2G5,TLR4
M_crypts_aboral	Interferon Signaling	4.55	0.167	2.449	IFITM3,IFNG,IRF1,PSMB8,STAT1,TAP1
M_crypts_aboral	MIF Regulation of Innate Immunity	4.15	0.143	1.633	CD14,CD74,PLA2G10,PLA2G4C,PLA2G5,TLR4
M_crypts_aboral	T Cell Receptor Signaling	4.13	0.0857	NA	CD247,CD28,CD3G,CD4,CD8A,LAT,LCK,LCP2,ZAP70
M_crypts_aboral	Phospholipase C Signaling	3.88	0.0545	1.265	ADCY1,ARHGEF10,CD247,CD3G,GNG2,LAT,LCK,LCP2,PLA2G10,PLA2G4C,PLA2G5,PLCB3,RHOBTB1,ZAP70
M_crypts_aboral	FAT10 Signaling Pathway	3.69	0.222	2	IFNG,PSME1,PSME2,UBD
M_crypts_aboral	Cytotoxic T Lymphocyte-mediated Apoptosis of Target Cells	3.6	0.147	NA	B2M,CD247,CD3G,FASLG,HLA-A
M_crypts_aboral	Toll-like Receptor Signaling	3.52	0.0921	2	CD14,TLR1,TLR2,TLR4,TLR6,TRAF4,UBD
M_crypts_aboral	iNOS Signaling	3.03	0.111	2	CD14,IFNG,IRF1,STAT1,TLR4
M_crypts_aboral	IL-15 Production	2.97	0.0661	0.707	DDR2,FGFR3,IRF1,LCK,MERTK,ROR2,STAT1,ZAP70
M_crypts_aboral	Colorectal Cancer Metastasis Signaling	2.88	0.0474	2.111	ADCY1,GNG2,IFNG,MMP14,MMP25,RHOBTB1,STAT1,TLR1,TLR2,TLR4,TLR6,WNT5A
M_crypts_aboral	Hematopoiesis from Pluripotent Stem Cells	2.86	0.102	NA	CD247,CD3G,CD4,CD8A,IL7
M_crypts_aboral	Caveolar-mediated Endocytosis Signaling	2.83	0.0822	NA	B2M,HLA-A,ITGAD,ITGAE,ITGB2,ITGB7
M_crypts_aboral	Sperm Motility	2.82	0.0493	0	DDR2,FGFR3,LCK,MERTK,PLA2G10,PLA2G4C,PLA2G5,PLCB3,ROR2,SLC16A10,ZAP70
M_crypts_aboral	TREM1 Signaling	2.77	0.08	2.449	CIITA,NLRC5,TLR1,TLR2,TLR4,TLR6
M_crypts_aboral	IL-12 Signaling and Production in Macrophages	2.73	0.0606	NA	ALOX15,IFNG,IRF1,IRF8,STAT1,STAT4,TLR2,TLR4
M_crypts_aboral	Protein Ubiquitination Pathway	2.6	0.044	NA	B2M,Dnajb3,HLA-A,IFNG,PSMA5,PSMB10,PSMB8,PSME1,PSME2,TAP1,TAP2,UBD
M_crypts_aboral	Role of Macrophages, Fibroblasts and Endothelial Cells in Rheumatoid Arthritis	2.57	0.0417	NA	CAMK2B,IL18RAP,IL7,PLCB3,ROR2,SFRP5,TLR1,TLR2,TLR4,TLR6,TNFRSF1B,TRAF4,WNT5A
M_crypts_aboral	MSP-RON Signaling Pathway	2.53	0.0862	NA	CCR2,IFNG,ITGB2,TLR2,TLR4
M_crypts_aboral	IL-4 Signaling	2.49	0.0706	NA	HLA-A,HLA-DMA,HLA-DMB,HLA-DQA1,HLA-DQB1,HLA-DRB5
M_crypts_aboral	p38 MAPK Signaling	2.4	0.0593	1.89	FASLG,IL18RAP,PLA2G10,PLA2G4C,PLA2G5,STAT1,TNFRSF1B
M_crypts_aboral	Inflammasome pathway	2.35	0.15	NA	AIM2,P2RX7,TLR4
M_crypts_aboral	Hepatic Fibrosis / Hepatic Stellate Cell Activation	2.34	0.0484	NA	CCR5,CD14,CXCR3,FASLG,IFNG,IL18RAP,STAT1,TLR4,TNFRSF1B
M_crypts_aboral	Eicosanoid Signaling	2.29	0.0758	NA	ALOX15,CYSLTR2,PLA2G10,PLA2G4C,PLA2G5
M_crypts_aboral	CCR5 Signaling in Macrophages	2.28	0.0638	NA	CCR5,CD247,CD3G,CD4,FASLG,GNG2
M_crypts_aboral	Phagosome Formation	2.27	0.056	NA	ITGB2,PLCB3,RHOBTB1,TLR1,TLR2,TLR4,TLR6
M_crypts_aboral	Atherosclerosis Signaling	2.25	0.0556	NA	ALOX15,CCR2,IFNG,ITGB2,PLA2G10,PLA2G4C,PLA2G5
M_crypts_aboral	Polyamine Regulation in Colon Cancer	2.24	0.136	NA	PSME1,PSME2,SAT2
M_crypts_aboral	Role of JAK1 and JAK3 in Œ≥c Cytokine Signaling	2.2	0.0725	NA	IL2RA,IL2RB,IL7,IL7R,STAT1
M_crypts_aboral	Stearate Biosynthesis I (Animals)	2.09	0.0851	1	ACOT2,ACSBG1,ACSL6,CYP4A11
M_crypts_aboral	Pathogenesis of Multiple Sclerosis	2.02	0.222	NA	CCR5,CXCR3
M_crypts_aboral	IL-7 Signaling Pathway	1.98	0.0641	1.342	IFNG,Ighg2c,IL7,IL7R,STAT1
M_crypts_aboral	NF-Œ∫B Signaling	1.94	0.0447	2.121	FGFR3,LCK,TLR1,TLR2,TLR4,TLR6,TNFRSF1B,ZAP70
M_crypts_aboral	Glycine Betaine Degradation	1.93	0.2	NA	BHMT2,DMGDH
M_crypts_aboral	Hepatic Cholestasis	1.86	0.0432	NA	ADCY1,CD14,FASLG,IFNG,IL18RAP,TLR4,TNFRSF1B,TNFSF8
M_crypts_aboral	Role of PKR in Interferon Induction and Antiviral Response	1.84	0.0513	1.633	FASLG,IFNG,IRF1,NPM1,STAT1,TLR4
M_crypts_aboral	Neuroprotective Role of THOP1 in Alzheimer's Disease	1.84	0.0513	NA	Gzmb,HLA-A,HLA-G,IDE,IFNG,PRSS41
M_crypts_aboral	Production of Nitric Oxide and Reactive Oxygen Species in Macrophages	1.82	0.0426	2.646	IFNG,IRF1,IRF8,RHOBTB1,STAT1,TLR2,TLR4,TNFRSF1B
M_crypts_aboral	G Protein Signaling Mediated by Tubby	1.82	0.0968	NA	GNG2,LCK,PLCB3
M_crypts_aboral	Role of Pattern Recognition Receptors in Recognition of Bacteria and Viruses	1.8	0.0455	2	FASLG,IFNG,TLR1,TLR2,TLR4,TLR6,TNFSF8
M_crypts_aboral	LXR/RXR Activation	1.77	0.0496	-1.342	C4A/C4B,CD14,IL18RAP,MLXIPL,TLR4,TNFRSF1B
M_crypts_aboral	Regulation of IL-2 Expression in Activated and Anergic T Lymphocytes	1.75	0.0562	NA	CD247,CD28,CD3G,LAT,ZAP70
M_crypts_aboral	Circadian Rhythm Signaling	1.74	0.0909	NA	PER2,PER3,VIPR2
M_crypts_aboral	Cardiac Hypertrophy Signaling (Enhanced)	1.71	0.0308	0.832	ADCY1,CAMK2B,FASLG,FGFR3,GNG2,IFNG,IL18RAP,IL2RA,IL2RB,IL7R,PLCB3,SMPDL3B,TNFRSF1B,TNFSF8,WNT5A
M_crypts_aboral	Fatty Acid Activation	1.71	0.154	NA	ACSBG1,ACSL6
M_crypts_aboral	Glucocorticoid Biosynthesis	1.71	0.154	NA	CYP17A1,HSD3B1
M_crypts_aboral	Tec Kinase Signaling	1.66	0.0427	2	FASLG,GNG2,LCK,RHOBTB1,STAT1,STAT4,TLR4
M_crypts_aboral	Phospholipases	1.66	0.0635	0	PLA2G10,PLA2G4C,PLA2G5,PLCB3
M_crypts_aboral	Notch Signaling	1.61	0.0811	NA	DLL3,DTX1,JAG2
M_crypts_aboral	Antiproliferative Role of TOB in T Cell Signaling	1.55	0.0769	NA	CD247,CD28,CD3G
M_crypts_aboral	Androgen Biosynthesis	1.53	0.125	NA	CYP17A1,HSD3B1
M_crypts_aboral	Œ≥-linolenate Biosynthesis II (Animals)	1.48	0.118	NA	ACSBG1,ACSL6
M_crypts_aboral	Mitochondrial L-carnitine Shuttle Pathway	1.48	0.118	NA	ACSBG1,ACSL6
M_crypts_aboral	Granulocyte Adhesion and Diapedesis	1.47	0.0389	NA	Cxcl9,IL18RAP,ITGB2,MMP14,MMP25,THY1,TNFRSF1B
M_crypts_aboral	Role of Osteoblasts, Osteoclasts and Chondrocytes in Rheumatoid Arthritis	1.47	0.0364	NA	BMP3,IFNG,IL18RAP,IL7,MMP14,SFRP5,TNFRSF1B,WNT5A
M_crypts_aboral	LPS/IL-1 Mediated Inhibition of RXR Function	1.43	0.0357	1.633	ACSBG1,ACSL6,CD14,CYP4A11,IL18RAP,SCARB1,TLR4,TNFRSF1B
M_crypts_aboral	FAT10 Cancer Signaling Pathway	1.37	0.0652	NA	IFNG,TNFRSF1B,UBD
M_crypts_aboral	Systemic Lupus Erythematosus In B Cell Signaling Pathway	1.35	0.0327	1	CD5,FASLG,IFNG,LCK,SHC2,STAT1,TMEM173,TNFSF8,TRAF4
M_crypts_aboral	Role of MAPK Signaling in the Pathogenesis of Influenza	1.33	0.05	NA	IFNG,PLA2G10,PLA2G4C,PLA2G5
M_crypts_aboral	Chemokine Signaling	1.33	0.05	0	CAMK2B,CCR5,NOX1,PLCB3
M_crypts_aboral	Fc Epsilon RI Signaling	1.31	0.0427	1.342	LAT,LCP2,PLA2G10,PLA2G4C,PLA2G5
M_organoids_aboral	Uracil Degradation II (Reductive)	2.16	0.333	NA	UPB1
M_organoids_aboral	Thymine Degradation	2.16	0.333	NA	UPB1
M_organoids_aboral	Neuroinflammation Signaling Pathway	1.48	0.01	NA	GABRB3,IDE,P2RX7
M_organoids_aboral	Inflammasome pathway	1.34	0.05	NA	P2RX7
F_crypts_oral	Antigen Presentation Pathway	12.1	0.359	NA	CD74,CIITA,HLA-A,HLA-DMA,HLA-DMB,HLA-DQA1,HLA-DQB1,HLA-DRB5,HLA-E,HLA-G,PSMB8,TAP1,TAP2,TAPBP
F_crypts_oral	Graft-versus-Host Disease Signaling	6.26	0.208	NA	CD28,HLA-A,HLA-DMA,HLA-DMB,HLA-DQA1,HLA-DQB1,HLA-DRB5,HLA-E,HLA-G,IL33
F_crypts_oral	Autoimmune Thyroid Disease Signaling	5.21	0.184	NA	CD28,HLA-A,HLA-DMA,HLA-DMB,HLA-DQA1,HLA-DQB1,HLA-DRB5,HLA-E,HLA-G
F_crypts_oral	Neuroprotective Role of THOP1 in Alzheimer's Disease	4.72	0.111	2.828	AGT,C1R,HGFAC,HLA-A,HLA-E,HLA-G,KLK3,PRSS16,PRSS2,PRSS27,PRSS3,Prss32,SST
F_crypts_oral	Nur77 Signaling in T Lymphocytes	4.53	0.153	NA	CAMK4,CD28,HLA-A,HLA-DMA,HLA-DMB,HLA-DQA1,HLA-DQB1,HLA-DRB5,NR4A1
F_crypts_oral	B Cell Development	4.34	0.194	NA	HLA-A,HLA-DMA,HLA-DMB,HLA-DQA1,HLA-DQB1,HLA-DRB5,IL7R
F_crypts_oral	Type I Diabetes Mellitus Signaling	4.28	0.108	NA	CD28,GAD2,HLA-A,HLA-DMA,HLA-DMB,HLA-DQA1,HLA-DQB1,HLA-DRB5,HLA-E,HLA-G,PTPRN,SOCS3
F_crypts_oral	Calcium-induced T Lymphocyte Apoptosis	4.13	0.136	0.333	CAMK4,HLA-A,HLA-DMA,HLA-DMB,HLA-DQA1,HLA-DQB1,HLA-DRB5,NR4A1,PRKD3
F_crypts_oral	STAT3 Pathway	4.07	0.0963	-0.447	CISH,CSF2RB,FGFR2,IL15RA,IL17RC,IL17RE,IL3RA,IL7R,PIM1,RASD1,RASD2,SOCS3,VEGFA
F_crypts_oral	T Cell Exhaustion Signaling Pathway	4.02	0.0857	1	BCL6,CD28,FOS,HLA-A,HLA-DMA,HLA-DMB,HLA-DQA1,HLA-DQB1,HLA-DRB5,HLA-E,HLA-G,RASD1,RASD2,TNFRSF14,VEGFA
F_crypts_oral	IL-4 Signaling	3.97	0.118	NA	HLA-A,HLA-DMA,HLA-DMB,HLA-DQA1,HLA-DQB1,HLA-DRB5,INPP5F,NR3C2,RASD1,RASD2
F_crypts_oral	T Helper Cell Differentiation	3.79	0.123	NA	BCL6,CD28,HLA-A,HLA-DMA,HLA-DMB,HLA-DQA1,HLA-DQB1,HLA-DRB5,RORC
F_crypts_oral	Neuroinflammation Signaling Pathway	3.62	0.0667	2.668	CSF1R,CYBB,FOS,GABRA1,GABRB3,GAD2,HLA-A,HLA-DMA,HLA-DMB,HLA-DQA1,HLA-DQB1,HLA-DRB5,HLA-E,KLK3,MAPK4,MAPK6,MFGE8,P2RX7,PLA2G5,TLR1
F_crypts_oral	Dendritic Cell Maturation	3.28	0.0765	1.732	CD83,COL18A1,DDR2,HLA-A,HLA-DMA,HLA-DMB,HLA-DQA1,HLA-DQB1,HLA-DRB5,HLA-E,IL33,IRF8,PLCD1,PLCH2
F_crypts_oral	Allograft Rejection Signaling	3.25	0.105	NA	CD28,HLA-A,HLA-DMA,HLA-DMB,HLA-DQA1,HLA-DQB1,HLA-DRB5,HLA-E,HLA-G
F_crypts_oral	Crosstalk between Dendritic Cells and Natural Killer Cells	3.14	0.101	1.633	CD28,CD83,CSF2RB,HLA-A,HLA-DRB5,HLA-E,HLA-G,IL15RA,IL3RA
F_crypts_oral	4-hydroxyproline Degradation I	3.13	1	NA	ALDH4A1,HOGA1
F_crypts_oral	Altered T Cell and B Cell Signaling in Rheumatoid Arthritis	3.1	0.1	NA	CD28,HLA-A,HLA-DMA,HLA-DMB,HLA-DQA1,HLA-DQB1,HLA-DRB5,IL33,TLR1
F_crypts_oral	Systemic Lupus Erythematosus In T Cell Signaling Pathway	3.05	0.0601	1.342	BCL6,CAMK4,CASP4,CD28,EZR,FOS,GADD45A,HLA-A,HLA-DMA,HLA-DMB,HLA-DQA1,HLA-DQB1,HLA-DRB5,HLA-E,HLA-G,RASD1,RASD2,RHOB,RHOU,RORC
F_crypts_oral	Cardiac Hypertrophy Signaling (Enhanced)	3.01	0.0534	0.426	ADCY5,AGT,CACNA1A,CAMK4,CSF2RB,CYBB,EDN1,FGF14,FGF9,FGFR2,IL15RA,IL17RC,IL17RE,IL33,IL3RA,IL7R,INPP5F,NPR1,PDE11A,PLCD1,PLCH2,PRKD3,RASD1,RASD2,SMPDL3B,TNFSF8
F_crypts_oral	Senescence Pathway	2.8	0.0618	2.668	CACNA1A,CAMK4,CAPN11,CDC25C,DLAT,E2F2,FOXO3,GADD45A,GADD45B,GADD45G,HBP1,MAPK4,MAPK6,RASD1,RASD2,SERPINE1,TMEM173
F_crypts_oral	Apelin Adipocyte Signaling Pathway	2.75	0.0976	1.89	ADCY5,CYBB,GSTP1,MAPK4,MAPK6,PPARGC1A,PRKAA2,PRKAG3
F_crypts_oral	Circadian Rhythm Signaling	2.73	0.152	NA	ARNTL,CRY1,NR1D1,PER1,PER3
F_crypts_oral	Endothelin-1 Signaling	2.69	0.0691	0.905	ADCY5,CASP4,EDN1,FOS,MAPK4,MAPK6,PLA2G5,PLCD1,PLCH2,PRKD3,PTGS1,RASD1,RASD2
F_crypts_oral	Proline Degradation	2.66	0.667	NA	ALDH4A1,LOC102724788/PRODH
F_crypts_oral	Xenobiotic Metabolism Signaling	2.61	0.0592	NA	ALDH4A1,CAMK4,CES1,CHST11,CYP3A5,FMO1,GAL3ST2,GSTA3,GSTP1,HS6ST1,MAF,MGMT,NQO2,PPARGC1A,PRKD3,RASD1,RASD2
F_crypts_oral	PD-1, PD-L1 cancer immunotherapy pathway	2.6	0.0849	-2.333	CD28,HLA-A,HLA-DMA,HLA-DMB,HLA-DQA1,HLA-DQB1,HLA-DRB5,HLA-E,HLA-G
F_crypts_oral	Polyamine Regulation in Colon Cancer	2.57	0.182	NA	AZIN1,MAX,MXD1,SAT2
F_crypts_oral	OX40 Signaling Pathway	2.49	0.0889	NA	HLA-A,HLA-DMA,HLA-DMB,HLA-DQA1,HLA-DQB1,HLA-DRB5,HLA-E,HLA-G
F_crypts_oral	LPS/IL-1 Mediated Inhibition of RXR Function	2.45	0.0625	-2	ABCA1,ALDH4A1,CHST11,CPT1A,CYP3A5,FMO1,GAL3ST2,GSTA3,GSTP1,HMGCS2,HS6ST1,IL33,MGMT,PPARGC1A
F_crypts_oral	PKCŒ∏ Signaling in T Lymphocytes	2.44	0.071	2.121	CACNA1A,CD28,FOS,HLA-A,HLA-DMA,HLA-DMB,HLA-DQA1,HLA-DQB1,HLA-DRB5,RASD1,RASD2
F_crypts_oral	Th2 Pathway	2.38	0.0735	NA	CD28,HLA-A,HLA-DMA,HLA-DMB,HLA-DQA1,HLA-DQB1,HLA-DRB5,IL33,MAF,SOCS3
F_crypts_oral	Oleate Biosynthesis II (Animals)	2.33	0.231	NA	SCD,Scd2,UFSP1
F_crypts_oral	Communication between Innate and Adaptive Immune Cells	2.32	0.0833	NA	CD28,CD83,HLA-A,HLA-DRB5,HLA-E,HLA-G,IL33,TLR1
F_crypts_oral	Apelin Liver Signaling Pathway	2.29	0.154	0	AGT,COL18A1,EDN1,EDN3
F_crypts_oral	CD28 Signaling in T Helper Cells	2.24	0.075	NA	CAMK4,CD28,FOS,HLA-A,HLA-DMA,HLA-DMB,HLA-DQA1,HLA-DQB1,HLA-DRB5
F_crypts_oral	Th1 Pathway	2.22	0.0744	1	CD28,HLA-A,HLA-DMA,HLA-DMB,HLA-DQA1,HLA-DQB1,HLA-DRB5,NFIL3,SOCS3
F_crypts_oral	Th1 and Th2 Activation Pathway	2.13	0.0643	NA	CD28,HLA-A,HLA-DMA,HLA-DMB,HLA-DQA1,HLA-DQB1,HLA-DRB5,IL33,MAF,NFIL3,SOCS3
F_crypts_oral	Adrenomedullin signaling pathway	2.09	0.0609	1.265	ADCY5,CAMK4,FOS,IL33,MAPK4,MAPK6,MAX,NPR1,PLCD1,PLCH2,RASD1,RASD2
F_crypts_oral	PXR/RXR Activation	2.07	0.0923	NA	CPT1A,CYP3A5,FOXO3,HMGCS2,PPARGC1A,SCD
F_crypts_oral	Sperm Motility	2.07	0.0583	-0.378	CAMK4,CSF1R,DDR2,EPHA2,FGFR2,NPR1,PLA2G5,PLCD1,PLCH2,PRKD3,SLC9A5,TNK2,TWF1
F_crypts_oral	PI3K/AKT Signaling	2.05	0.0629	NA	CSF2RB,FOXO3,GDF15,IL15RA,IL17RC,IL17RE,IL3RA,IL7R,INPP5F,RASD1,RASD2
F_crypts_oral	White Adipose Tissue Browning Pathway	2.05	0.0698	1.667	ADCY5,CACNA1A,CAMKK2,FGFR2,NPR1,PPARGC1A,PRKAA2,PRKAG3,VEGFA
F_crypts_oral	Estrogen Receptor Signaling	2.04	0.0518	1.698	ADCY5,AGT,CACNA1A,FOS,FOXO3,FOXO6,MED12L,MMP14,PLCD1,PLCH2,PPARGC1A,PRKAA2,PRKAG3,PRKD3,RASD1,RASD2,VEGFA
F_crypts_oral	Role of NFAT in Regulation of the Immune Response	1.95	0.0608	1.667	CAMK4,CD28,FOS,HLA-A,HLA-DMA,HLA-DMB,HLA-DQA1,HLA-DQB1,HLA-DRB5,RASD1,RASD2
F_crypts_oral	iCOS-iCOSL Signaling in T Helper Cells	1.95	0.0721	1.414	CAMK4,CD28,HLA-A,HLA-DMA,HLA-DMB,HLA-DQA1,HLA-DQB1,HLA-DRB5
F_crypts_oral	GM-CSF Signaling	1.92	0.0857	NA	CISH,CSF2RB,PIM1,RASD1,RASD2,RUNX1
F_crypts_oral	Apelin Endothelial Signaling Pathway	1.87	0.0696	0.447	ADCY5,CAMK4,FOS,PRKAA2,PRKAG3,PRKD3,RASD1,RASD2
F_crypts_oral	GADD45 Signaling	1.85	0.158	NA	GADD45A,GADD45B,GADD45G
F_crypts_oral	Apelin Muscle Signaling Pathway	1.85	0.158	NA	PPARGC1A,PRKAA2,PRKAG3
F_crypts_oral	Sirtuin Signaling Pathway	1.84	0.0515	1.069	ABCA1,ACSS2,ARNTL,CPT1A,EPAS1,FOXO3,GADD45A,GADD45B,GADD45G,HMGCS2,MAPK4,MAPK6,PPARGC1A,PRKAA2,SCNN1A
F_crypts_oral	NRF2-mediated Oxidative Stress Response	1.82	0.0582	-0.447	FKBP5,FMO1,FOS,GSTA3,GSTP1,HERPUD1,MAF,NQO2,PRKD3,RASD1,RASD2
F_crypts_oral	Leptin Signaling in Obesity	1.81	0.0811	NA	ADCY5,GHRL,PLCD1,PLCH2,POMC,SOCS3
F_crypts_oral	Cholecystokinin/Gastrin-mediated Signaling	1.78	0.0672	0.816	FOS,IL33,PRKD3,RASD1,RASD2,RHOB,RHOU,SST
F_crypts_oral	Cdc42 Signaling	1.78	0.0599	NA	FOS,HLA-A,HLA-DMA,HLA-DMB,HLA-DQA1,HLA-DQB1,HLA-DRB5,HLA-E,HLA-G,TNK2
F_crypts_oral	Salvage Pathways of Pyrimidine Ribonucleotides	1.77	0.0722	2.449	AK7,APOBEC1,APOBEC3B,MAPK6,PIM1,PRKAA2,UPP1
F_crypts_oral	Corticotropin Releasing Hormone Signaling	1.74	0.0621	-1.414	ADCY5,CACNA1A,CAMK4,FOS,NPR1,NR4A1,POMC,PRKD3,VEGFA
F_crypts_oral	Heparan Sulfate Biosynthesis	1.7	0.0769	1.633	B3GALT6,CHST11,EXT1,EXTL1,GAL3ST2,HS6ST1
F_crypts_oral	MSP-RON Signaling Pathway	1.68	0.0862	NA	CCR2,CSF2RB,IL3RA,ITGAM,KLK3
F_crypts_oral	IL-3 Signaling	1.68	0.0759	0	CSF2RB,FOS,IL3RA,PRKD3,RASD1,RASD2
F_crypts_oral	Phagosome Formation	1.67	0.064	NA	ITGAM,MBL2,PLCD1,PLCH2,PRKD3,RHOB,RHOU,TLR1
F_crypts_oral	14-3-3-mediated Signaling	1.63	0.063	0	FOS,PLCD1,PLCH2,PRKD3,RASD1,RASD2,TUBB2B,TUBB3
F_crypts_oral	SPINK1 Pancreatic Cancer Pathway	1.62	0.0833	-2.236	CELA1,CPN1,KLK3,PRSS2,PRSS3
F_crypts_oral	Apelin Cardiac Fibroblast Signaling Pathway	1.62	0.13	NA	PRKAA2,PRKAG3,SERPINE1
F_crypts_oral	Role of Macrophages, Fibroblasts and Endothelial Cells in Rheumatoid Arthritis	1.6	0.0481	NA	CAMK4,FOS,IL17RC,IL33,PLCD1,PLCH2,PRKD3,PRSS2,PRSS3,RASD1,RASD2,SFRP5,SOCS3,TLR1,VEGFA
F_crypts_oral	Acute Phase Response Signaling	1.59	0.0559	0	AGT,APOH,C1R,FOS,IL33,MBL2,RASD1,RASD2,SERPINE1,SOCS3
F_crypts_oral	Xanthine and Xanthosine Salvage	1.56	1	NA	PNP
F_crypts_oral	VEGF Family Ligand-Receptor Interactions	1.56	0.0714	1	FOS,PLA2G5,PRKD3,RASD1,RASD2,VEGFA
F_crypts_oral	CDK5 Signaling	1.54	0.0648	-1.342	ADCY5,CACNA1A,LAMC1,MAPK4,MAPK6,RASD1,RASD2
F_crypts_oral	Thrombopoietin Signaling	1.54	0.0794	NA	FOS,PRKD3,RASD1,RASD2,THPO
F_crypts_oral	Œ≥-glutamyl Cycle	1.46	0.182	NA	ANPEP,GGT7
F_crypts_oral	Acute Myeloid Leukemia Signaling	1.46	0.0674	NA	CSF1R,CSF2RB,PIM1,RASD1,RASD2,RUNX1
F_crypts_oral	Xenobiotic Metabolism CAR Signaling Pathway	1.45	0.0529	1.897	ALDH4A1,CHST11,CYP3A5,FMO1,GAL3ST2,GSTA3,GSTP1,HS6ST1,PPARGC1A,PRKD3
F_crypts_oral	HIF1Œ± Signaling	1.45	0.0619	NA	EDN1,MAPK4,MAPK6,MMP14,RASD1,RASD2,VEGFA
F_crypts_oral	PI3K Signaling in B Lymphocytes	1.45	0.058	-0.447	CAMK4,FOS,FOXO3,PIK3AP1,PLCD1,PLCH2,RASD1,RASD2
F_crypts_oral	PPARŒ±/RXRŒ± Activation	1.44	0.0526	1.342	ABCA1,ACAA1,ADCY5,PLCD1,PLCH2,PPARGC1A,PRKAA2,PRKAG3,RASD1,RASD2
F_crypts_oral	Xenobiotic Metabolism PXR Signaling Pathway	1.41	0.0521	1.265	ALDH4A1,CES1,CHST11,CYP3A5,GAL3ST2,GSTA3,GSTP1,HS6ST1,PPARGC1A,PRKD3
F_crypts_oral	nNOS Signaling in Neurons	1.41	0.0851	NA	CAMK4,CAPN11,PRKD3,RASD1
F_crypts_oral	Role of JAK1 and JAK3 in Œ≥c Cytokine Signaling	1.4	0.0725	NA	IL15RA,IL7R,RASD1,RASD2,SOCS3
F_crypts_oral	Endocannabinoid Cancer Inhibition Pathway	1.37	0.0559	1.134	ADCY5,CAMKK2,CASP4,NUPR1,PRKAA2,PRKAG3,TRIB3,VEGFA
F_crypts_oral	Heparan Sulfate Biosynthesis (Late Stages)	1.35	0.0704	1.342	CHST11,EXT1,EXTL1,GAL3ST2,HS6ST1
F_crypts_oral	Gap Junction Signaling	1.34	0.0505	NA	ADCY5,GJB3,NPR1,PLCD1,PLCH2,PRKD3,RASD1,RASD2,TUBB2B,TUBB3
F_crypts_oral	Hepatic Fibrosis Signaling Pathway	1.33	0.0435	2	AGT,CACNA1A,CAMK4,COL18A1,CYBB,EDN1,FOS,IL33,KLF9,PRKD3,RASD1,RASD2,RHOB,RHOU,SERPINE1,VEGFA
F_crypts_oral	Melatonin Signaling	1.33	0.0694	-1.342	CAMK4,PLCD1,PLCH2,PRKD3,RORC
F_crypts_oral	Primary Immunodeficiency Signaling	1.33	0.08	NA	CIITA,IL7R,TAP1,TAP2
F_crypts_oral	Acyl-CoA Hydrolysis	1.32	0.154	NA	ACOT2,ACOT8
F_crypts_oral	Leukotriene Biosynthesis	1.32	0.154	NA	ALOX5,GGT7
F_crypts_oral	Bile Acid Biosynthesis, Neutral Pathway	1.32	0.154	NA	CYP27A1,HSD3B7
F_crypts_oral	TGF-Œ≤ Signaling	1.32	0.0625	NA	AMHR2,FOS,PITX2,RASD1,RASD2,SERPINE1
F_crypts_oral	GPCR-Mediated Integration of Enteroendocrine Signaling Exemplified by an L Cell	1.31	0.0685	0.447	ADCY5,PLCD1,PLCH2,SST,VIPR1
F_organoids_oral	Uracil Degradation II (Reductive)	2.06	0.333	NA	UPB1
F_organoids_oral	Thymine Degradation	2.06	0.333	NA	UPB1
F_organoids_oral	MSP-RON Signaling Pathway	1.91	0.0345	NA	CCR2,ITGAM
F_organoids_oral	Myo-inositol Biosynthesis	1.84	0.2	NA	INPP5F
F_organoids_oral	Serotonin and Melatonin Biosynthesis	1.76	0.167	NA	TPH1
F_organoids_oral	Caveolar-mediated Endocytosis Signaling	1.72	0.0274	NA	FYN,ITGAM
F_organoids_oral	GPCR-Mediated Integration of Enteroendocrine Signaling Exemplified by an L Cell	1.72	0.0274	NA	CCK,SST
F_organoids_oral	Thioredoxin Pathway	1.69	0.143	NA	NXN
F_organoids_oral	Integrin Signaling	1.62	0.0141	NA	CAPN11,FYN,ITGAM
F_organoids_oral	FAK Signaling	1.51	0.0211	NA	CAPN11,FYN
F_organoids_oral	Extrinsic Prothrombin Activation Pathway	1.34	0.0625	NA	F3
F_organoids_oral	Fc Epsilon RI Signaling	1.34	0.0171	NA	FYN,INPP5F
F_organoids_oral	Role of Tissue Factor in Cancer	1.34	0.0171	NA	F3,FYN
F_organoids_oral	Cholecystokinin/Gastrin-mediated Signaling	1.33	0.0168	NA	CCK,SST
F_organoids_oral	D-myo-inositol (1,4,5)-trisphosphate Degradation	1.32	0.0588	NA	INPP5F
F_organoids_oral	IL-15 Production	1.32	0.0165	NA	DDR2,FYN
F_crypts_inter	LPS/IL-1 Mediated Inhibition of RXR Function	4.92	0.067	-2.236	CHST11,CPT1A,CPT2,CYP3A5,CYP4A11,FABP6,FMO1,GSTA3,GSTP1,GSTT2/GSTT2B,HMGCS2,IL33,MGMT,PPARGC1B,SULT1C2
F_crypts_inter	Mevalonate Pathway I	4.08	0.286	1	HADHA,HADHB,HMGCS2,PMVK
F_crypts_inter	Superpathway of Geranylgeranyldiphosphate Biosynthesis I (via Mevalonate)	3.61	0.222	1	HADHA,HADHB,HMGCS2,PMVK
F_crypts_inter	Coagulation System	3.45	0.143	1.342	F3,F5,PLAT,SERPINA1,VWF
F_crypts_inter	Cardiac Hypertrophy Signaling (Enhanced)	3.33	0.0411	0.229	ADCY8,AGT,CACNA1A,FGF1,FGF11,FGF14,GATA4,IL17RE,IL33,IL3RA,IL7R,INPP5F,MAP3K9,NFKB2,NOTUM,NPR1,PDE11A,PLCE1,PRKAR2B,PRKD3
F_crypts_inter	Ketogenesis	3.09	0.273	NA	HADHA,HADHB,HMGCS2
F_crypts_inter	Biotin-carboxyl Carrier Protein Assembly	3.03	0.667	NA	ACACA,ACACB
F_crypts_inter	Pregnenolone Biosynthesis	2.86	0.231	NA	CYP27A1,CYP2E1,CYP4A11
F_crypts_inter	Superpathway of Cholesterol Biosynthesis	2.79	0.138	1	HADHA,HADHB,HMGCS2,PMVK
F_crypts_inter	Phagosome Formation	2.76	0.064	NA	MBL2,NOTUM,PLCE1,PRKD3,RHOB,RHOU,TLR5,TLR6
F_crypts_inter	Xenobiotic Metabolism Signaling	2.71	0.0453	NA	CES1,CHST11,CYP3A5,FMO1,GSTA3,GSTP1,GSTT2/GSTT2B,MAP3K9,MGMT,NFKB2,NOS2,PRKD3,SULT1C2
F_crypts_inter	Toll-like Receptor Signaling	2.64	0.0789	NA	IL33,NFKB2,NFKBIA,TLR5,TLR6,UBC
F_crypts_inter	Xenobiotic Metabolism PXR Signaling Pathway	2.64	0.0521	0	CES1,CHST11,CYP3A5,GSTA3,GSTP1,GSTT2/GSTT2B,NOS2,PRKAR2B,PRKD3,SULT1C2
F_crypts_inter	Glutathione-mediated Detoxification	2.63	0.125	NA	GSTA3,GSTP1,GSTT2/GSTT2B,LANCL1
F_crypts_inter	Sumoylation Pathway	2.62	0.068	-0.816	CEBPA,NFKB2,NFKBIA,RHOB,RHOU,SENP2,SLC19A1
F_crypts_inter	Endocannabinoid Cancer Inhibition Pathway	2.4	0.0559	2.121	ADCY8,CAMKK2,CASP4,NOS2,NUPR1,PRKAA2,PRKAR2B,TRIB3
F_crypts_inter	Neuroprotective Role of THOP1 in Alzheimer's Disease	2.31	0.0598	1.342	AGT,C1R,HLA-A,HPN,PRKAR2B,PRSS27,Prss32
F_crypts_inter	AMPK Signaling	2.3	0.0467	1.414	ACACA,ACACB,AK7,CAMKK2,CPT1A,CPT2,FOXO6,PFKL,PRKAA2,PRKAR2B
F_crypts_inter	LXR/RXR Activation	2.24	0.0579	0	ACACA,AGT,IL33,NFKB2,NOS2,PON3,SERPINA1
F_crypts_inter	Hepatic Cholestasis	2.23	0.0486	NA	ADCY8,CYP27A1,CYP3A5,FABP6,IL33,NFKB2,NFKBIA,PRKAR2B,PRKD3
F_crypts_inter	Xenobiotic Metabolism CAR Signaling Pathway	2.17	0.0476	1	CHST11,CYP3A5,FMO1,GSTA3,GSTP1,GSTT2/GSTT2B,NOS2,PRKD3,SULT1C2
F_crypts_inter	Atherosclerosis Signaling	2.14	0.0556	NA	CCR2,COL18A1,F3,IL33,NFKB2,SERPINA1,TNFRSF14
F_crypts_inter	Salvage Pathways of Pyrimidine Ribonucleotides	2.12	0.0619	0.816	AK7,APOBEC3B,DAPK1,MAP3K9,PRKAA2,UPP1
F_crypts_inter	White Adipose Tissue Browning Pathway	2.09	0.0543	1.134	ADCY8,CACNA1A,CAMKK2,NPR1,PRDM16,PRKAA2,PRKAR2B
F_crypts_inter	Heparan Sulfate Biosynthesis (Late Stages)	2.07	0.0704	1.342	CHST11,EXTL1,NOTUM,PPME1,SULT1C2
F_crypts_inter	Melatonin Signaling	2.05	0.0694	-0.447	NOTUM,PLCE1,PRKAR2B,PRKD3,RORC
F_crypts_inter	Triacylglycerol Degradation	2.02	0.0851	1	CES1,MGLL,NOTUM,PPME1
F_crypts_inter	Stearate Biosynthesis I (Animals)	2.02	0.0851	2	ACOT2,ACOT8,CYP2E1,CYP4A11
F_crypts_inter	GPCR-Mediated Integration of Enteroendocrine Signaling Exemplified by an L Cell	2.02	0.0685	-1.342	ADCY8,NOTUM,PLCE1,PRKAR2B,VIPR1
F_crypts_inter	Leptin Signaling in Obesity	2	0.0676	NA	ADCY8,GHRL,NOTUM,PLCE1,PRKAR2B
F_crypts_inter	Heparan Sulfate Biosynthesis	1.9	0.0641	1.342	CHST11,EXTL1,NOTUM,PPME1,SULT1C2
F_crypts_inter	Ketolysis	1.89	0.2	NA	HADHA,HADHB
F_crypts_inter	Glycine Betaine Degradation	1.89	0.2	NA	BHMT2,SDSL
F_crypts_inter	Type I Diabetes Mellitus Signaling	1.85	0.0541	NA	GAD2,HLA-A,NFKB2,NFKBIA,NOS2,PTPRN
F_crypts_inter	Estrogen Receptor Signaling	1.84	0.0366	0	ADCY8,AGT,CACNA1A,FOXO6,MED12L,MMP14,NFKB2,NOTUM,PLCE1,PRKAA2,PRKAR2B,PRKD3
F_crypts_inter	Acute Phase Response Signaling	1.83	0.0447	-1.342	AGT,C1R,IL33,MBL2,NFKB2,NFKBIA,SERPINA1,VWF
F_crypts_inter	GPCR-Mediated Nutrient Sensing in Enteroendocrine Cells	1.83	0.0536	0	ADCY8,CACNA1A,NOTUM,PLCE1,PRKAR2B,PRKD3
F_crypts_inter	Corticotropin Releasing Hormone Signaling	1.83	0.0483	-1.89	ADCY8,CACNA1A,NOS2,NPR1,NR4A1,PRKAR2B,PRKD3
F_crypts_inter	Sirtuin Signaling Pathway	1.82	0.0378	1	ACADL,ARNTL,CPT1A,GADD45A,HMGCS2,NFKB2,NOS2,PRKAA2,SCNN1A,TSPO,UCP2
F_crypts_inter	Colorectal Cancer Metastasis Signaling	1.82	0.0395	-0.632	ADCY8,ARRB1,MMP14,NFKB2,NOS2,PRKAR2B,RHOB,RHOU,TLR5,TLR6
F_crypts_inter	Apelin Adipocyte Signaling Pathway	1.82	0.061	2.236	ADCY8,GSTP1,GSTT2/GSTT2B,PRKAA2,PRKAR2B
F_crypts_inter	Acetone Degradation I (to Methylglyoxal)	1.8	0.1	NA	CYP2E1,CYP3A5,CYP4A11
F_crypts_inter	Role of IL-17A in Arthritis	1.79	0.0727	NA	CCL20,NFKB2,NFKBIA,NOS2
F_crypts_inter	Dendritic Cell Maturation	1.78	0.0437	0.707	COL18A1,DDR2,HLA-A,IL33,NFKB2,NFKBIA,NOTUM,PLCE1
F_crypts_inter	Relaxin Signaling	1.75	0.0467	-0.816	ADCY8,NFKB2,NFKBIA,NOS2,NPR1,PDE11A,PRKAR2B
F_crypts_inter	Xanthine and Xanthosine Salvage	1.75	1	NA	PNP
F_crypts_inter	Sphingosine-1-phosphate Signaling	1.75	0.0513	2.449	ADCY8,CASP4,NOTUM,PLCE1,RHOB,RHOU
F_crypts_inter	Renin-Angiotensin Signaling	1.73	0.0508	-1.342	ADCY8,AGT,NFKB2,PAK4,PRKAR2B,PRKD3
F_crypts_inter	Fatty Acid Œ≤-oxidation I	1.73	0.0938	NA	ECI2,HADHA,HADHB
F_crypts_inter	Production of Nitric Oxide and Reactive Oxygen Species in Macrophages	1.72	0.0426	-1.414	MAP3K9,NFKB2,NFKBIA,NOS2,PRKD3,RHOB,RHOU,SERPINA1
F_crypts_inter	Circadian Rhythm Signaling	1.69	0.0909	NA	ARNTL,CRY1,NR1D1
F_crypts_inter	PPARŒ±/RXRŒ± Activation	1.69	0.0421	0.447	ACADL,ADCY8,NFKB2,NFKBIA,NOTUM,PLCE1,PRKAA2,PRKAR2B
F_crypts_inter	Acyl-CoA Hydrolysis	1.67	0.154	NA	ACOT2,ACOT8
F_crypts_inter	Oleate Biosynthesis II (Animals)	1.67	0.154	NA	Scd2,UFSP1
F_crypts_inter	Altered T Cell and B Cell Signaling in Rheumatoid Arthritis	1.66	0.0556	NA	HLA-A,IL33,NFKB2,TLR5,TLR6
F_crypts_inter	Adrenomedullin signaling pathway	1.61	0.0406	0.707	ADCY8,CALCRL,IL33,NFKB2,NOTUM,NPR1,PLCE1,PRKAR2B
F_crypts_inter	FXR/RXR Activation	1.61	0.0476	NA	AGT,CYP27A1,FABP6,IL33,PON3,SERPINA1
F_crypts_inter	P2Y Purigenic Receptor Signaling Pathway	1.59	0.0472	-0.816	ADCY8,NFKB2,NOTUM,PLCE1,PRKAR2B,PRKD3
F_crypts_inter	Dopamine-DARPP32 Feedback in cAMP Signaling	1.58	0.0429	0.378	ADCY8,CACNA1A,CAMKK2,NOTUM,PLCE1,PRKAR2B,PRKD3
F_crypts_inter	Endocannabinoid Neuronal Synapse Pathway	1.58	0.0469	2.236	ADCY8,CACNA1A,MGLL,NOTUM,PLCE1,PRKAR2B
F_crypts_inter	GABA Receptor Signaling	1.57	0.0526	NA	ADCY8,CACNA1A,GABRB3,GAD2,UBC
F_crypts_inter	Superpathway of Methionine Degradation	1.56	0.0811	NA	BHMT2,GOT1,MGMT
F_crypts_inter	Cardiac Hypertrophy Signaling	1.56	0.0375	1	ADCY8,CACNA1A,GATA4,MAP3K9,NOTUM,PLCE1,PRKAR2B,RHOB,RHOU
F_crypts_inter	PXR/RXR Activation	1.55	0.0615	NA	CPT1A,CYP3A5,HMGCS2,PRKAR2B
F_crypts_inter	Isoleucine Degradation I	1.55	0.133	NA	HADHA,HADHB
F_crypts_inter	Superpathway of Citrulline Metabolism	1.55	0.133	NA	LOC102724788/PRODH,NOS2
F_crypts_inter	Histidine Degradation VI	1.55	0.133	NA	CYP2E1,CYP4A11
F_crypts_inter	Bladder Cancer Signaling	1.54	0.0515	NA	DAPK1,FGF1,FGF11,FGF14,MMP14
F_crypts_inter	Antigen Presentation Pathway	1.5	0.0769	NA	HLA-A,PSMB8,TAP2
F_crypts_inter	Extrinsic Prothrombin Activation Pathway	1.5	0.125	NA	F3,F5
F_crypts_inter	Glutaryl-CoA Degradation	1.5	0.125	NA	HADHA,HADHB
F_crypts_inter	Thrombin Signaling	1.49	0.0385	1.414	ADCY8,GATA4,NFKB2,NOTUM,PLCE1,PRKD3,RHOB,RHOU
F_crypts_inter	STAT3 Pathway	1.48	0.0444	NA	CISH,IL17RE,IL3RA,IL7R,MAP3K9,TNFRSF11A
F_crypts_inter	GNRH Signaling	1.46	0.0405	-0.816	ADCY8,CACNA1A,MAP3K9,NFKB2,PAK4,PRKAR2B,PRKD3
F_crypts_inter	Osteoarthritis Pathway	1.46	0.0379	-0.816	ANXA2,CASP4,DDR2,NFKB2,NOS2,P2RX7,PPARD,PRKAA2
F_crypts_inter	Guanine and Guanosine Salvage I	1.45	0.5	NA	PNP
F_crypts_inter	L-DOPA Degradation	1.45	0.5	NA	COMT
F_crypts_inter	Alanine Degradation III	1.45	0.5	NA	GPT2
F_crypts_inter	Alanine Biosynthesis II	1.45	0.5	NA	GPT2
F_crypts_inter	L-cysteine Degradation III	1.45	0.5	NA	GOT1
F_crypts_inter	4-hydroxyproline Degradation I	1.45	0.5	NA	HOGA1
F_crypts_inter	Threonine Degradation II	1.45	0.5	NA	GCAT
F_crypts_inter	Adenine and Adenosine Salvage I	1.45	0.5	NA	PNP
F_crypts_inter	Glutamate Dependent Acid Resistance	1.45	0.5	NA	GAD2
F_crypts_inter	Ubiquinol-10 Biosynthesis (Eukaryotic)	1.45	0.118	NA	CYP2E1,CYP4A11
F_crypts_inter	Mitochondrial L-carnitine Shuttle Pathway	1.45	0.118	NA	CPT1A,CPT2
F_crypts_inter	PI3K/AKT Signaling	1.44	0.04	NA	GDF15,IL17RE,IL3RA,IL7R,INPP5F,NFKB2,NFKBIA
F_crypts_inter	MIF Regulation of Innate Immunity	1.42	0.0714	NA	NFKB2,NFKBIA,NOS2
F_crypts_inter	Valine Degradation I	1.4	0.111	NA	HADHA,HADHB
F_crypts_inter	Methylglyoxal Degradation III	1.4	0.111	NA	CYP2E1,CYP4A11
F_crypts_inter	Apelin Pancreas Signaling Pathway	1.37	0.0682	NA	NFKB2,PRKAA2,PRKAR2B
F_crypts_inter	IL-23 Signaling Pathway	1.37	0.0682	NA	NFKB2,NFKBIA,RORC
F_crypts_inter	Antioxidant Action of Vitamin C	1.35	0.0459	0	NFKB2,NFKBIA,NOTUM,NXN,PLCE1
F_crypts_inter	iNOS Signaling	1.34	0.0667	NA	NFKB2,NFKBIA,NOS2
F_crypts_inter	Dopamine Receptor Signaling	1.32	0.0519	NA	ADCY8,COMT,NCS1,PRKAR2B
F_crypts_inter	Inflammasome pathway	1.32	0.1	NA	NFKB2,P2RX7
F_organoids_inter	Cellular Effects of Sildenafil (Viagra)	3.18	0.0382	NA	ADCY8,PDE4B,PRKACB,PRKAR2B,SLC4A5
F_organoids_inter	Dopamine Receptor Signaling	3.13	0.0519	NA	ADCY8,COMT,PRKACB,PRKAR2B
F_organoids_inter	Sperm Motility	2.92	0.0269	-2	DDR2,FYN,PDE4B,PLA2G2F,PRKACB,PRKAR2B
F_organoids_inter	Relaxin Signaling	2.91	0.0333	NA	ADCY8,CTH,PDE4B,PRKACB,PRKAR2B
F_organoids_inter	Gustation Pathway	2.86	0.0325	NA	ADCY8,P2RX7,PDE4B,PRKACB,PRKAR2B
F_organoids_inter	Melanocyte Development and Pigmentation Signaling	2.8	0.0426	-2	ADCY8,PRKACB,PRKAR2B,PTPN6
F_organoids_inter	Renin-Angiotensin Signaling	2.45	0.0339	NA	ADCY8,PRKACB,PRKAR2B,PTPN6
F_organoids_inter	MSP-RON Signaling Pathway	2.44	0.0517	NA	CCR2,IL3RA,ITGAM
F_organoids_inter	RAR Activation	2.43	0.0258	NA	ADCY8,ADH1C,IL3RA,PRKACB,PRKAR2B
F_organoids_inter	PXR/RXR Activation	2.31	0.0462	NA	PRKACB,PRKAR2B,UGT1A8 (includes others)
F_organoids_inter	Protein Kinase A Signaling	2.28	0.0176	-1.134	ADCY8,PDE4B,PRKACB,PRKAR2B,PTPN14,PTPN6,PTPRN
F_organoids_inter	L-cysteine Degradation II	2.28	1	NA	CTH
F_organoids_inter	Insulin Receptor Signaling	2.18	0.0286	0	FYN,GRB10,PRKACB,PRKAR2B
F_organoids_inter	Cardiac Œ≤-adrenergic Signaling	2.17	0.0284	-2	ADCY8,PDE4B,PRKACB,PRKAR2B
F_organoids_inter	GPCR-Mediated Integration of Enteroendocrine Signaling Exemplified by an L Cell	2.16	0.0411	NA	ADCY8,PRKACB,PRKAR2B
F_organoids_inter	Cysteine Biosynthesis III (mammalia)	2.15	0.0833	NA	CTH,MGMT
F_organoids_inter	Leptin Signaling in Obesity	2.15	0.0405	NA	ADCY8,PRKACB,PRKAR2B
F_organoids_inter	Corticotropin Releasing Hormone Signaling	2.13	0.0276	NA	ADCY8,CTH,PRKACB,PRKAR2B
F_organoids_inter	Apelin Adipocyte Signaling Pathway	2.03	0.0366	NA	ADCY8,PRKACB,PRKAR2B
F_organoids_inter	Sonic Hedgehog Signaling	1.99	0.069	NA	PRKACB,PRKAR2B
F_organoids_inter	BMP signaling pathway	1.98	0.0353	NA	BMP6,PRKACB,PRKAR2B
F_organoids_inter	L-DOPA Degradation	1.98	0.5	NA	COMT
F_organoids_inter	Cysteine Biosynthesis/Homocysteine Degradation	1.98	0.5	NA	CTH
F_organoids_inter	Colorectal Cancer Metastasis Signaling	1.95	0.0198	-2.236	ADCY8,MMP16,PRKACB,PRKAR2B,WNT5A
F_organoids_inter	IL-1 Signaling	1.9	0.033	NA	ADCY8,PRKACB,PRKAR2B
F_organoids_inter	Œ±-Adrenergic Signaling	1.84	0.0312	NA	ADCY8,PRKACB,PRKAR2B
F_organoids_inter	Noradrenaline and Adrenaline Degradation	1.83	0.0571	NA	ADH1C,COMT
F_organoids_inter	G-Protein Coupled Receptor Signaling	1.83	0.0184	NA	ADCY8,FYN,PDE4B,PRKACB,PRKAR2B
F_organoids_inter	Uracil Degradation II (Reductive)	1.8	0.333	NA	UPB1
F_organoids_inter	Thymine Degradation	1.8	0.333	NA	UPB1
F_organoids_inter	Thyroid Hormone Biosynthesis	1.8	0.333	NA	IYD
F_organoids_inter	Superpathway of Methionine Degradation	1.79	0.0541	NA	CTH,MGMT
F_organoids_inter	Molecular Mechanisms of Cancer	1.75	0.0153	NA	ADCY8,BMP6,FYN,PRKACB,PRKAR2B,WNT5A
F_organoids_inter	IGF-1 Signaling	1.75	0.0288	NA	GRB10,PRKACB,PRKAR2B
F_organoids_inter	Xenobiotic Metabolism PXR Signaling Pathway	1.72	0.0208	0	PRKACB,PRKAR2B,SULT1C2,UGT1A8 (includes others)
F_organoids_inter	GŒ±s Signaling	1.72	0.028	NA	ADCY8,PRKACB,PRKAR2B
F_organoids_inter	ERK/MAPK Signaling	1.71	0.0207	-2	FYN,PLA2G2F,PRKACB,PRKAR2B
F_organoids_inter	CDK5 Signaling	1.71	0.0278	NA	ADCY8,PRKACB,PRKAR2B
F_organoids_inter	Adrenomedullin signaling pathway	1.68	0.0203	NA	ADCY8,CTH,PRKACB,PRKAR2B
F_organoids_inter	Gap Junction Signaling	1.68	0.0202	NA	ADCY8,CTH,PRKACB,PRKAR2B
F_organoids_inter	GPCR-Mediated Nutrient Sensing in Enteroendocrine Cells	1.67	0.0268	NA	ADCY8,PRKACB,PRKAR2B
F_organoids_inter	Apelin Pancreas Signaling Pathway	1.64	0.0455	NA	PRKACB,PRKAR2B
F_organoids_inter	Endocannabinoid Developing Neuron Pathway	1.63	0.0261	NA	ADCY8,PRKACB,PRKAR2B
F_organoids_inter	PFKFB4 Signaling Pathway	1.61	0.0435	NA	PRKACB,PRKAR2B
F_organoids_inter	GŒ±i Signaling	1.54	0.024	NA	ADCY8,PRKACB,PRKAR2B
F_organoids_inter	Myc Mediated Apoptosis Signaling	1.54	0.04	NA	PRKACB,PRKAR2B
F_organoids_inter	Amyloid Processing	1.54	0.04	NA	PRKACB,PRKAR2B
F_organoids_inter	Atherosclerosis Signaling	1.53	0.0238	NA	ALOX12B,CCR2,PLA2G2F
F_organoids_inter	P2Y Purigenic Receptor Signaling Pathway	1.52	0.0236	NA	ADCY8,PRKACB,PRKAR2B
F_organoids_inter	Endocannabinoid Neuronal Synapse Pathway	1.52	0.0234	NA	ADCY8,PRKACB,PRKAR2B
F_organoids_inter	Synaptic Long Term Potentiation	1.51	0.0233	NA	ADCY8,PRKACB,PRKAR2B
F_organoids_inter	White Adipose Tissue Browning Pathway	1.51	0.0233	NA	ADCY8,PRKACB,PRKAR2B
F_organoids_inter	Glycine Cleavage Complex	1.5	0.167	NA	AMT
F_organoids_inter	Phototransduction Pathway	1.49	0.0377	NA	PRKACB,PRKAR2B
F_organoids_inter	cAMP-mediated signaling	1.48	0.0175	-1	ADCY8,PDE4B,PRKACB,PRKAR2B
F_organoids_inter	STAT3 Pathway	1.46	0.0222	NA	BMP6,IL3RA,PTPN6
F_organoids_inter	Ovarian Cancer Signaling	1.43	0.0216	NA	PRKACB,PRKAR2B,WNT5A
F_organoids_inter	SPINK1 Pancreatic Cancer Pathway	1.4	0.0333	NA	CELA1,CPM
F_organoids_inter	Endocannabinoid Cancer Inhibition Pathway	1.39	0.021	NA	ADCY8,PRKACB,PRKAR2B
F_organoids_inter	Opioid Signaling Pathway	1.37	0.0162	-2	ADCY8,FYN,PRKACB,PRKAR2B
F_organoids_inter	Axonal Guidance Signaling	1.36	0.0124	NA	BMP6,FYN,MMP16,PRKACB,PRKAR2B,WNT5A
F_organoids_inter	Cardiac Hypertrophy Signaling (Enhanced)	1.35	0.0123	-2.449	ADCY8,IL3RA,PDE4B,PRKACB,PRKAR2B,WNT5A
F_organoids_inter	Netrin Signaling	1.33	0.0308	NA	PRKACB,PRKAR2B
F_organoids_inter	Nicotine Degradation II	1.33	0.0308	NA	FMO1,UGT1A8 (includes others)
F_organoids_inter	Eicosanoid Signaling	1.32	0.0303	NA	ALOX12B,PLA2G2F
F_organoids_inter	Serotonin Degradation	1.31	0.0299	NA	ADH1C,UGT1A8 (includes others)
F_crypts_aboral	Mevalonate Pathway I	6.99	0.429	0.447	ACAA2,ACAT2,HADHA,HADHB,HMGCS2,PMVK
F_crypts_aboral	Superpathway of Geranylgeranyldiphosphate Biosynthesis I (via Mevalonate)	6.23	0.333	0.447	ACAA2,ACAT2,HADHA,HADHB,HMGCS2,PMVK
F_crypts_aboral	Superpathway of Cholesterol Biosynthesis	6.11	0.241	0	ACAA2,ACAT2,HADHA,HADHB,HMGCS2,LSS,PMVK
F_crypts_aboral	Ketogenesis	6.05	0.455	1	ACAA2,ACAT2,HADHA,HADHB,HMGCS2
F_crypts_aboral	LPS/IL-1 Mediated Inhibition of RXR Function	4.7	0.067	-1.342	CHST11,CHST2,CPT1A,CPT2,CYP3A5,CYP4A11,FABP1,FMO1,GAL3ST2,GSTT2/GSTT2B,HMGCS2,IL18,IL33,MGMT,SREBF1
F_crypts_aboral	Ketolysis	4.65	0.4	NA	ACAA2,ACAT2,HADHA,HADHB
F_crypts_aboral	Circadian Rhythm Signaling	4.55	0.182	NA	ARNTL,ATF4,CRY1,CRY2,NR1D1,PER2
F_crypts_aboral	AMPK Signaling	4.31	0.0654	1.667	ACACA,ACACB,AK7,ATF4,CHRNB4,CPT1A,CPT2,FASN,FOXO6,MLYCD,PPM1K,PPM1L,PRKAG3,PRKAR2B
F_crypts_aboral	Isoleucine Degradation I	3.87	0.267	NA	ACAA2,ACAT2,HADHA,HADHB
F_crypts_aboral	Glutaryl-CoA Degradation	3.75	0.25	NA	ACAA2,ACAT2,HADHA,HADHB
F_crypts_aboral	Fatty Acid Œ≤-oxidation I	3.55	0.156	2.236	ACAA1,ACAA2,ECI2,HADHA,HADHB
F_crypts_aboral	Glutamate Dependent Acid Resistance	3.47	1	NA	GAD1,GAD2
F_crypts_aboral	LXR/RXR Activation	3.37	0.0744	-1.342	ACACA,AGT,C4A/C4B,FASN,IL18,IL33,LDLR,SCD,SREBF1
F_crypts_aboral	Tryptophan Degradation III (Eukaryotic)	3.11	0.174	NA	ACAA2,ACAT2,HADHA,HADHB
F_crypts_aboral	Biotin-carboxyl Carrier Protein Assembly	3	0.667	NA	ACACA,ACACB
F_crypts_aboral	Oleate Biosynthesis II (Animals)	2.81	0.231	NA	SCD,Scd2,UFSP1
F_crypts_aboral	Pregnenolone Biosynthesis	2.81	0.231	NA	CYP27A1,CYP2E1,CYP4A11
F_crypts_aboral	Acetone Degradation I (to Methylglyoxal)	2.67	0.133	2	CYP2E1,CYP3A5,CYP4A11,POR
F_crypts_aboral	FXR/RXR Activation	2.62	0.0635	NA	AGT,C4A/C4B,CYP27A1,FASN,IL18,IL33,SLC10A2,SREBF1
F_crypts_aboral	Hepatic Cholestasis	2.62	0.0541	NA	ADCY8,CYP27A1,CYP3A5,IL18,IL33,NFKBIA,PRKAR2B,PRKD3,SLC10A2,SREBF1
F_crypts_aboral	Androgen Biosynthesis	2.53	0.188	NA	CYP17A1,HSD3B1,SRD5A2
F_crypts_aboral	Glutamate Degradation III (via 4-aminobutyrate)	2.48	0.4	NA	GAD1,GAD2
F_crypts_aboral	RAR Activation	2.47	0.0515	NA	ADCY8,AKR1B10,DHRS4,IL3RA,NSD1,PRKAR2B,PRKD3,RARG,RDH16,SDR16C5
F_crypts_aboral	Retinoate Biosynthesis I	2.46	0.118	1	AKR1B10,DHRS4,RDH16,SDR16C5
F_crypts_aboral	Ubiquinol-10 Biosynthesis (Eukaryotic)	2.45	0.176	NA	BCKDHA,CYP2E1,CYP4A11
F_crypts_aboral	Apelin Adipocyte Signaling Pathway	2.38	0.0732	2.236	ADCY8,GPX2,GSTT2/GSTT2B,NOX1,PRKAG3,PRKAR2B
F_crypts_aboral	Valine Degradation I	2.38	0.167	NA	BCKDHA,HADHA,HADHB
F_crypts_aboral	Methylglyoxal Degradation III	2.38	0.167	NA	AKR1B10,CYP2E1,CYP4A11
F_crypts_aboral	Cardiac Hypertrophy Signaling (Enhanced)	2.35	0.037	-1.213	ADCY8,AGT,AKAP13,FGF11,FGF14,HDAC7,IL18,IL33,IL3RA,IL7R,ITGA2,MAP3K9,NPR1,PDE11A,PLCH2,PRKAR2B,PRKD3,SMPDL3B
F_crypts_aboral	Inflammasome pathway	2.25	0.15	NA	AIM2,IL18,P2RX7
F_crypts_aboral	Acute Phase Response Signaling	2.2	0.0503	-0.447	AGT,C1R,C4A/C4B,IL18,IL33,MBL2,NFKBIA,SOCS3,VWF
F_crypts_aboral	PXR/RXR Activation	2.15	0.0769	NA	CPT1A,CYP3A5,HMGCS2,PRKAR2B,SCD
F_crypts_aboral	GABA Receptor Signaling	2.07	0.0632	NA	ADCY8,CACNA1B,GABBR2,GABRB3,GAD1,GAD2
F_crypts_aboral	White Adipose Tissue Browning Pathway	1.99	0.0543	-0.378	ADCY8,ATF4,CACNA1B,NPR1,PRKAG3,PRKAR2B,RARG
F_crypts_aboral	Bupropion Degradation	1.97	0.12	NA	CYP2E1,CYP3A5,POR
F_crypts_aboral	Stearate Biosynthesis I (Animals)	1.96	0.0851	1	ACOT2,CYP2E1,CYP4A11,FASN
F_crypts_aboral	Glycine Betaine Degradation	1.86	0.2	NA	BHMT2,SDSL
F_crypts_aboral	Dopamine Receptor Signaling	1.85	0.0649	NA	ADCY8,COMT,NCS1,PPM1L,PRKAR2B
F_crypts_aboral	Type I Diabetes Mellitus Signaling	1.76	0.0541	NA	GAD1,GAD2,HLA-A,NFKBIA,PTPRN,SOCS3
F_crypts_aboral	Corticotropin Releasing Hormone Signaling	1.73	0.0483	0	ADCY8,ATF4,CACNA1B,GAD1,NPR1,PRKAR2B,PRKD3
F_crypts_aboral	Asparagine Biosynthesis I	1.73	1	NA	ASNS
F_crypts_aboral	Lanosterol Biosynthesis	1.73	1	NA	LSS
F_crypts_aboral	TR/RXR Activation	1.7	0.0595	NA	ACACA,FASN,LDLR,SREBF1,UCP2
F_crypts_aboral	Unfolded protein response	1.7	0.0714	NA	ATF4,HSPA2,INSIG1,SREBF1
F_crypts_aboral	Neuroprotective Role of THOP1 in Alzheimer's Disease	1.66	0.0513	1	AGT,C1R,HLA-A,HPN,PRKAR2B,PRSS27
F_crypts_aboral	Relaxin Signaling	1.66	0.0467	0	ADCY8,GAD1,NFKBIA,NPR1,PDE11A,PRKAR2B,SMPDL3B
F_crypts_aboral	Glucocorticoid Biosynthesis	1.63	0.154	NA	CYP17A1,HSD3B1
F_crypts_aboral	Neuroinflammation Signaling Pathway	1.61	0.0367	-1.414	ATF4,BACE2,GABBR2,GABRB3,GAD1,GAD2,HLA-A,IL18,NOX1,P2RX7,SLC1A3
F_crypts_aboral	Gustation Pathway	1.61	0.0455	NA	ADCY8,CACNA1B,P2RX7,P2RY4,PDE11A,PRKAR2B,SMPDL3B
F_crypts_aboral	NRF2-mediated Oxidative Stress Response	1.61	0.0423	1.342	ATF4,DNAJC6,FKBP5,FMO1,GPX2,GSTT2/GSTT2B,HERPUD1,PRKD3
F_crypts_aboral	Xenobiotic Metabolism CAR Signaling Pathway	1.61	0.0423	1.414	CHST11,CHST2,CYP3A5,FMO1,GAL3ST2,GSTT2/GSTT2B,PPM1L,PRKD3
F_crypts_aboral	PPARŒ±/RXRŒ± Activation	1.59	0.0421	-0.447	ACAA1,ACADL,ADCY8,FASN,NFKBIA,PLCH2,PRKAG3,PRKAR2B
F_crypts_aboral	Noradrenaline and Adrenaline Degradation	1.58	0.0857	NA	ADHFE1,COMT,DHRS4
F_crypts_aboral	eNOS Signaling	1.54	0.044	-1.342	ADCY8,AQP4,CHRNB4,HSPA2,PRKAG3,PRKAR2B,PRKD3
F_crypts_aboral	Phagosome Formation	1.54	0.048	NA	ITGA2,MBL2,PLCH2,PRKD3,RHOBTB1,RHOU
F_crypts_aboral	Histidine Degradation VI	1.51	0.133	NA	CYP2E1,CYP4A11
F_crypts_aboral	Cell Cycle Regulation by BTG Family Proteins	1.51	0.0811	NA	BTG1,E2F2,PPM1L
F_crypts_aboral	Superpathway of Methionine Degradation	1.51	0.0811	NA	BHMT2,GOT1,MGMT
F_crypts_aboral	Complement System	1.51	0.0811	NA	C1R,C4A/C4B,MBL2
F_crypts_aboral	P2Y Purigenic Receptor Signaling Pathway	1.51	0.0472	-1.633	ADCY8,ATF4,P2RY4,PLCH2,PRKAR2B,PRKD3
F_crypts_aboral	Endocannabinoid Neuronal Synapse Pathway	1.5	0.0469	0	ABHD6,ADCY8,CACNA1B,MGLL,PLCH2,PRKAR2B
F_crypts_aboral	Nicotine Degradation II	1.49	0.0615	2	CYP2E1,CYP3A5,FMO1,POR
F_crypts_aboral	ATM Signaling	1.47	0.0515	NA	ATF4,GADD45A,GADD45G,NFKBIA,PPM1L
F_crypts_aboral	L-DOPA Degradation	1.44	0.5	NA	COMT
F_crypts_aboral	Alanine Degradation III	1.44	0.5	NA	GPT2
F_crypts_aboral	Alanine Biosynthesis II	1.44	0.5	NA	GPT2
F_crypts_aboral	Palmitate Biosynthesis I (Animals)	1.44	0.5	NA	FASN
F_crypts_aboral	L-cysteine Degradation III	1.44	0.5	NA	GOT1
F_crypts_aboral	Fatty Acid Biosynthesis Initiation II	1.44	0.5	NA	FASN
F_crypts_aboral	Mitochondrial L-carnitine Shuttle Pathway	1.41	0.118	NA	CPT1A,CPT2
F_crypts_aboral	IL-10 Signaling	1.41	0.058	NA	IL18,IL33,NFKBIA,SOCS3
F_crypts_aboral	STAT3 Pathway	1.4	0.0444	-2	CISH,IL3RA,IL7R,MAP3K9,SOCS3,TNFRSF11A
F_crypts_aboral	Estrogen Biosynthesis	1.4	0.0732	NA	CYP2E1,CYP3A5,POR
F_crypts_aboral	Xenobiotic Metabolism Signaling	1.38	0.0348	NA	CHST11,CHST2,CYP3A5,FMO1,GAL3ST2,GSTT2/GSTT2B,MAP3K9,MGMT,PPM1L,PRKD3
F_crypts_aboral	Heparan Sulfate Biosynthesis (Late Stages)	1.37	0.0563	1	CHST11,CHST2,EXTL1,GAL3ST2
F_crypts_aboral	Melatonin Signaling	1.35	0.0556	-2	PLCH2,PRKAR2B,PRKD3,RORC
F_crypts_aboral	Sirtuin Signaling Pathway	1.34	0.0344	0.707	ACADL,ARNTL,CPT1A,GADD45A,GADD45G,HMGCS2,MLYCD,SLC25A4,SREBF1,UCP2
F_crypts_aboral	T Helper Cell Differentiation	1.33	0.0548	NA	BCL6,HLA-A,IL18,RORC
F_crypts_aboral	GADD45 Signaling	1.32	0.105	NA	GADD45A,GADD45G
F_crypts_aboral	Cardiac Œ≤-adrenergic Signaling	1.32	0.0426	0.447	ADCY8,AKAP13,PDE11A,PPM1L,PRKAR2B,SMPDL3B
F_crypts_aboral	IL-23 Signaling Pathway	1.32	0.0682	NA	NFKBIA,RORC,SOCS3
F_crypts_aboral	Leptin Signaling in Obesity	1.32	0.0541	NA	ADCY8,PLCH2,PRKAR2B,SOCS3
F_crypts_aboral	Type II Diabetes Mellitus Signaling	1.31	0.0423	NA	CACNA1B,NFKBIA,PRKAG3,PRKD3,SLC2A2,SOCS3
F_organoids_aboral	Retinoate Biosynthesis I	4.43	0.118	1	ADH1C,ADH4,RBP7,SDR16C5
F_organoids_aboral	RAR Activation	3.97	0.0361	NA	ADH1C,ADH4,IL3RA,PRKAR2B,PRKCH,RBP7,SDR16C5
F_organoids_aboral	Maturity Onset Diabetes of Young (MODY) Signaling	3.69	0.143	NA	ALDOB,FABP1,NEUROD1
F_organoids_aboral	IL-3 Signaling	3.01	0.0506	-2	IL3RA,INPP5D,PRKCH,PTPN6
F_organoids_aboral	MSP-RON Signaling Pathway	2.39	0.0517	NA	CCR2,IL3RA,ITGAM
F_organoids_aboral	Methylglyoxal Degradation III	2.36	0.111	NA	ADH4,CYP2E1
F_organoids_aboral	Nicotine Degradation II	2.25	0.0462	NA	CYP2E1,CYP3A5,FMO1
F_organoids_aboral	Bupropion Degradation	2.07	0.08	NA	CYP2E1,CYP3A5
F_organoids_aboral	Gustation Pathway	1.97	0.026	NA	P2RX7,PRKAR2B,SMPDL3B,TRPM5
F_organoids_aboral	FGF Signaling	1.94	0.0357	NA	CREB3L3,FGF14,PTPN6
F_organoids_aboral	Acetone Degradation I (to Methylglyoxal)	1.92	0.0667	NA	CYP2E1,CYP3A5
F_organoids_aboral	Ethanol Degradation II	1.87	0.0625	NA	ADH1C,ADH4
F_organoids_aboral	FcŒ≥ Receptor-mediated Phagocytosis in Macrophages and Monocytes	1.81	0.0319	NA	INPP5D,PRKCH,VAV1
F_organoids_aboral	Melanocyte Development and Pigmentation Signaling	1.81	0.0319	NA	CREB3L3,PRKAR2B,PTPN6
F_organoids_aboral	Noradrenaline and Adrenaline Degradation	1.79	0.0571	NA	ADH1C,ADH4
F_organoids_aboral	Uracil Degradation II (Reductive)	1.78	0.333	NA	UPB1
F_organoids_aboral	Thymine Degradation	1.78	0.333	NA	UPB1
F_organoids_aboral	B Cell Receptor Signaling	1.7	0.0216	0	CREB3L3,INPP5D,PTPN6,VAV1
F_organoids_aboral	Estrogen Biosynthesis	1.66	0.0488	NA	CYP2E1,CYP3A5
F_organoids_aboral	Retinoate Biosynthesis II	1.66	0.25	NA	RBP7
F_organoids_aboral	Protein Kinase A Signaling	1.62	0.0151	0	CREB3L3,PRKAR2B,PRKCH,PTPN6,PTPRN,SMPDL3B
F_organoids_aboral	GPCR-Mediated Nutrient Sensing in Enteroendocrine Cells	1.61	0.0268	NA	PRKAR2B,PRKCH,TRPM5
F_organoids_aboral	PFKFB4 Signaling Pathway	1.57	0.0435	NA	CREB3L3,PRKAR2B
F_organoids_aboral	Fc Epsilon RI Signaling	1.56	0.0256	NA	INPP5D,PRKCH,VAV1
F_organoids_aboral	Renin-Angiotensin Signaling	1.55	0.0254	NA	PRKAR2B,PRKCH,PTPN6
F_organoids_aboral	Glycine Cleavage Complex	1.48	0.167	NA	AMT
F_organoids_aboral	P2Y Purigenic Receptor Signaling Pathway	1.47	0.0236	NA	CREB3L3,PRKAR2B,PRKCH
F_organoids_aboral	Synaptic Long Term Potentiation	1.45	0.0233	NA	CREB3L3,PRKAR2B,PRKCH
F_organoids_aboral	Nicotine Degradation III	1.41	0.0357	NA	CYP2E1,CYP3A5
F_organoids_aboral	Insulin Receptor Signaling	1.37	0.0214	NA	GRB10,INPP5D,PRKAR2B
F_organoids_aboral	Melatonin Degradation I	1.36	0.0333	NA	CYP2E1,CYP3A5
F_organoids_aboral	Corticotropin Releasing Hormone Signaling	1.33	0.0207	NA	CREB3L3,PRKAR2B,PRKCH
F_organoids_aboral	Sucrose Degradation V (Mammalian)	1.31	0.111	NA	ALDOB

## Sheet: AgingPathways_Kept_inCulture
condition	Ingenuity.Canonical.Pathways	X.log.p.value.	Ratio	z.score	Molecules
M_crypts_oral	CD28 Signaling in T Helper Cells	10.8	0.2	3.5	AKT3,CD28,CD3E,CD3G,CD4,CD80,FYN,GRAP2,HLA-A,HLA-DMA,HLA-DMB,HLA-DQA1,HLA-DQB1,HLA-DRB5,ITK,ITPR2,LAT,LCK,LCP2,NFATC1,PIK3C3,PTPRC,WAS,ZAP70
M_crypts_oral	Antigen Presentation Pathway	10.2	0.359	NA	CD74,CIITA,HLA-A,HLA-DMA,HLA-DMB,HLA-DQA1,HLA-DQB1,HLA-DRB5,HLA-G,IFNG,NLRC5,PSMB8,TAP1,TAP2
M_crypts_oral	T Helper Cell Differentiation	9.81	0.247	NA	CD28,CD40LG,CD80,GATA3,HLA-A,HLA-DMA,HLA-DMB,HLA-DQA1,HLA-DQB1,HLA-DRB5,ICOS,IFNG,IL12RB1,IL4R,STAT1,STAT4,TBX21,TNFRSF1B
M_crypts_oral	Neuroinflammation Signaling Pathway	9.6	0.123	2.611	ACVR1C,AKT3,BIRC5,CCL5,CD200R1,CD80,FZD1,GABRB3,GAD2,GLS,HLA-A,HLA-DMA,HLA-DMB,HLA-DQA1,HLA-DQB1,HLA-DRB5,ICAM1,IDE,IFNG,JAK3,KLK3,MYD88,Naip1 (includes others),NFATC1,NOX1,P2RX7,PIK3C3,PLA2G10,PLA2G2F,PLA2G5,SLC1A2,SLC1A3,STAT1,TGFBR3,TLR1,TLR2,TLR6
M_crypts_oral	Cardiac Hypertrophy Signaling (Enhanced)	7.93	0.0945	0.926	ACVR1C,ADCY1,ADCY7,ADCY8,ADCY9,AGT,AKT3,CACNA1A,CAMK2B,CD40LG,FGF16,FGFRL1,FZD1,GHR,GNG2,IFNG,IL12RB1,IL18RAP,IL27RA,IL3RA,IL4R,IL7R,IL9R,ITGA4,ITGA5,ITPR2,MAP3K13,MAPKAPK3,NFATC1,PDE11A,PDE1B,PDE8A,PIK3C3,PRKACB,PRKCH,PRKD3,RYR1,TGFBR3,TNFRSF1B,TNFSF10,TNFSF14,TNFSF8,WNT11,WNT3,WNT4,WNT5A
M_crypts_oral	Type I Diabetes Mellitus Signaling	7.49	0.171	2.646	CD28,CD3E,CD3G,CD80,GAD2,HLA-A,HLA-DMA,HLA-DMB,HLA-DQA1,HLA-DQB1,HLA-DRB5,HLA-G,IFNG,IRF1,MYD88,PRF1,PTPRN,STAT1,TNFRSF1B
M_crypts_oral	B Cell Development	7.28	0.306	NA	CD80,HLA-A,HLA-DMA,HLA-DMB,HLA-DQA1,HLA-DQB1,HLA-DRB5,IL7,IL7R,PTPRC,SPN
M_crypts_oral	Phospholipase C Signaling	6.81	0.113	1.964	ADCY1,ADCY7,ADCY8,ADCY9,ARHGEF10,ARHGEF4,ARHGEF9,CD3E,CD3G,FYN,GNG2,GRAP2,ITGA4,ITGA5,ITK,ITPR2,LAT,LCK,LCP2,LYN,NFATC1,PLA2G10,PLA2G2F,PLA2G5,PRKCH,PRKD3,RHOBTB1,RHOH,ZAP70
M_crypts_oral	Graft-versus-Host Disease Signaling	5.89	0.229	NA	CD28,CD80,HLA-A,HLA-DMA,HLA-DMB,HLA-DQA1,HLA-DQB1,HLA-DRB5,HLA-G,IFNG,PRF1
M_crypts_oral	Autoimmune Thyroid Disease Signaling	5.79	0.224	NA	CD28,CD40LG,CD80,HLA-A,HLA-DMA,HLA-DMB,HLA-DQA1,HLA-DQB1,HLA-DRB5,HLA-G,PRF1
M_crypts_oral	Caveolar-mediated Endocytosis Signaling	5.52	0.178	NA	ACTA1,CD48,FYN,HLA-A,ITGA4,ITGA5,ITGAD,ITGAE,ITGAL,ITGAM,ITGB2,ITGB3,ITGB7
M_crypts_oral	Altered T Cell and B Cell Signaling in Rheumatoid Arthritis	5.18	0.156	NA	CD28,CD40LG,CD80,HLA-A,HLA-DMA,HLA-DMB,HLA-DQA1,HLA-DQB1,HLA-DRB5,IFNG,SPP1,TLR1,TLR2,TLR6
M_crypts_oral	Role of Osteoblasts, Osteoclasts and Chondrocytes in Rheumatoid Arthritis	4.98	0.105	NA	ADAMTS5,AKT3,BMP3,BMP7,DKK3,FZD1,IFNG,IL18RAP,IL7,ITGA5,ITGB3,LRP1,Naip1 (includes others),NFATC1,PIK3C3,RUNX2,SFRP5,SPP1,TNFRSF1B,WNT11,WNT3,WNT4,WNT5A
M_crypts_oral	Nur77 Signaling in T Lymphocytes	4.96	0.186	NA	CD28,CD3E,CD3G,CD80,HLA-A,HLA-DMA,HLA-DMB,HLA-DQA1,HLA-DQB1,HLA-DRB5,NFATC1
M_crypts_oral	Atherosclerosis Signaling	4.67	0.127	NA	ALOX15,CCR2,CD40LG,COL18A1,ICAM1,IFNG,ITGA4,ITGB2,LYZ,PDGFB,PLA2G10,PLA2G2F,PLA2G5,SELPLG,SERPINA1,TNFSF14
M_crypts_oral	OX40 Signaling Pathway	4.5	0.144	NA	CD3E,CD3G,CD4,H2-M2,H2-Q8,H2-T10,HLA-A,HLA-DMA,HLA-DMB,HLA-DQA1,HLA-DQB1,HLA-DRB5,HLA-G
M_crypts_oral	Colorectal Cancer Metastasis Signaling	4.46	0.0949	1.706	ADCY1,ADCY7,ADCY8,ADCY9,AKT3,BIRC5,FZD1,GNG2,IFNG,JAK3,LRP1,MMP28,PIK3C3,PRKACB,RHOBTB1,RHOH,STAT1,TLR1,TLR2,TLR6,WNT11,WNT3,WNT4,WNT5A
M_crypts_oral	Neuroprotective Role of THOP1 in Alzheimer's Disease	4.46	0.128	0.632	AGT,C1R,GZMA,GZMK,HLA-A,HLA-G,HPN,IDE,IFNG,KLK3,PRKACB,PRSS16,Prss32,PRSS41,SST
M_crypts_oral	IL-12 Signaling and Production in Macrophages	4.42	0.121	NA	AKT3,ALOX15,CD40LG,IFNG,IL12RB1,IRF1,IRF8,LYZ,MYD88,PIK3C3,PRKCH,PRKD3,SERPINA1,STAT1,STAT4,TLR2
M_crypts_oral	IL-4 Signaling	4.1	0.141	NA	AKT3,HLA-A,HLA-DMA,HLA-DMB,HLA-DQA1,HLA-DQB1,HLA-DRB5,IL4R,IRS1,JAK3,NFATC1,PIK3C3
M_crypts_oral	Sperm Motility	3.94	0.0942	0	CACNA1H,DDR2,EPHA1,FYN,ITK,ITPR2,JAK3,LCK,LYN,MERTK,PDE1B,PLA2G10,PLA2G2F,PLA2G5,PRKACB,PRKCH,PRKD3,ROR2,ROS1,TNK2,ZAP70
M_crypts_oral	Renin-Angiotensin Signaling	3.84	0.119	0.333	ADCY1,ADCY7,ADCY8,ADCY9,AGT,CCL5,ITPR2,NOX1,PIK3C3,PRKACB,PRKCH,PRKD3,SHC2,STAT1
M_crypts_oral	IL-15 Production	3.72	0.116	1.604	DDR2,EPHA1,FYN,IRF1,ITK,JAK3,LCK,LYN,MERTK,ROR2,ROS1,STAT1,TNK2,ZAP70
M_crypts_oral	MSP-RON Signaling Pathway	3.52	0.155	NA	ACTA1,CCR2,IFNG,IL3RA,ITGAM,ITGB2,KLK3,PIK3C3,TLR2
M_crypts_oral	Inflammasome pathway	3.14	0.25	2.236	AIM2,MYD88,NOD2,P2RX7,PANX1
M_crypts_oral	Gustation Pathway	3.13	0.0974	NA	ADCY1,ADCY7,ADCY8,ADCY9,CACNA1A,CACNA1B,CACNA1H,GNG2,ITPR2,P2RX7,PANX1,PDE11A,PDE1B,PDE8A,PRKACB
M_crypts_oral	GPCR-Mediated Nutrient Sensing in Enteroendocrine Cells	2.97	0.107	-1.155	ADCY1,ADCY7,ADCY8,ADCY9,CACNA1A,CACNA1B,CACNA1H,GNG2,ITPR2,PRKACB,PRKCH,PRKD3
M_crypts_oral	MIF-mediated Glucocorticoid Regulation	2.81	0.176	0.816	CD14,CD74,MIF,PLA2G10,PLA2G2F,PLA2G5
M_crypts_oral	Fc Epsilon RI Signaling	2.81	0.103	1.508	AKT3,FYN,GRAP2,LAT,LCP2,LYN,PIK3C3,PLA2G10,PLA2G2F,PLA2G5,PRKCH,PRKD3
M_crypts_oral	Vitamin-C Transport	2.75	0.208	NA	LRRC8B,LRRC8C,SLC23A2,SLC2A3,STOM
M_crypts_oral	Osteoarthritis Pathway	2.56	0.0806	1.807	ADAMTS5,CASP4,DDR2,FZD1,IL18RAP,ITGA4,ITGA5,ITLN1,LRP1,P2RX7,RUNX2,SIK3,SLC39A8,SPP1,TIMP3,TLR2,TNFRSF1B
M_crypts_oral	Endocannabinoid Neuronal Synapse Pathway	2.48	0.0938	-0.632	ADCY1,ADCY7,ADCY8,ADCY9,CACNA1A,CACNA1B,CACNA1H,FAAH,GNAO1,GNG2,MGLL,PRKACB
M_crypts_oral	MIF Regulation of Innate Immunity	2.33	0.143	0.816	CD14,CD74,MIF,PLA2G10,PLA2G2F,PLA2G5
M_crypts_oral	GPCR-Mediated Integration of Enteroendocrine Signaling Exemplified by an L Cell	2.21	0.11	0	ADCY1,ADCY7,ADCY8,ADCY9,GLP1R,ITPR2,PRKACB,SST
M_crypts_oral	Leptin Signaling in Obesity	2.18	0.108	NA	ADCY1,ADCY7,ADCY8,ADCY9,AKT3,GHRL,PIK3C3,PRKACB
M_crypts_oral	Dopamine Receptor Signaling	2.08	0.104	0	ADCY1,ADCY7,ADCY8,ADCY9,MAOB,NCS1,PRKACB,PTS
M_crypts_oral	P2Y Purigenic Receptor Signaling Pathway	2.06	0.0866	0.632	ADCY1,ADCY7,ADCY8,ADCY9,AKT3,GNG2,ITGB3,PIK3C3,PRKACB,PRKCH,PRKD3
M_crypts_oral	Corticotropin Releasing Hormone Signaling	2.05	0.0828	0.302	ADCY1,ADCY7,ADCY8,ADCY9,CACNA1A,CACNA1B,CACNA1H,GNAO1,ITPR2,PRKACB,PRKCH,PRKD3
M_crypts_oral	White Adipose Tissue Browning Pathway	2.01	0.0853	-2.111	ADCY1,ADCY7,ADCY8,ADCY9,BMP7,CACNA1A,CACNA1B,CACNA1H,FGFRL1,FNDC5,PRKACB
M_crypts_oral	Relaxin Signaling	1.94	0.08	0.707	ADCY1,ADCY7,ADCY8,ADCY9,AKT3,GNAO1,GNG2,PDE11A,PDE1B,PDE8A,PIK3C3,PRKACB
M_crypts_oral	Glutamate Degradation III (via 4-aminobutyrate)	1.88	0.4	NA	ABAT,GAD2
M_crypts_oral	STAT3 Pathway	1.88	0.0815	0.816	CISH,GHR,IL12RB1,IL18RAP,IL27RA,IL3RA,IL4R,IL7R,IL9R,PDGFB,TGFBR3
M_crypts_oral	VEGF Family Ligand-Receptor Interactions	1.86	0.0952	0.378	AKT3,NRP2,PIK3C3,PLA2G10,PLA2G2F,PLA2G5,PRKCH,PRKD3
M_crypts_oral	ERK/MAPK Signaling	1.5	0.0674	1.941	ELK3,ETS1,FYN,ITGA4,ITGA5,MYCN,NFATC1,PIK3C3,PLA2G10,PLA2G2F,PLA2G5,PRKACB,STAT1
M_crypts_oral	Apelin Adipocyte Signaling Pathway	1.46	0.0854	-0.378	ADCY1,ADCY7,ADCY8,ADCY9,GSTM1,NOX1,PRKACB
M_crypts_oral	Necroptosis Signaling Pathway	1.45	0.0701	0.302	CAMK2B,DAPK1,MERTK,MLKL,PLA2G10,PLA2G2F,PLA2G5,STAT1,TNFRSF1B,TNFSF10,ZBP1
M_crypts_oral	Putrescine Degradation III	1.37	0.143	NA	ALDH7A1,MAOB,SAT2
M_organoids_oral	MIF-mediated Glucocorticoid Regulation	3.96	0.0882	NA	CD74,PLA2G2F,PLA2G5
M_organoids_oral	MIF Regulation of Innate Immunity	3.69	0.0714	NA	CD74,PLA2G2F,PLA2G5
M_organoids_oral	MSP-RON Signaling Pathway	3.27	0.0517	NA	CCR2,IL3RA,ITGAM
M_organoids_oral	Sperm Motility	2.49	0.0179	NA	DDR2,FYN,PLA2G2F,PLA2G5
M_organoids_oral	Fc Epsilon RI Signaling	2.39	0.0256	NA	FYN,PLA2G2F,PLA2G5
M_organoids_oral	Atherosclerosis Signaling	2.3	0.0238	NA	CCR2,PLA2G2F,PLA2G5
M_organoids_oral	Necroptosis Signaling Pathway	2.04	0.0191	NA	DAPK1,PLA2G2F,PLA2G5
M_organoids_oral	Neuroinflammation Signaling Pathway	2.04	0.0133	0	GAD2,P2RX7,PLA2G2F,PLA2G5
M_organoids_oral	Glutamate Degradation III (via 4-aminobutyrate)	1.87	0.2	NA	GAD2
M_organoids_oral	ERK/MAPK Signaling	1.8	0.0155	NA	FYN,PLA2G2F,PLA2G5
M_organoids_oral	Caveolar-mediated Endocytosis Signaling	1.77	0.0274	NA	FYN,ITGAM
M_organoids_oral	VEGF Family Ligand-Receptor Interactions	1.66	0.0238	NA	PLA2G2F,PLA2G5
M_organoids_oral	Phospholipase C Signaling	1.48	0.0117	NA	FYN,PLA2G2F,PLA2G5
M_organoids_oral	Type I Diabetes Mellitus Signaling	1.43	0.018	NA	GAD2,PTPRN
M_organoids_oral	IL-15 Production	1.36	0.0165	NA	DDR2,FYN
M_crypts_inter	Antigen Presentation Pathway	8.61	0.385	NA	CD74,CIITA,HLA-A,HLA-DMA,HLA-DMB,HLA-DQA1,HLA-DQB1,HLA-DRB5,HLA-G,IFNG,NLRC5,PDIA3,PSMB8,TAP1,TAP2
M_crypts_inter	T Helper Cell Differentiation	5.33	0.219	NA	CD40LG,HLA-A,HLA-DMA,HLA-DMB,HLA-DQA1,HLA-DQB1,HLA-DRB5,ICOS,IFNG,IL2RA,IL2RG,RORC,STAT1,STAT4,TNF,TNFRSF1B
M_crypts_inter	Necroptosis Signaling Pathway	4.72	0.153	1.633	CAMK2B,CAPN1,DAPK1,GLUD1,MERTK,MLKL,PLA2G10,PLA2G12B,PLA2G4A,PLA2G5,RB1,SLC25A10,STAT1,TIMM10,TIMM44,TIMM9,TNF,TNFRSF1B,TOMM22,TOMM40,Tomm5,TOMM7,TP53,TSPO
M_crypts_inter	Phospholipase C Signaling	4.2	0.125	-0.426	ADCY1,ADCY5,ADCY8,ADCY9,AHNAK,ARHGEF10,ARHGEF11,ARHGEF18,ARHGEF19,CD3G,GNB5,GNG12,GNG2,HDAC2,HDAC5,ITGA5,ITK,ITPR2,LAT,LCK,LCP2,MYL12A,NFAT5,PLA2G10,PLA2G12B,PLA2G4A,PLA2G5,PLD1,PRKCE,PRKCZ,RASD2,ZAP70
M_crypts_inter	B Cell Development	3.71	0.25	NA	HLA-A,HLA-DMA,HLA-DMB,HLA-DQA1,HLA-DQB1,HLA-DRB5,IL7,IL7R,SPN
M_crypts_inter	CD28 Signaling in T Helper Cells	3.59	0.15	0.905	CARD11,CD3G,CD4,CTLA4,HLA-A,HLA-DMA,HLA-DMB,HLA-DQA1,HLA-DQB1,HLA-DRB5,ITK,ITPR2,LAT,LCK,LCP2,NFAT5,PIK3R2,ZAP70
M_crypts_inter	LPS/IL-1 Mediated Inhibition of RXR Function	3.07	0.116	2.5	ABCA1,ABCB9,ABCC2,ABCG5,ABCG8,ACOX2,ACSBG1,ALDH7A1,ALDH9A1,CAT,CD14,CYP4A11,FMO4,FMO5,MAOA,MAOB,MGMT,MYD88,NR1H3,PLTP,PPARGC1A,RXRA,SULT1B1,Sult1d1,TNF,TNFRSF1B
M_crypts_inter	Type I Diabetes Mellitus Signaling	3.06	0.144	2.646	CD3G,GAD2,HLA-A,HLA-DMA,HLA-DMB,HLA-DQA1,HLA-DQB1,HLA-DRB5,HLA-G,IFNG,IRF1,MYD88,PTPRN,STAT1,TNF,TNFRSF1B
M_crypts_inter	IL-4 Signaling	2.83	0.153	NA	HLA-A,HLA-DMA,HLA-DMB,HLA-DQA1,HLA-DQB1,HLA-DRB5,HMGA1,IL2RG,INPP5F,NFAT5,NR3C2,PIK3R2,RASD2
M_crypts_inter	Graft-versus-Host Disease Signaling	2.73	0.188	NA	HLA-A,HLA-DMA,HLA-DMB,HLA-DQA1,HLA-DQB1,HLA-DRB5,HLA-G,IFNG,TNF
M_crypts_inter	Cardiac Hypertrophy Signaling (Enhanced)	2.64	0.0924	-0.926	ACE,ADCY1,ADCY5,ADCY8,ADCY9,ADRA2A,AGT,CAMK2B,CD40LG,FGF14,FZD4,FZD8,GNA11,GNG2,GSK3B,HDAC2,HDAC5,IFNG,IL17RD,IL22RA1,IL27RA,IL2RA,IL2RG,IL7R,INPP5F,ITGA5,ITPR2,MAP3K13,MAP3K2,MAPKAPK3,NFAT5,PDE1B,PDE8A,PDIA3,PIK3R2,PKN1,PRKCE,PRKCZ,RASD2,TGFBR3,TNF,TNFRSF1B,TNFSF8,WNT11,WNT3
M_crypts_inter	Nur77 Signaling in T Lymphocytes	2.63	0.169	NA	CD3G,HDAC2,HLA-A,HLA-DMA,HLA-DMB,HLA-DQA1,HLA-DQB1,HLA-DRB5,MAP3K2,RXRA
M_crypts_inter	Altered T Cell and B Cell Signaling in Rheumatoid Arthritis	2.6	0.144	NA	CD40LG,CSF1,HLA-A,HLA-DMA,HLA-DMB,HLA-DQA1,HLA-DQB1,HLA-DRB5,IFNG,SPP1,TLR1,TLR2,TNF
M_crypts_inter	MIF Regulation of Innate Immunity	2.53	0.19	0.707	CD14,CD74,MIF,PLA2G10,PLA2G12B,PLA2G4A,PLA2G5,TP53
M_crypts_inter	MIF-mediated Glucocorticoid Regulation	2.47	0.206	1.134	CD14,CD74,MIF,PLA2G10,PLA2G12B,PLA2G4A,PLA2G5
M_crypts_inter	Choline Degradation I	2.45	1	NA	ALDH7A1,CHDH
M_crypts_inter	Neuroinflammation Signaling Pathway	2.42	0.1	2.746	BACE1,BIRC5,GAD2,GLS,GSK3B,HLA-A,HLA-DMA,HLA-DMB,HLA-DQA1,HLA-DQB1,HLA-DRB5,IDE,IFNG,MYD88,Naip1 (includes others),NFAT5,NOX1,P2RX7,PIK3R2,PLA2G10,PLA2G12B,PLA2G4A,PLA2G5,SLC1A2,SLC1A3,STAT1,TGFBR3,TLR1,TLR2,TNF
M_crypts_inter	Renin-Angiotensin Signaling	2.37	0.127	-1.667	ACE,ADCY1,ADCY5,ADCY8,ADCY9,AGT,ITPR2,NOX1,PIK3R2,PRKCE,PRKCZ,RASD2,SHC2,STAT1,TNF
M_crypts_inter	Colorectal Cancer Metastasis Signaling	2.33	0.103	-0.218	ADCY1,ADCY5,ADCY8,ADCY9,BIRC5,FZD4,FZD8,GNB5,GNG12,GNG2,GSK3B,IFNG,LRP1,MMP14,MMP15,MSH2,PIK3R2,RASD2,STAT1,TLR1,TLR2,TNF,TP53,VEGFA,WNT11,WNT3
M_crypts_inter	GPCR-Mediated Nutrient Sensing in Enteroendocrine Cells	2.18	0.125	-2.673	ADCY1,ADCY5,ADCY8,ADCY9,CACNA1B,CACNA1H,GNA11,GNG12,GNG2,ITPR2,PDIA3,PRKCE,PRKCZ,PYY
M_crypts_inter	Putrescine Degradation III	2.17	0.238	-2.236	ALDH7A1,ALDH9A1,MAOA,MAOB,SAT2
M_crypts_inter	MSP-RON Signaling Pathway	2.16	0.155	NA	CCR2,CSF1,IFNG,ITGAM,ITGB2,PIK3R2,PRKCZ,TLR2,TNF
M_crypts_inter	Xenobiotic Metabolism Signaling	2.15	0.0976	NA	ABCC2,ALDH7A1,ALDH9A1,CAMK2B,CAT,CITED2,EIF2AK3,FMO4,FMO5,HDAC5,MAF,MAOA,MAOB,MAP3K13,MAP3K2,MGMT,PIK3R2,PPARGC1A,PPM1J,PPM1L,PRKCE,PRKCZ,RASD2,RXRA,SULT1B1,Sult1d1,TNF,UGT2B10
M_crypts_inter	Dopamine Degradation	2.12	0.2	-2.449	ALDH7A1,ALDH9A1,MAOA,MAOB,SULT1B1,Sult1d1
M_crypts_inter	Autoimmune Thyroid Disease Signaling	2.11	0.163	NA	CD40LG,HLA-A,HLA-DMA,HLA-DMB,HLA-DQA1,HLA-DQB1,HLA-DRB5,HLA-G
M_crypts_inter	FXR/RXR Activation	2.1	0.119	NA	ABCC2,ABCG5,ABCG8,AGT,AMBP,BAAT,C4A/C4B,FETUB,MLXIPL,NR1H3,PLTP,PPARGC1A,RXRA,SERPINA1,TNF
M_crypts_inter	Fc Epsilon RI Signaling	2.02	0.12	-1.155	GAB1,INPP5F,LAT,LCP2,PIK3R2,PLA2G10,PLA2G12B,PLA2G4A,PLA2G5,PRKCE,PRKCZ,RASD2,TNF,VAV2
M_crypts_inter	GPCR-Mediated Integration of Enteroendocrine Signaling Exemplified by an L Cell	1.96	0.137	-1.265	ADCY1,ADCY5,ADCY8,ADCY9,GALR1,GNA11,ITPR2,PDIA3,PYY,SST
M_crypts_inter	IL-12 Signaling and Production in Macrophages	1.92	0.114	NA	ALOX15,CD40LG,IFNG,IRF1,MAF,MYD88,PIK3R2,PRKCE,PRKCZ,RXRA,SERPINA1,STAT1,STAT4,TLR2,TNF
M_crypts_inter	Role of Osteoblasts, Osteoclasts and Chondrocytes in Rheumatoid Arthritis	1.92	0.1	NA	BMP3,CBL,CSF1,DKK3,FZD4,FZD8,GSK3B,IFNG,IL7,ITGA5,LRP1,MMP14,Naip1 (includes others),NFAT5,PIK3R2,RUNX2,SFRP5,SPP1,TNF,TNFRSF1B,WNT11,WNT3
M_crypts_inter	Vitamin-C Transport	1.92	0.208	0	GJB2,LRRC8B,SLC23A1,SLC23A2,TXN
M_crypts_inter	Superpathway of Melatonin Degradation	1.84	0.138	-3	CYP2J2,CYP2U1,CYP4B1,MAOA,MAOB,SULT1B1,Sult1d1,UGT2A3,UGT2B10
M_crypts_inter	Dopamine Receptor Signaling	1.81	0.13	-2	ADCY1,ADCY5,ADCY8,ADCY9,MAOA,MAOB,PPM1J,PPM1L,PTS,SLC18A1
M_crypts_inter	Serotonin Degradation	1.76	0.134	-3	Adh6a,ALDH7A1,ALDH9A1,MAOA,MAOB,SULT1B1,Sult1d1,UGT2A3,UGT2B10
M_crypts_inter	OX40 Signaling Pathway	1.75	0.122	NA	CD3G,CD4,H2-Q8,H2-T10,HLA-A,HLA-DMA,HLA-DMB,HLA-DQA1,HLA-DQB1,HLA-DRB5,HLA-G
M_crypts_inter	Atherosclerosis Signaling	1.75	0.111	NA	ABHD3,ALOX15,CCR2,CD40LG,CSF1,IFNG,ITGB2,PDGFA,PLA2G10,PLA2G12B,PLA2G4A,PLA2G5,SERPINA1,TNF
M_crypts_inter	P2Y Purigenic Receptor Signaling Pathway	1.73	0.11	-2.111	ADCY1,ADCY5,ADCY8,ADCY9,GNB5,GNG12,GNG2,P2RY2,P2RY4,PDIA3,PIK3R2,PRKCE,PRKCZ,RASD2
M_crypts_inter	Neuroprotective Role of THOP1 in Alzheimer's Disease	1.66	0.111	0	ACE,AGT,C1R,DPP4,HLA-A,HLA-G,HPN,IDE,IFNG,LONP1,NTS,PRSS41,SST
M_crypts_inter	Œ≥-glutamyl Cycle	1.62	0.273	NA	ANPEP,GGT1,OPLAH
M_crypts_inter	Sperm Motility	1.6	0.0942	-0.905	ABHD3,CACNA1H,DDR2,EPHA1,ITK,ITPR2,LCK,MERTK,PDE1B,PDIA3,PLA2G10,PLA2G12B,PLA2G4A,PLA2G5,PRKCE,PRKCZ,PRKG2,RET,SLC16A10,TNK2,ZAP70
M_crypts_inter	Osteoarthritis Pathway	1.57	0.0948	0.943	ALPP,DDR2,EPAS1,FOXO3,FZD4,FZD8,HES1,IHH,ITGA5,LRP1,P2RX7,PPARGC1A,RUNX2,SIK3,SLC39A8,SPP1,TLR2,TNF,TNFRSF1B,VEGFA
M_crypts_inter	VEGF Family Ligand-Receptor Interactions	1.57	0.119	-1.414	NRP2,PIK3R2,PLA2G10,PLA2G12B,PLA2G4A,PLA2G5,PRKCE,PRKCZ,RASD2,VEGFA
M_crypts_inter	Caveolar-mediated Endocytosis Signaling	1.54	0.123	NA	FLNB,HLA-A,ITGA5,ITGAD,ITGAL,ITGAM,ITGB2,ITGB4,MAP3K2
M_crypts_inter	Acetone Degradation I (to Methylglyoxal)	1.52	0.167	-1.342	CYP2J2,CYP2U1,CYP4A11,CYP4B1,DHRS11
M_crypts_inter	Glutamate Degradation III (via 4-aminobutyrate)	1.5	0.4	NA	ABAT,GAD2
M_crypts_inter	White Adipose Tissue Browning Pathway	1.36	0.101	-3.051	ADCY1,ADCY5,ADCY8,ADCY9,CACNA1B,CACNA1H,HIF1AN,PPARGC1A,PRKG2,RARG,RXRA,THRA,VEGFA
M_organoids_inter	LPS/IL-1 Mediated Inhibition of RXR Function	10.1	0.0893	NA	ALDH1A1,ALDH3B1,ALDH7A1,CYP3A5,FABP1,FMO1,GAL3ST2,GSTA5,GSTK1,GSTM2,GSTM5,Gstm6,GSTP1,IL18,MGST2,MGST3,PAPSS2,PPARA,SLC27A4,SULT2B1
M_organoids_inter	Xenobiotic Metabolism PXR Signaling Pathway	9.51	0.0938	3.3	ALDH1A1,ALDH3B1,ALDH7A1,Ces1g,CYP3A5,GAL3ST2,GSTA5,GSTK1,GSTM2,GSTM5,Gstm6,GSTP1,MGST2,MGST3,PRKACB,SULT2B1,Ugt1a7c,UGT2B28
M_organoids_inter	Xenobiotic Metabolism Signaling	6.77	0.0627	NA	ALDH1A1,ALDH3B1,ALDH7A1,Ces1g,CYP3A5,FMO1,GAL3ST2,GSTA5,GSTK1,GSTM2,GSTM5,Gstm6,GSTP1,MGST2,MGST3,SULT2B1,Ugt1a7c,UGT2B28
M_organoids_inter	Serotonin Degradation	5.33	0.119	2.121	ADH1C,ADH4,ALDH1A1,ALDH3B1,ALDH7A1,Ugt1a7c,UGT2A3,UGT2B28
M_organoids_inter	Retinoate Biosynthesis I	5.13	0.176	1.633	ADH1C,ADH4,AKR1B10,ALDH1A1,RBP2,SDR16C5
M_organoids_inter	Noradrenaline and Adrenaline Degradation	5.05	0.171	1.633	ADH1C,ADH4,ALDH1A1,ALDH3B1,ALDH7A1,COMT
M_organoids_inter	Nicotine Degradation II	4.43	0.108	2.646	CYP2J2,CYP3A5,FMO1,POR,Ugt1a7c,UGT2A3,UGT2B28
M_organoids_inter	Apelin Adipocyte Signaling Pathway	3.78	0.0854	2.646	GPX1,GSTK1,GSTM2,GSTP1,MGST2,MGST3,PRKACB
M_organoids_inter	Type I Diabetes Mellitus Signaling	3.73	0.0721	NA	BCL2,CHUK,GAD2,HLA-A,HLA-DQA1,HLA-DQB1,PTPRN,TRADD
M_organoids_inter	Antigen Presentation Pathway	3.67	0.128	NA	CD74,HLA-A,HLA-DQA1,HLA-DQB1,PSMB8
M_organoids_inter	PXR/RXR Activation	3.5	0.0923	NA	ALDH1A1,CYP3A5,GSTM2,PAPSS2,PPARA,PRKACB
M_organoids_inter	Superpathway of Melatonin Degradation	3.5	0.0923	2.449	CYP2J2,CYP3A5,POR,Ugt1a7c,UGT2A3,UGT2B28
M_organoids_inter	Dopamine Degradation	3.09	0.133	1	ALDH1A1,ALDH3B1,ALDH7A1,COMT
M_organoids_inter	Neuroinflammation Signaling Pathway	2.9	0.04	1.265	BCL2,CHUK,CREB3L3,GABRB3,GAD2,HLA-A,HLA-DQA1,HLA-DQB1,IL18,P2RX7,PLA2G2F,SLC1A3
M_organoids_inter	Neuroprotective Role of THOP1 in Alzheimer's Disease	2.85	0.0598	-0.447	HLA-A,HPN,MME,PRKACB,Prss32,PRSS33,PRSS41
M_organoids_inter	Putrescine Degradation III	2.51	0.143	NA	ALDH1A1,ALDH3B1,ALDH7A1
M_organoids_inter	Role of Osteoblasts, Osteoclasts and Chondrocytes in Rheumatoid Arthritis	2.36	0.0409	NA	BCL2,BMP3,BMP7,CHUK,IL18,MMP14,SMO,TRADD,WNT5A
M_organoids_inter	Graft-versus-Host Disease Signaling	2.33	0.0833	NA	HLA-A,HLA-DQA1,HLA-DQB1,IL18
M_organoids_inter	Bupropion Degradation	2.29	0.12	NA	CYP2J2,CYP3A5,POR
M_organoids_inter	RAR Activation	2.18	0.0412	NA	ADH1C,ADH4,AKR1B10,ALDH1A1,IL3RA,PRKACB,RBP2,SDR16C5
M_organoids_inter	IL-4 Signaling	2.14	0.0588	NA	HLA-A,HLA-DQA1,HLA-DQB1,IL13RA1,PTPN6
M_organoids_inter	CD28 Signaling in T Helper Cells	2.13	0.05	NA	CHUK,FYN,HLA-A,HLA-DQA1,HLA-DQB1,PTPN6
M_organoids_inter	Acetone Degradation I (to Methylglyoxal)	2.06	0.1	NA	CYP2J2,CYP3A5,POR
M_organoids_inter	Altered T Cell and B Cell Signaling in Rheumatoid Arthritis	2.04	0.0556	NA	CHUK,HLA-A,HLA-DQA1,HLA-DQB1,IL18
M_organoids_inter	FXR/RXR Activation	2.03	0.0476	NA	APOA1,APOA4,APOB,IL18,MTTP,PPARA
M_organoids_inter	Atherosclerosis Signaling	2.03	0.0476	NA	APOA1,APOA4,APOB,CCR2,IL18,PLA2G2F
M_organoids_inter	Nur77 Signaling in T Lymphocytes	2.01	0.0678	NA	BCL2,HLA-A,HLA-DQA1,HLA-DQB1
M_organoids_inter	Œ≥-glutamyl Cycle	2	0.182	NA	ANPEP,GCLM
M_organoids_inter	Osteoarthritis Pathway	1.97	0.0379	1.633	ALPP,ANXA2,CHUK,CREB3L3,DDR2,P2RX7,SMO,SPHK1
M_organoids_inter	B Cell Development	1.84	0.0833	NA	HLA-A,HLA-DQA1,HLA-DQB1
M_organoids_inter	T Helper Cell Differentiation	1.7	0.0548	NA	HLA-A,HLA-DQA1,HLA-DQB1,IL18
M_organoids_inter	Estrogen Biosynthesis	1.69	0.0732	NA	CYP2J2,CYP3A5,POR
M_organoids_inter	Methylglyoxal Degradation III	1.58	0.111	NA	ADH4,AKR1B10
M_organoids_inter	Choline Degradation I	1.55	0.5	NA	ALDH7A1
M_organoids_inter	L-DOPA Degradation	1.55	0.5	NA	COMT
M_organoids_inter	Autoimmune Thyroid Disease Signaling	1.49	0.0612	NA	HLA-A,HLA-DQA1,HLA-DQB1
M_organoids_inter	Inflammasome pathway	1.49	0.1	NA	IL18,P2RX7
M_organoids_inter	OX40 Signaling Pathway	1.41	0.0444	NA	BCL2,HLA-A,HLA-DQA1,HLA-DQB1
M_organoids_inter	IL-12 Signaling and Production in Macrophages	1.4	0.0379	NA	APOA1,APOA4,APOB,CHUK,IL18
M_organoids_inter	Vitamin-C Transport	1.35	0.0833	NA	STOM,TXN
M_organoids_inter	MSP-RON Signaling Pathway	1.31	0.0517	NA	CCR2,IL3RA,ITGAM
M_crypts_aboral	Antigen Presentation Pathway	16.5	0.385	NA	B2M,CD74,CIITA,HLA-A,HLA-DMA,HLA-DMB,HLA-DQA1,HLA-DQB1,HLA-DRB5,HLA-G,IFNG,NLRC5,PSMB8,TAP1,TAP2
M_crypts_aboral	T Helper Cell Differentiation	10.7	0.192	NA	CD28,FOXP3,HLA-A,HLA-DMA,HLA-DMB,HLA-DQA1,HLA-DQB1,HLA-DRB5,ICOS,IFNG,IL2RA,STAT1,STAT4,TNFRSF1B
M_crypts_aboral	Type I Diabetes Mellitus Signaling	10.2	0.144	2.646	CD247,CD28,CD3G,FASLG,HLA-A,HLA-DMA,HLA-DMB,HLA-DQA1,HLA-DQB1,HLA-DRB5,HLA-G,IFNG,IRF1,PTPRN,STAT1,TNFRSF1B
M_crypts_aboral	OX40 Signaling Pathway	9.46	0.156	NA	B2M,CD247,CD3G,CD4,H2-M2,H2-Q8,H2-T10,HLA-A,HLA-DMA,HLA-DMB,HLA-DQA1,HLA-DQB1,HLA-DRB5,HLA-G
M_crypts_aboral	Altered T Cell and B Cell Signaling in Rheumatoid Arthritis	8.42	0.144	NA	CD28,FASLG,HLA-A,HLA-DMA,HLA-DMB,HLA-DQA1,HLA-DQB1,HLA-DRB5,IFNG,TLR1,TLR2,TLR4,TLR6
M_crypts_aboral	Graft-versus-Host Disease Signaling	8.2	0.208	NA	CD28,FASLG,HLA-A,HLA-DMA,HLA-DMB,HLA-DQA1,HLA-DQB1,HLA-DRB5,HLA-G,IFNG
M_crypts_aboral	B Cell Development	8.19	0.25	NA	HLA-A,HLA-DMA,HLA-DMB,HLA-DQA1,HLA-DQB1,HLA-DRB5,IL7,IL7R,SPN
M_crypts_aboral	Neuroinflammation Signaling Pathway	8	0.0733	3.441	B2M,FASLG,GABRB3,HLA-A,HLA-DMA,HLA-DMB,HLA-DQA1,HLA-DQB1,HLA-DRB5,IDE,IFNG,NOX1,P2RX7,PLA2G10,PLA2G4C,PLA2G5,SLC1A3,STAT1,TLR1,TLR2,TLR4,TLR6
M_crypts_aboral	CD28 Signaling in T Helper Cells	7.79	0.117	2.449	CD247,CD28,CD3G,CD4,HLA-A,HLA-DMA,HLA-DMB,HLA-DQA1,HLA-DQB1,HLA-DRB5,LAT,LCK,LCP2,ZAP70
M_crypts_aboral	Autoimmune Thyroid Disease Signaling	6.94	0.184	NA	CD28,FASLG,HLA-A,HLA-DMA,HLA-DMB,HLA-DQA1,HLA-DQB1,HLA-DRB5,HLA-G
M_crypts_aboral	Nur77 Signaling in T Lymphocytes	6.21	0.153	NA	CD247,CD28,CD3G,HLA-A,HLA-DMA,HLA-DMB,HLA-DQA1,HLA-DQB1,HLA-DRB5
M_crypts_aboral	Necroptosis Signaling Pathway	5.55	0.0828	0.832	CAMK2B,CAPN2,DAPK1,FASLG,MERTK,MLKL,PLA2G10,PLA2G4C,PLA2G5,STAT1,TLR4,TNFRSF1B,ZBP1
M_crypts_aboral	MIF-mediated Glucocorticoid Regulation	4.69	0.176	1.633	CD14,CD74,PLA2G10,PLA2G4C,PLA2G5,TLR4
M_crypts_aboral	MIF Regulation of Innate Immunity	4.15	0.143	1.633	CD14,CD74,PLA2G10,PLA2G4C,PLA2G5,TLR4
M_crypts_aboral	Phospholipase C Signaling	3.88	0.0545	1.265	ADCY1,ARHGEF10,CD247,CD3G,GNG2,LAT,LCK,LCP2,PLA2G10,PLA2G4C,PLA2G5,PLCB3,RHOBTB1,ZAP70
M_crypts_aboral	IL-15 Production	2.97	0.0661	0.707	DDR2,FGFR3,IRF1,LCK,MERTK,ROR2,STAT1,ZAP70
M_crypts_aboral	Colorectal Cancer Metastasis Signaling	2.88	0.0474	2.111	ADCY1,GNG2,IFNG,MMP14,MMP25,RHOBTB1,STAT1,TLR1,TLR2,TLR4,TLR6,WNT5A
M_crypts_aboral	Caveolar-mediated Endocytosis Signaling	2.83	0.0822	NA	B2M,HLA-A,ITGAD,ITGAE,ITGB2,ITGB7
M_crypts_aboral	Sperm Motility	2.82	0.0493	0	DDR2,FGFR3,LCK,MERTK,PLA2G10,PLA2G4C,PLA2G5,PLCB3,ROR2,SLC16A10,ZAP70
M_crypts_aboral	IL-12 Signaling and Production in Macrophages	2.73	0.0606	NA	ALOX15,IFNG,IRF1,IRF8,STAT1,STAT4,TLR2,TLR4
M_crypts_aboral	MSP-RON Signaling Pathway	2.53	0.0862	NA	CCR2,IFNG,ITGB2,TLR2,TLR4
M_crypts_aboral	IL-4 Signaling	2.49	0.0706	NA	HLA-A,HLA-DMA,HLA-DMB,HLA-DQA1,HLA-DQB1,HLA-DRB5
M_crypts_aboral	Inflammasome pathway	2.35	0.15	NA	AIM2,P2RX7,TLR4
M_crypts_aboral	Atherosclerosis Signaling	2.25	0.0556	NA	ALOX15,CCR2,IFNG,ITGB2,PLA2G10,PLA2G4C,PLA2G5
M_crypts_aboral	Neuroprotective Role of THOP1 in Alzheimer's Disease	1.84	0.0513	NA	Gzmb,HLA-A,HLA-G,IDE,IFNG,PRSS41
M_crypts_aboral	Cardiac Hypertrophy Signaling (Enhanced)	1.71	0.0308	0.832	ADCY1,CAMK2B,FASLG,FGFR3,GNG2,IFNG,IL18RAP,IL2RA,IL2RB,IL7R,PLCB3,SMPDL3B,TNFRSF1B,TNFSF8,WNT5A
M_crypts_aboral	Role of Osteoblasts, Osteoclasts and Chondrocytes in Rheumatoid Arthritis	1.47	0.0364	NA	BMP3,IFNG,IL18RAP,IL7,MMP14,SFRP5,TNFRSF1B,WNT5A
M_crypts_aboral	LPS/IL-1 Mediated Inhibition of RXR Function	1.43	0.0357	1.633	ACSBG1,ACSL6,CD14,CYP4A11,IL18RAP,SCARB1,TLR4,TNFRSF1B
M_crypts_aboral	Fc Epsilon RI Signaling	1.31	0.0427	1.342	LAT,LCP2,PLA2G10,PLA2G4C,PLA2G5
M_organoids_aboral	Neuroinflammation Signaling Pathway	1.48	0.01	NA	GABRB3,IDE,P2RX7
M_organoids_aboral	Inflammasome pathway	1.34	0.05	NA	P2RX7
F_crypts_oral	Antigen Presentation Pathway	12.1	0.359	NA	CD74,CIITA,HLA-A,HLA-DMA,HLA-DMB,HLA-DQA1,HLA-DQB1,HLA-DRB5,HLA-E,HLA-G,PSMB8,TAP1,TAP2,TAPBP
F_crypts_oral	Graft-versus-Host Disease Signaling	6.26	0.208	NA	CD28,HLA-A,HLA-DMA,HLA-DMB,HLA-DQA1,HLA-DQB1,HLA-DRB5,HLA-E,HLA-G,IL33
F_crypts_oral	Autoimmune Thyroid Disease Signaling	5.21	0.184	NA	CD28,HLA-A,HLA-DMA,HLA-DMB,HLA-DQA1,HLA-DQB1,HLA-DRB5,HLA-E,HLA-G
F_crypts_oral	Neuroprotective Role of THOP1 in Alzheimer's Disease	4.72	0.111	2.828	AGT,C1R,HGFAC,HLA-A,HLA-E,HLA-G,KLK3,PRSS16,PRSS2,PRSS27,PRSS3,Prss32,SST
F_crypts_oral	Nur77 Signaling in T Lymphocytes	4.53	0.153	NA	CAMK4,CD28,HLA-A,HLA-DMA,HLA-DMB,HLA-DQA1,HLA-DQB1,HLA-DRB5,NR4A1
F_crypts_oral	B Cell Development	4.34	0.194	NA	HLA-A,HLA-DMA,HLA-DMB,HLA-DQA1,HLA-DQB1,HLA-DRB5,IL7R
F_crypts_oral	Type I Diabetes Mellitus Signaling	4.28	0.108	NA	CD28,GAD2,HLA-A,HLA-DMA,HLA-DMB,HLA-DQA1,HLA-DQB1,HLA-DRB5,HLA-E,HLA-G,PTPRN,SOCS3
F_crypts_oral	STAT3 Pathway	4.07	0.0963	-0.447	CISH,CSF2RB,FGFR2,IL15RA,IL17RC,IL17RE,IL3RA,IL7R,PIM1,RASD1,RASD2,SOCS3,VEGFA
F_crypts_oral	IL-4 Signaling	3.97	0.118	NA	HLA-A,HLA-DMA,HLA-DMB,HLA-DQA1,HLA-DQB1,HLA-DRB5,INPP5F,NR3C2,RASD1,RASD2
F_crypts_oral	T Helper Cell Differentiation	3.79	0.123	NA	BCL6,CD28,HLA-A,HLA-DMA,HLA-DMB,HLA-DQA1,HLA-DQB1,HLA-DRB5,RORC
F_crypts_oral	Neuroinflammation Signaling Pathway	3.62	0.0667	2.668	CSF1R,CYBB,FOS,GABRA1,GABRB3,GAD2,HLA-A,HLA-DMA,HLA-DMB,HLA-DQA1,HLA-DQB1,HLA-DRB5,HLA-E,KLK3,MAPK4,MAPK6,MFGE8,P2RX7,PLA2G5,TLR1
F_crypts_oral	Altered T Cell and B Cell Signaling in Rheumatoid Arthritis	3.1	0.1	NA	CD28,HLA-A,HLA-DMA,HLA-DMB,HLA-DQA1,HLA-DQB1,HLA-DRB5,IL33,TLR1
F_crypts_oral	Cardiac Hypertrophy Signaling (Enhanced)	3.01	0.0534	0.426	ADCY5,AGT,CACNA1A,CAMK4,CSF2RB,CYBB,EDN1,FGF14,FGF9,FGFR2,IL15RA,IL17RC,IL17RE,IL33,IL3RA,IL7R,INPP5F,NPR1,PDE11A,PLCD1,PLCH2,PRKD3,RASD1,RASD2,SMPDL3B,TNFSF8
F_crypts_oral	Apelin Adipocyte Signaling Pathway	2.75	0.0976	1.89	ADCY5,CYBB,GSTP1,MAPK4,MAPK6,PPARGC1A,PRKAA2,PRKAG3
F_crypts_oral	Xenobiotic Metabolism Signaling	2.61	0.0592	NA	ALDH4A1,CAMK4,CES1,CHST11,CYP3A5,FMO1,GAL3ST2,GSTA3,GSTP1,HS6ST1,MAF,MGMT,NQO2,PPARGC1A,PRKD3,RASD1,RASD2
F_crypts_oral	OX40 Signaling Pathway	2.49	0.0889	NA	HLA-A,HLA-DMA,HLA-DMB,HLA-DQA1,HLA-DQB1,HLA-DRB5,HLA-E,HLA-G
F_crypts_oral	LPS/IL-1 Mediated Inhibition of RXR Function	2.45	0.0625	-2	ABCA1,ALDH4A1,CHST11,CPT1A,CYP3A5,FMO1,GAL3ST2,GSTA3,GSTP1,HMGCS2,HS6ST1,IL33,MGMT,PPARGC1A
F_crypts_oral	CD28 Signaling in T Helper Cells	2.24	0.075	NA	CAMK4,CD28,FOS,HLA-A,HLA-DMA,HLA-DMB,HLA-DQA1,HLA-DQB1,HLA-DRB5
F_crypts_oral	Adrenomedullin signaling pathway	2.09	0.0609	1.265	ADCY5,CAMK4,FOS,IL33,MAPK4,MAPK6,MAX,NPR1,PLCD1,PLCH2,RASD1,RASD2
F_crypts_oral	PXR/RXR Activation	2.07	0.0923	NA	CPT1A,CYP3A5,FOXO3,HMGCS2,PPARGC1A,SCD
F_crypts_oral	Sperm Motility	2.07	0.0583	-0.378	CAMK4,CSF1R,DDR2,EPHA2,FGFR2,NPR1,PLA2G5,PLCD1,PLCH2,PRKD3,SLC9A5,TNK2,TWF1
F_crypts_oral	White Adipose Tissue Browning Pathway	2.05	0.0698	1.667	ADCY5,CACNA1A,CAMKK2,FGFR2,NPR1,PPARGC1A,PRKAA2,PRKAG3,VEGFA
F_crypts_oral	Leptin Signaling in Obesity	1.81	0.0811	NA	ADCY5,GHRL,PLCD1,PLCH2,POMC,SOCS3
F_crypts_oral	Cholecystokinin/Gastrin-mediated Signaling	1.78	0.0672	0.816	FOS,IL33,PRKD3,RASD1,RASD2,RHOB,RHOU,SST
F_crypts_oral	Corticotropin Releasing Hormone Signaling	1.74	0.0621	-1.414	ADCY5,CACNA1A,CAMK4,FOS,NPR1,NR4A1,POMC,PRKD3,VEGFA
F_crypts_oral	MSP-RON Signaling Pathway	1.68	0.0862	NA	CCR2,CSF2RB,IL3RA,ITGAM,KLK3
F_crypts_oral	VEGF Family Ligand-Receptor Interactions	1.56	0.0714	1	FOS,PLA2G5,PRKD3,RASD1,RASD2,VEGFA
F_crypts_oral	Œ≥-glutamyl Cycle	1.46	0.182	NA	ANPEP,GGT7
F_crypts_oral	Xenobiotic Metabolism PXR Signaling Pathway	1.41	0.0521	1.265	ALDH4A1,CES1,CHST11,CYP3A5,GAL3ST2,GSTA3,GSTP1,HS6ST1,PPARGC1A,PRKD3
F_crypts_oral	Endocannabinoid Cancer Inhibition Pathway	1.37	0.0559	1.134	ADCY5,CAMKK2,CASP4,NUPR1,PRKAA2,PRKAG3,TRIB3,VEGFA
F_crypts_oral	GPCR-Mediated Integration of Enteroendocrine Signaling Exemplified by an L Cell	1.31	0.0685	0.447	ADCY5,PLCD1,PLCH2,SST,VIPR1
F_organoids_oral	MSP-RON Signaling Pathway	1.91	0.0345	NA	CCR2,ITGAM
F_organoids_oral	Caveolar-mediated Endocytosis Signaling	1.72	0.0274	NA	FYN,ITGAM
F_organoids_oral	GPCR-Mediated Integration of Enteroendocrine Signaling Exemplified by an L Cell	1.72	0.0274	NA	CCK,SST
F_organoids_oral	Fc Epsilon RI Signaling	1.34	0.0171	NA	FYN,INPP5F
F_organoids_oral	Cholecystokinin/Gastrin-mediated Signaling	1.33	0.0168	NA	CCK,SST
F_organoids_oral	IL-15 Production	1.32	0.0165	NA	DDR2,FYN
F_crypts_inter	LPS/IL-1 Mediated Inhibition of RXR Function	4.92	0.067	-2.236	CHST11,CPT1A,CPT2,CYP3A5,CYP4A11,FABP6,FMO1,GSTA3,GSTP1,GSTT2/GSTT2B,HMGCS2,IL33,MGMT,PPARGC1B,SULT1C2
F_crypts_inter	Cardiac Hypertrophy Signaling (Enhanced)	3.33	0.0411	0.229	ADCY8,AGT,CACNA1A,FGF1,FGF11,FGF14,GATA4,IL17RE,IL33,IL3RA,IL7R,INPP5F,MAP3K9,NFKB2,NOTUM,NPR1,PDE11A,PLCE1,PRKAR2B,PRKD3
F_crypts_inter	Xenobiotic Metabolism Signaling	2.71	0.0453	NA	CES1,CHST11,CYP3A5,FMO1,GSTA3,GSTP1,GSTT2/GSTT2B,MAP3K9,MGMT,NFKB2,NOS2,PRKD3,SULT1C2
F_crypts_inter	Xenobiotic Metabolism PXR Signaling Pathway	2.64	0.0521	0	CES1,CHST11,CYP3A5,GSTA3,GSTP1,GSTT2/GSTT2B,NOS2,PRKAR2B,PRKD3,SULT1C2
F_crypts_inter	Endocannabinoid Cancer Inhibition Pathway	2.4	0.0559	2.121	ADCY8,CAMKK2,CASP4,NOS2,NUPR1,PRKAA2,PRKAR2B,TRIB3
F_crypts_inter	Neuroprotective Role of THOP1 in Alzheimer's Disease	2.31	0.0598	1.342	AGT,C1R,HLA-A,HPN,PRKAR2B,PRSS27,Prss32
F_crypts_inter	Atherosclerosis Signaling	2.14	0.0556	NA	CCR2,COL18A1,F3,IL33,NFKB2,SERPINA1,TNFRSF14
F_crypts_inter	White Adipose Tissue Browning Pathway	2.09	0.0543	1.134	ADCY8,CACNA1A,CAMKK2,NPR1,PRDM16,PRKAA2,PRKAR2B
F_crypts_inter	GPCR-Mediated Integration of Enteroendocrine Signaling Exemplified by an L Cell	2.02	0.0685	-1.342	ADCY8,NOTUM,PLCE1,PRKAR2B,VIPR1
F_crypts_inter	Leptin Signaling in Obesity	2	0.0676	NA	ADCY8,GHRL,NOTUM,PLCE1,PRKAR2B
F_crypts_inter	Type I Diabetes Mellitus Signaling	1.85	0.0541	NA	GAD2,HLA-A,NFKB2,NFKBIA,NOS2,PTPRN
F_crypts_inter	GPCR-Mediated Nutrient Sensing in Enteroendocrine Cells	1.83	0.0536	0	ADCY8,CACNA1A,NOTUM,PLCE1,PRKAR2B,PRKD3
F_crypts_inter	Corticotropin Releasing Hormone Signaling	1.83	0.0483	-1.89	ADCY8,CACNA1A,NOS2,NPR1,NR4A1,PRKAR2B,PRKD3
F_crypts_inter	Colorectal Cancer Metastasis Signaling	1.82	0.0395	-0.632	ADCY8,ARRB1,MMP14,NFKB2,NOS2,PRKAR2B,RHOB,RHOU,TLR5,TLR6
F_crypts_inter	Apelin Adipocyte Signaling Pathway	1.82	0.061	2.236	ADCY8,GSTP1,GSTT2/GSTT2B,PRKAA2,PRKAR2B
F_crypts_inter	Acetone Degradation I (to Methylglyoxal)	1.8	0.1	NA	CYP2E1,CYP3A5,CYP4A11
F_crypts_inter	Relaxin Signaling	1.75	0.0467	-0.816	ADCY8,NFKB2,NFKBIA,NOS2,NPR1,PDE11A,PRKAR2B
F_crypts_inter	Renin-Angiotensin Signaling	1.73	0.0508	-1.342	ADCY8,AGT,NFKB2,PAK4,PRKAR2B,PRKD3
F_crypts_inter	Altered T Cell and B Cell Signaling in Rheumatoid Arthritis	1.66	0.0556	NA	HLA-A,IL33,NFKB2,TLR5,TLR6
F_crypts_inter	Adrenomedullin signaling pathway	1.61	0.0406	0.707	ADCY8,CALCRL,IL33,NFKB2,NOTUM,NPR1,PLCE1,PRKAR2B
F_crypts_inter	FXR/RXR Activation	1.61	0.0476	NA	AGT,CYP27A1,FABP6,IL33,PON3,SERPINA1
F_crypts_inter	P2Y Purigenic Receptor Signaling Pathway	1.59	0.0472	-0.816	ADCY8,NFKB2,NOTUM,PLCE1,PRKAR2B,PRKD3
F_crypts_inter	Endocannabinoid Neuronal Synapse Pathway	1.58	0.0469	2.236	ADCY8,CACNA1A,MGLL,NOTUM,PLCE1,PRKAR2B
F_crypts_inter	Superpathway of Methionine Degradation	1.56	0.0811	NA	BHMT2,GOT1,MGMT
F_crypts_inter	PXR/RXR Activation	1.55	0.0615	NA	CPT1A,CYP3A5,HMGCS2,PRKAR2B
F_crypts_inter	Antigen Presentation Pathway	1.5	0.0769	NA	HLA-A,PSMB8,TAP2
F_crypts_inter	STAT3 Pathway	1.48	0.0444	NA	CISH,IL17RE,IL3RA,IL7R,MAP3K9,TNFRSF11A
F_crypts_inter	Osteoarthritis Pathway	1.46	0.0379	-0.816	ANXA2,CASP4,DDR2,NFKB2,NOS2,P2RX7,PPARD,PRKAA2
F_crypts_inter	L-DOPA Degradation	1.45	0.5	NA	COMT
F_crypts_inter	MIF Regulation of Innate Immunity	1.42	0.0714	NA	NFKB2,NFKBIA,NOS2
F_crypts_inter	Methylglyoxal Degradation III	1.4	0.111	NA	CYP2E1,CYP4A11
F_crypts_inter	Apelin Pancreas Signaling Pathway	1.37	0.0682	NA	NFKB2,PRKAA2,PRKAR2B
F_crypts_inter	Dopamine Receptor Signaling	1.32	0.0519	NA	ADCY8,COMT,NCS1,PRKAR2B
F_crypts_inter	Inflammasome pathway	1.32	0.1	NA	NFKB2,P2RX7
F_organoids_inter	Dopamine Receptor Signaling	3.13	0.0519	NA	ADCY8,COMT,PRKACB,PRKAR2B
F_organoids_inter	Sperm Motility	2.92	0.0269	-2	DDR2,FYN,PDE4B,PLA2G2F,PRKACB,PRKAR2B
F_organoids_inter	Relaxin Signaling	2.91	0.0333	NA	ADCY8,CTH,PDE4B,PRKACB,PRKAR2B
F_organoids_inter	Gustation Pathway	2.86	0.0325	NA	ADCY8,P2RX7,PDE4B,PRKACB,PRKAR2B
F_organoids_inter	Renin-Angiotensin Signaling	2.45	0.0339	NA	ADCY8,PRKACB,PRKAR2B,PTPN6
F_organoids_inter	MSP-RON Signaling Pathway	2.44	0.0517	NA	CCR2,IL3RA,ITGAM
F_organoids_inter	RAR Activation	2.43	0.0258	NA	ADCY8,ADH1C,IL3RA,PRKACB,PRKAR2B
F_organoids_inter	PXR/RXR Activation	2.31	0.0462	NA	PRKACB,PRKAR2B,UGT1A8 (includes others)
F_organoids_inter	GPCR-Mediated Integration of Enteroendocrine Signaling Exemplified by an L Cell	2.16	0.0411	NA	ADCY8,PRKACB,PRKAR2B
F_organoids_inter	Leptin Signaling in Obesity	2.15	0.0405	NA	ADCY8,PRKACB,PRKAR2B
F_organoids_inter	Corticotropin Releasing Hormone Signaling	2.13	0.0276	NA	ADCY8,CTH,PRKACB,PRKAR2B
F_organoids_inter	Apelin Adipocyte Signaling Pathway	2.03	0.0366	NA	ADCY8,PRKACB,PRKAR2B
F_organoids_inter	L-DOPA Degradation	1.98	0.5	NA	COMT
F_organoids_inter	Colorectal Cancer Metastasis Signaling	1.95	0.0198	-2.236	ADCY8,MMP16,PRKACB,PRKAR2B,WNT5A
F_organoids_inter	Noradrenaline and Adrenaline Degradation	1.83	0.0571	NA	ADH1C,COMT
F_organoids_inter	Superpathway of Methionine Degradation	1.79	0.0541	NA	CTH,MGMT
F_organoids_inter	Xenobiotic Metabolism PXR Signaling Pathway	1.72	0.0208	0	PRKACB,PRKAR2B,SULT1C2,UGT1A8 (includes others)
F_organoids_inter	ERK/MAPK Signaling	1.71	0.0207	-2	FYN,PLA2G2F,PRKACB,PRKAR2B
F_organoids_inter	Adrenomedullin signaling pathway	1.68	0.0203	NA	ADCY8,CTH,PRKACB,PRKAR2B
F_organoids_inter	GPCR-Mediated Nutrient Sensing in Enteroendocrine Cells	1.67	0.0268	NA	ADCY8,PRKACB,PRKAR2B
F_organoids_inter	Apelin Pancreas Signaling Pathway	1.64	0.0455	NA	PRKACB,PRKAR2B
F_organoids_inter	Atherosclerosis Signaling	1.53	0.0238	NA	ALOX12B,CCR2,PLA2G2F
F_organoids_inter	P2Y Purigenic Receptor Signaling Pathway	1.52	0.0236	NA	ADCY8,PRKACB,PRKAR2B
F_organoids_inter	Endocannabinoid Neuronal Synapse Pathway	1.52	0.0234	NA	ADCY8,PRKACB,PRKAR2B
F_organoids_inter	White Adipose Tissue Browning Pathway	1.51	0.0233	NA	ADCY8,PRKACB,PRKAR2B
F_organoids_inter	STAT3 Pathway	1.46	0.0222	NA	BMP6,IL3RA,PTPN6
F_organoids_inter	Endocannabinoid Cancer Inhibition Pathway	1.39	0.021	NA	ADCY8,PRKACB,PRKAR2B
F_organoids_inter	Cardiac Hypertrophy Signaling (Enhanced)	1.35	0.0123	-2.449	ADCY8,IL3RA,PDE4B,PRKACB,PRKAR2B,WNT5A
F_organoids_inter	Nicotine Degradation II	1.33	0.0308	NA	FMO1,UGT1A8 (includes others)
F_organoids_inter	Serotonin Degradation	1.31	0.0299	NA	ADH1C,UGT1A8 (includes others)
F_crypts_aboral	LPS/IL-1 Mediated Inhibition of RXR Function	4.7	0.067	-1.342	CHST11,CHST2,CPT1A,CPT2,CYP3A5,CYP4A11,FABP1,FMO1,GAL3ST2,GSTT2/GSTT2B,HMGCS2,IL18,IL33,MGMT,SREBF1
F_crypts_aboral	Acetone Degradation I (to Methylglyoxal)	2.67	0.133	2	CYP2E1,CYP3A5,CYP4A11,POR
F_crypts_aboral	FXR/RXR Activation	2.62	0.0635	NA	AGT,C4A/C4B,CYP27A1,FASN,IL18,IL33,SLC10A2,SREBF1
F_crypts_aboral	Glutamate Degradation III (via 4-aminobutyrate)	2.48	0.4	NA	GAD1,GAD2
F_crypts_aboral	RAR Activation	2.47	0.0515	NA	ADCY8,AKR1B10,DHRS4,IL3RA,NSD1,PRKAR2B,PRKD3,RARG,RDH16,SDR16C5
F_crypts_aboral	Retinoate Biosynthesis I	2.46	0.118	1	AKR1B10,DHRS4,RDH16,SDR16C5
F_crypts_aboral	Apelin Adipocyte Signaling Pathway	2.38	0.0732	2.236	ADCY8,GPX2,GSTT2/GSTT2B,NOX1,PRKAG3,PRKAR2B
F_crypts_aboral	Methylglyoxal Degradation III	2.38	0.167	NA	AKR1B10,CYP2E1,CYP4A11
F_crypts_aboral	Cardiac Hypertrophy Signaling (Enhanced)	2.35	0.037	-1.213	ADCY8,AGT,AKAP13,FGF11,FGF14,HDAC7,IL18,IL33,IL3RA,IL7R,ITGA2,MAP3K9,NPR1,PDE11A,PLCH2,PRKAR2B,PRKD3,SMPDL3B
F_crypts_aboral	Inflammasome pathway	2.25	0.15	NA	AIM2,IL18,P2RX7
F_crypts_aboral	PXR/RXR Activation	2.15	0.0769	NA	CPT1A,CYP3A5,HMGCS2,PRKAR2B,SCD
F_crypts_aboral	White Adipose Tissue Browning Pathway	1.99	0.0543	-0.378	ADCY8,ATF4,CACNA1B,NPR1,PRKAG3,PRKAR2B,RARG
F_crypts_aboral	Bupropion Degradation	1.97	0.12	NA	CYP2E1,CYP3A5,POR
F_crypts_aboral	Dopamine Receptor Signaling	1.85	0.0649	NA	ADCY8,COMT,NCS1,PPM1L,PRKAR2B
F_crypts_aboral	Type I Diabetes Mellitus Signaling	1.76	0.0541	NA	GAD1,GAD2,HLA-A,NFKBIA,PTPRN,SOCS3
F_crypts_aboral	Corticotropin Releasing Hormone Signaling	1.73	0.0483	0	ADCY8,ATF4,CACNA1B,GAD1,NPR1,PRKAR2B,PRKD3
F_crypts_aboral	Neuroprotective Role of THOP1 in Alzheimer's Disease	1.66	0.0513	1	AGT,C1R,HLA-A,HPN,PRKAR2B,PRSS27
F_crypts_aboral	Relaxin Signaling	1.66	0.0467	0	ADCY8,GAD1,NFKBIA,NPR1,PDE11A,PRKAR2B,SMPDL3B
F_crypts_aboral	Neuroinflammation Signaling Pathway	1.61	0.0367	-1.414	ATF4,BACE2,GABBR2,GABRB3,GAD1,GAD2,HLA-A,IL18,NOX1,P2RX7,SLC1A3
F_crypts_aboral	Gustation Pathway	1.61	0.0455	NA	ADCY8,CACNA1B,P2RX7,P2RY4,PDE11A,PRKAR2B,SMPDL3B
F_crypts_aboral	Noradrenaline and Adrenaline Degradation	1.58	0.0857	NA	ADHFE1,COMT,DHRS4
F_crypts_aboral	Superpathway of Methionine Degradation	1.51	0.0811	NA	BHMT2,GOT1,MGMT
F_crypts_aboral	P2Y Purigenic Receptor Signaling Pathway	1.51	0.0472	-1.633	ADCY8,ATF4,P2RY4,PLCH2,PRKAR2B,PRKD3
F_crypts_aboral	Endocannabinoid Neuronal Synapse Pathway	1.5	0.0469	0	ABHD6,ADCY8,CACNA1B,MGLL,PLCH2,PRKAR2B
F_crypts_aboral	Nicotine Degradation II	1.49	0.0615	2	CYP2E1,CYP3A5,FMO1,POR
F_crypts_aboral	L-DOPA Degradation	1.44	0.5	NA	COMT
F_crypts_aboral	STAT3 Pathway	1.4	0.0444	-2	CISH,IL3RA,IL7R,MAP3K9,SOCS3,TNFRSF11A
F_crypts_aboral	Estrogen Biosynthesis	1.4	0.0732	NA	CYP2E1,CYP3A5,POR
F_crypts_aboral	Xenobiotic Metabolism Signaling	1.38	0.0348	NA	CHST11,CHST2,CYP3A5,FMO1,GAL3ST2,GSTT2/GSTT2B,MAP3K9,MGMT,PPM1L,PRKD3
F_crypts_aboral	T Helper Cell Differentiation	1.33	0.0548	NA	BCL6,HLA-A,IL18,RORC
F_crypts_aboral	Leptin Signaling in Obesity	1.32	0.0541	NA	ADCY8,PLCH2,PRKAR2B,SOCS3
F_organoids_aboral	Retinoate Biosynthesis I	4.43	0.118	1	ADH1C,ADH4,RBP7,SDR16C5
F_organoids_aboral	RAR Activation	3.97	0.0361	NA	ADH1C,ADH4,IL3RA,PRKAR2B,PRKCH,RBP7,SDR16C5
F_organoids_aboral	MSP-RON Signaling Pathway	2.39	0.0517	NA	CCR2,IL3RA,ITGAM
F_organoids_aboral	Methylglyoxal Degradation III	2.36	0.111	NA	ADH4,CYP2E1
F_organoids_aboral	Nicotine Degradation II	2.25	0.0462	NA	CYP2E1,CYP3A5,FMO1
F_organoids_aboral	Bupropion Degradation	2.07	0.08	NA	CYP2E1,CYP3A5
F_organoids_aboral	Gustation Pathway	1.97	0.026	NA	P2RX7,PRKAR2B,SMPDL3B,TRPM5
F_organoids_aboral	Acetone Degradation I (to Methylglyoxal)	1.92	0.0667	NA	CYP2E1,CYP3A5
F_organoids_aboral	Noradrenaline and Adrenaline Degradation	1.79	0.0571	NA	ADH1C,ADH4
F_organoids_aboral	Estrogen Biosynthesis	1.66	0.0488	NA	CYP2E1,CYP3A5
F_organoids_aboral	GPCR-Mediated Nutrient Sensing in Enteroendocrine Cells	1.61	0.0268	NA	PRKAR2B,PRKCH,TRPM5
F_organoids_aboral	Fc Epsilon RI Signaling	1.56	0.0256	NA	INPP5D,PRKCH,VAV1
F_organoids_aboral	Renin-Angiotensin Signaling	1.55	0.0254	NA	PRKAR2B,PRKCH,PTPN6
F_organoids_aboral	P2Y Purigenic Receptor Signaling Pathway	1.47	0.0236	NA	CREB3L3,PRKAR2B,PRKCH
F_organoids_aboral	Corticotropin Releasing Hormone Signaling	1.33	0.0207	NA	CREB3L3,PRKAR2B,PRKCH

## Sheet: AgingPathways_Lost_inCulture
condition	Ingenuity.Canonical.Pathways	X.log.p.value.	Ratio	z.score	Molecules
M_crypts_oral	Th1 Pathway	15.1	0.24	4.082	CD274,CD28,CD3E,CD3G,CD4,CD40LG,CD80,CD8A,CXCR3,GATA3,HLA-A,HLA-DMA,HLA-DMB,HLA-DQA1,HLA-DQB1,HLA-DRB5,ICAM1,ICOS,IFNG,IL12RB1,IL27RA,IRF1,ITGB2,JAK3,NFATC1,PIK3C3,STAT1,STAT4,TBX21
M_crypts_oral	Th1 and Th2 Activation Pathway	14.9	0.199	NA	ACVR1C,CD274,CD28,CD3E,CD3G,CD4,CD40LG,CD80,CD8A,CXCR3,GATA3,HLA-A,HLA-DMA,HLA-DMB,HLA-DQA1,HLA-DQB1,HLA-DRB5,ICAM1,ICOS,IFNG,IKZF1,IL12RB1,IL27RA,IL4R,IRF1,ITGB2,JAG2,JAK3,NFATC1,PIK3C3,STAT1,STAT4,TBX21,TGFBR3
M_crypts_oral	iCOS-iCOSL Signaling in T Helper Cells	13.3	0.234	4.264	AKT3,CAMK2B,CD28,CD3E,CD3G,CD4,CD40LG,CD80,GRAP2,HLA-A,HLA-DMA,HLA-DMB,HLA-DQA1,HLA-DQB1,HLA-DRB5,ICOS,ITK,ITPR2,LAT,LCK,LCP2,NFATC1,PIK3C3,PTPRC,TRAT1,ZAP70
M_crypts_oral	Th2 Pathway	11.1	0.191	1.291	ACVR1C,CD28,CD3E,CD3G,CD4,CD80,GATA3,HLA-A,HLA-DMA,HLA-DMB,HLA-DQA1,HLA-DQB1,HLA-DRB5,ICAM1,ICOS,IFNG,IKZF1,IL12RB1,IL4R,ITGB2,JAG2,JAK3,PIK3C3,STAT4,TBX21,TGFBR3
M_crypts_oral	PD-1, PD-L1 cancer immunotherapy pathway	8.61	0.189	-3.13	AKT3,CD274,CD28,CD80,HLA-A,HLA-DMA,HLA-DMB,HLA-DQA1,HLA-DQB1,HLA-DRB5,HLA-G,IFNG,JAK3,LAT,LCK,LCP2,PIK3C3,RASGRP1,TNFRSF1B,ZAP70
M_crypts_oral	PKCŒ∏ Signaling in T Lymphocytes	8.38	0.155	3.71	CACNA1A,CACNA1B,CACNA1H,CAMK2B,CD28,CD3E,CD3G,CD4,CD80,FYN,GRAP2,HLA-A,HLA-DMA,HLA-DMB,HLA-DQA1,HLA-DQB1,HLA-DRB5,LAT,LCK,LCP2,MAP3K13,NFATC1,PIK3C3,ZAP70
M_crypts_oral	Primary Immunodeficiency Signaling	7.56	0.26	NA	CD3E,CD4,CD40LG,CD8A,CIITA,ICOS,IL7R,JAK3,LCK,PTPRC,TAP1,TAP2,ZAP70
M_crypts_oral	Role of NFAT in Regulation of the Immune Response	7.05	0.133	4.264	AKT3,CD28,CD3E,CD3G,CD4,CD80,FYN,GNAO1,GNG2,HLA-A,HLA-DMA,HLA-DMB,HLA-DQA1,HLA-DQB1,HLA-DRB5,ITK,ITPR2,LAT,LCK,LCP2,LYN,NFATC1,PIK3C3,ZAP70
M_crypts_oral	Leukocyte Extravasation Signaling	6.94	0.127	3.9	ACTA1,ACTN2,CLDN4,CLDN6,ICAM1,ITGA4,ITGA5,ITGAL,ITGAM,ITGB2,ITGB3,ITK,MMP28,MSN,NOX1,PIK3C3,PRKCH,PRKD3,RASGRP1,RHOH,SELPLG,SPN,THY1,TIMP3,WAS
M_crypts_oral	Calcium-induced T Lymphocyte Apoptosis	6.88	0.212	2.673	CD3E,CD3G,CD4,HLA-A,HLA-DMA,HLA-DMB,HLA-DQA1,HLA-DQB1,HLA-DRB5,ITPR2,LCK,PRKCH,PRKD3,ZAP70
M_crypts_oral	CTLA4 Signaling in Cytotoxic T Lymphocytes	6.71	0.18	NA	AKT3,CD28,CD3E,CD3G,CD80,CD8A,FYN,GRAP2,HLA-A,LAT,LCK,LCP2,PIK3C3,PTPN22,TRAT1,ZAP70
M_crypts_oral	T Cell Exhaustion Signaling Pathway	6.71	0.131	0.5	ACVR1C,AKT3,CD274,CD28,CD80,HLA-A,HLA-DMA,HLA-DMB,HLA-DQA1,HLA-DQB1,HLA-DRB5,HLA-G,IFNG,IL12RB1,JAK3,LAG3,NFATC1,PIK3C3,STAT1,STAT4,TBX21,TGFBR3,ZAP70
M_crypts_oral	T Cell Receptor Signaling	6.41	0.162	NA	CD28,CD3E,CD3G,CD4,CD8A,FYN,GRAP2,ITK,LAT,LCK,LCP2,NFATC1,PIK3C3,PTPN7,PTPRC,RASGRP1,ZAP70
M_crypts_oral	Allograft Rejection Signaling	6.15	0.174	NA	CD28,CD40LG,CD80,H2-M2,H2-Q8,H2-T10,HLA-A,HLA-DMA,HLA-DMB,HLA-DQA1,HLA-DQB1,HLA-DRB5,HLA-G,IFNG,PRF1
M_crypts_oral	Crosstalk between Dendritic Cells and Natural Killer Cells	5.96	0.169	2.309	ACTA1,CAMK2B,CD226,CD28,CD40LG,CD80,HLA-A,HLA-DRB5,HLA-G,IFNG,IL3RA,ITGAL,PRF1,TNFRSF1B,TNFSF10
M_crypts_oral	Natural Killer Cell Signaling	5.79	0.117	3.128	AKT3,CD226,CD48,COL18A1,FYN,HLA-A,HLA-G,IFNG,IL12RB1,IL18RAP,ITGAL,JAK3,LAT,LCK,LCP2,MAP3K13,MYD88,NFATC1,PIK3C3,STAT4,TNFSF10,WAS,ZAP70
M_crypts_oral	Molecular Mechanisms of Cancer	5.64	0.0895	NA	ADCY1,ADCY7,ADCY8,ADCY9,AKT3,ARHGEF10,ARHGEF4,ARHGEF9,BCL2L11,BMP3,BMP7,CAMK2B,FYN,FZD1,GNAO1,HAT1,IRS1,ITGA4,ITGA5,JAK3,LRP1,Naip1 (includes others),PIK3C3,PRKACB,PRKCH,PRKD3,RASGRF1,RASGRP1,RHOBTB1,RHOH,SYNGAP1,WNT11,WNT3,WNT4,WNT5A
M_crypts_oral	GP6 Signaling Pathway	5.63	0.143	1.5	AKT3,APBB1IP,COL16A1,COL18A1,COL6A5,FYN,GRAP2,ITGB3,LAMA5,LAMC1,LAT,LCP2,LYN,NOX1,PIK3C3,PRKCH,PRKD3
M_crypts_oral	Tec Kinase Signaling	5.41	0.122	3	ACTA1,FYN,GNAO1,GNG2,ITGA4,ITGA5,ITK,JAK3,LCK,LYN,PIK3C3,PRKCH,PRKD3,RHOBTB1,RHOH,STAT1,STAT4,TNFRSF21,TNFSF10,WAS
M_crypts_oral	TREM1 Signaling	5.39	0.173	3.051	AKT3,CIITA,ICAM1,ITGA5,MYD88,Naip1 (includes others),NLRC5,Nlrp1a,NOD1,NOD2,TLR1,TLR2,TLR6
M_crypts_oral	Role of Macrophages, Fibroblasts and Endothelial Cells in Rheumatoid Arthritis	4.66	0.0897	NA	AKT3,CAMK2B,CCL5,DKK3,FZD1,GNAO1,ICAM1,IL18RAP,IL7,LRP1,MIF,MYD88,NFATC1,PDGFB,PIK3C3,PRKCH,PRKD3,ROR2,SFRP5,TLR1,TLR2,TLR6,TNFRSF1B,TRAF1,WNT11,WNT3,WNT4,WNT5A
M_crypts_oral	Hepatic Fibrosis Signaling Pathway	4.55	0.0842	1.461	ACVR1C,AGT,AKT3,BAMBI,CACNA1A,CCL5,CD40LG,COL18A1,FZD1,ICAM1,IL18RAP,ITGA4,ITGA5,ITGB3,MYD88,MYLK3,NOX1,PDGFB,PIK3C3,PRKACB,PRKCH,PRKD3,RHOBTB1,RHOH,SPP1,TGFBR3,TNFRSF1B,WNT11,WNT3,WNT4,WNT5A
M_crypts_oral	Reelin Signaling in Neurons	4.54	0.124	1	AKT3,ARHGEF10,ARHGEF4,ARHGEF9,CAMK2B,FYN,ITGA4,ITGA5,ITGAL,ITGB2,ITGB3,LCK,LYN,MAPK8IP2,PIK3C3,VLDLR
M_crypts_oral	Communication between Innate and Adaptive Immune Cells	4.2	0.135	NA	CCL5,CD28,CD4,CD40LG,CD80,CD8A,HLA-A,HLA-DRB5,HLA-G,IFNG,TLR1,TLR2,TLR6
M_crypts_oral	Dendritic Cell Maturation	4.18	0.104	4.243	AKT3,CD40LG,CD80,COL18A1,DDR2,HLA-A,HLA-DMA,HLA-DMB,HLA-DQA1,HLA-DQB1,HLA-DRB5,ICAM1,IRF8,MYD88,PIK3C3,STAT1,STAT4,TLR2,TNFRSF1B
M_crypts_oral	Opioid Signaling Pathway	4.18	0.0931	0.853	ADCY1,ADCY7,ADCY8,ADCY9,AKT3,CACNA1A,CACNA1B,CACNA1H,CAMK2B,FYN,GNAO1,GNG2,ITPR2,LCK,LYN,PDE1B,PRKACB,PRKCH,PRKD3,RGS1,RGS11,RGS17,RYR1
M_crypts_oral	Systemic Lupus Erythematosus In T Cell Signaling Pathway	4.16	0.0841	3.962	AKT3,CASP4,CD28,CD3E,CD3G,CD40LG,CD80,H2-M2,H2-Q8,H2-T10,HLA-A,HLA-DMA,HLA-DMB,HLA-DQA1,HLA-DQB1,HLA-DRB5,HLA-G,ICOS,ITGAL,LAT,MSN,PIK3C3,RHOBTB1,RHOH,SELPLG,Trac,Trbc2,Trbv19
M_crypts_oral	Granulocyte Adhesion and Diapedesis	3.79	0.1	NA	CCL5,Ccl6,CLDN4,CLDN6,Cxcl9,ICAM1,IL18RAP,ITGA4,ITGA5,ITGAL,ITGAM,ITGB2,ITGB3,MMP28,MSN,SELPLG,THY1,TNFRSF1B
M_crypts_oral	Integrin Signaling	3.76	0.0939	3.441	ACTA1,ACTN2,AKT3,FYN,ITGA4,ITGA5,ITGAD,ITGAE,ITGAL,ITGAM,ITGB2,ITGB3,ITGB7,MYLK3,PDGFB,PIK3C3,RHOBTB1,RHOH,TNK2,WAS
M_crypts_oral	Virus Entry via Endocytic Pathways	3.71	0.121	NA	ACTA1,DNM1,FYN,HLA-A,ITGA4,ITGA5,ITGAL,ITGB2,ITGB3,ITGB7,PIK3C3,PRKCH,PRKD3
M_crypts_oral	Cdc42 Signaling	3.7	0.102	2.646	CD3E,CD3G,H2-M2,H2-Q8,H2-T10,HLA-A,HLA-DMA,HLA-DMB,HLA-DQA1,HLA-DQB1,HLA-DRB5,HLA-G,ITGA4,ITGA5,ITK,TNK2,WAS
M_crypts_oral	GABA Receptor Signaling	3.63	0.126	NA	ABAT,ADCY1,ADCY7,ADCY8,ADCY9,CACNA1A,CACNA1B,CACNA1H,DNM1,GABRB3,GAD2,UBD
M_crypts_oral	NF-Œ∫B Activation by Viruses	3.6	0.134	2.714	AKT3,CD4,ITGA4,ITGA5,ITGAL,ITGB2,ITGB3,LCK,PIK3C3,PRKCH,PRKD3
M_crypts_oral	Thrombin Signaling	3.45	0.0913	0.5	ADCY1,ADCY7,ADCY8,ADCY9,AKT3,ARHGEF10,ARHGEF4,ARHGEF9,CAMK2B,F2R,GATA3,GNAO1,GNG2,ITPR2,PIK3C3,PRKCH,PRKD3,RHOBTB1,RHOH
M_crypts_oral	Axonal Guidance Signaling	3.39	0.0702	NA	ADAM19,ADAMTS5,AKT3,BMP3,BMP7,DPYSL5,EFNA3,EFNA4,EPHA1,FYN,FZD1,GNAO1,GNG2,ITGA4,ITGA5,MMP28,NFATC1,NRP2,PDGFB,PIK3C3,PLXNB1,PRKACB,PRKCH,PRKD3,SEMA3F,SEMA4F,SEMA7A,SLIT1,SRGAP1,WAS,WNT11,WNT3,WNT4,WNT5A
M_crypts_oral	IL-7 Signaling Pathway	3.17	0.128	2.53	AKT3,FYN,IFNG,IL7,IL7R,JAK3,LYN,NFATC1,PIK3C3,STAT1
M_crypts_oral	Hepatic Fibrosis / Hepatic Stellate Cell Activation	3.15	0.0914	NA	AGT,BAMBI,CCL5,CD14,CD40LG,COL16A1,COL18A1,COL6A5,CXCR3,ICAM1,IFNG,IGF2,IL18RAP,IL4R,PDGFB,STAT1,TNFRSF1B
M_crypts_oral	Role of Pattern Recognition Receptors in Recognition of Bacteria and Viruses	3.13	0.0974	2.53	CCL5,CD40LG,IFNG,MYD88,NOD1,NOD2,PIK3C3,PRKCH,PRKD3,TLR1,TLR2,TLR6,TNFSF10,TNFSF14,TNFSF8
M_crypts_oral	Paxillin Signaling	3.11	0.111	2.236	ACTA1,ACTN2,ITGA4,ITGA5,ITGAD,ITGAE,ITGAL,ITGAM,ITGB2,ITGB3,ITGB7,PIK3C3
M_crypts_oral	Systemic Lupus Erythematosus In B Cell Signaling Pathway	3.1	0.08	2.558	AKT3,BCL2L11,CD40LG,CD5,CD72,FYN,IFNG,LCK,LYN,MYD88,NFATC1,PIK3C3,PRKCH,PRKD3,RASGRP1,SHC2,STAT1,TMEM173,TNFSF10,TNFSF14,TNFSF8,TRAF1
M_crypts_oral	Phagosome Formation	3.05	0.104	NA	FCAMR,ITGA4,ITGA5,ITGAM,ITGB2,PIK3C3,PRKCH,PRKD3,RHOBTB1,RHOH,TLR1,TLR2,TLR6
M_crypts_oral	Œ±-Adrenergic Signaling	3.01	0.115	-1.342	ADCY1,ADCY7,ADCY8,ADCY9,GNG2,ITPR2,PRKACB,PRKCH,PRKD3,PYGB,SLC8A1
M_crypts_oral	IL-9 Signaling	2.88	0.182	1.342	CISH,IL9R,IRS1,JAK3,PIK3C3,STAT1
M_crypts_oral	CXCR4 Signaling	2.77	0.0898	1.941	ADCY1,ADCY7,ADCY8,ADCY9,AKT3,CD4,GNAO1,GNG2,ITPR2,LYN,PIK3C3,PRKCH,PRKD3,RHOBTB1,RHOH
M_crypts_oral	Hepatic Cholestasis	2.75	0.0865	NA	ADCY1,ADCY7,ADCY8,ADCY9,CD14,CD40LG,IFNG,IL18RAP,MYD88,PRKACB,PRKCH,PRKD3,TNFRSF1B,TNFSF10,TNFSF14,TNFSF8
M_crypts_oral	Synaptogenesis Signaling Pathway	2.74	0.0737	0	ADCY1,ADCY7,ADCY8,ADCY9,AKT3,CACNA1B,CAMK2B,EFNA3,EFNA4,EPHA1,FYN,LCK,LRP1,LYN,PIK3C3,PRKACB,RASGRF1,RASGRP1,SHC2,STX1B,SYNGAP1,VLDLR,WAS
M_crypts_oral	Production of Nitric Oxide and Reactive Oxygen Species in Macrophages	2.68	0.0851	1.807	AKT3,IFNG,IRF1,IRF8,JAK3,LYZ,MAP3K13,PIK3C3,PRKCH,PRKD3,RHOBTB1,RHOH,SERPINA1,STAT1,TLR2,TNFRSF1B
M_crypts_oral	Interferon Signaling	2.68	0.167	2.449	IFITM3,IFNG,IRF1,PSMB8,STAT1,TAP1
M_crypts_oral	Macropinocytosis Signaling	2.66	0.118	1	CD14,ITGA5,ITGB2,ITGB3,ITGB7,PDGFB,PIK3C3,PRKCH,PRKD3
M_crypts_oral	CCR5 Signaling in Macrophages	2.55	0.106	NA	CACNA1A,CACNA1B,CACNA1H,CCL5,CD3E,CD3G,CD4,GNG2,PRKCH,PRKD3
M_crypts_oral	FAT10 Signaling Pathway	2.4	0.222	2	IFNG,PSME1,PSME2,UBD
M_crypts_oral	Role of JAK1 and JAK3 in Œ≥c Cytokine Signaling	2.36	0.116	NA	IL4R,IL7,IL7R,IL9R,IRS1,JAK3,PIK3C3,STAT1
M_crypts_oral	Factors Promoting Cardiogenesis in Vertebrates	2.35	0.0867	-1.732	ACVR1C,BMP3,BMP7,CAMK2B,FZD1,LRP1,PRKCH,PRKD3,TGFBR3,WNT11,WNT3,WNT4,WNT5A
M_crypts_oral	GM-CSF Signaling	2.33	0.114	1.414	AKT3,BCL2A1,CAMK2B,CISH,ETS1,LYN,PIK3C3,STAT1
M_crypts_oral	Human Embryonic Stem Cell Pluripotency	2.29	0.0889	NA	AKT3,BMP3,BMP7,FGFRL1,FZD1,KLK3,PDGFB,PIK3C3,WNT11,WNT3,WNT4,WNT5A
M_crypts_oral	Serotonin Receptor Signaling	2.28	0.14	NA	ADCY1,ADCY7,ADCY8,ADCY9,MAOB,PTS
M_crypts_oral	CREB Signaling in Neurons	2.27	0.0773	-0.302	ADCY1,ADCY7,ADCY8,ADCY9,AKT3,CACNA1A,CACNA1B,CACNA1H,CAMK2B,GNAO1,GNG2,ITPR2,PIK3C3,PRKACB,PRKCH,PRKD3
M_crypts_oral	Glutamate Receptor Signaling	2.27	0.123	NA	GLS,GNG2,HOMER2,HOMER3,SLC1A2,SLC1A3,SLC38A1
M_crypts_oral	GNRH Signaling	2.22	0.0809	-0.905	ADCY1,ADCY7,ADCY8,ADCY9,CACNA1A,CACNA1B,CACNA1H,CAMK2B,GNG2,ITPR2,MAP3K13,PRKACB,PRKCH,PRKD3
M_crypts_oral	Wnt/Œ≤-catenin Signaling	2.22	0.0809	-0.577	ACVR1C,AKT3,DKK3,FZD1,GNAO1,KREMEN2,LRP1,SFRP5,TGFBR3,UBD,WNT11,WNT3,WNT4,WNT5A
M_crypts_oral	iNOS Signaling	2.18	0.133	2.236	CD14,IFNG,IRF1,JAK3,MYD88,STAT1
M_crypts_oral	Cardiac Œ≤-adrenergic Signaling	2.14	0.0851	-0.632	ADCY1,ADCY7,ADCY8,ADCY9,CACNA1A,GNG2,PDE11A,PDE1B,PDE8A,PKIA,PRKACB,SLC8A1
M_crypts_oral	Semaphorin Signaling in Neurons	2.14	0.117	NA	DPYSL3,DPYSL5,FYN,PLXNB1,RHOBTB1,RHOH,SEMA7A
M_crypts_oral	FAT10 Cancer Signaling Pathway	2.14	0.13	1.633	ACVR1C,AKT3,IFNG,TGFBR3,TNFRSF1B,UBD
M_crypts_oral	Role of NFAT in Cardiac Hypertrophy	2.13	0.0748	-1	ADCY1,ADCY7,ADCY8,ADCY9,AKT3,CACNA1A,CACNA1B,CACNA1H,CAMK2B,GNG2,ITPR2,PIK3C3,PRKACB,PRKCH,PRKD3,SLC8A1
M_crypts_oral	VDR/RXR Activation	2.04	0.103	1.134	CCL5,CD14,IFNG,NCOR2,PRKCH,PRKD3,RUNX2,SPP1
M_crypts_oral	Agrin Interactions at Neuromuscular Junction	2.01	0.101	1.89	ACTA1,ITGA4,ITGA5,ITGAL,ITGB2,ITGB3,LAMC1,NRG4
M_crypts_oral	Tumoricidal Function of Hepatic Natural Killer Cells	1.93	0.167	NA	ICAM1,ITGAL,PRF1,SERPINB9
M_crypts_oral	Endocannabinoid Developing Neuron Pathway	1.93	0.087	1.667	ADCY1,ADCY7,ADCY8,ADCY9,AKT3,GNAO1,GNG2,MGLL,PIK3C3,PRKACB
M_crypts_oral	Apelin Endothelial Signaling Pathway	1.93	0.087	1.265	ADCY1,ADCY7,ADCY8,ADCY9,AKT3,GNAO1,ICAM1,PIK3C3,PRKCH,PRKD3
M_crypts_oral	Endothelin-1 Signaling	1.92	0.0745	0	ADCY1,ADCY7,ADCY8,ADCY9,CASP4,GNAO1,ITPR2,PIK3C3,PLA2G10,PLA2G2F,PLA2G5,PRKCH,PRKD3,SHC2
M_crypts_oral	Complement System	1.92	0.135	NA	C1R,C2,C4A/C4B,ITGAM,ITGB2
M_crypts_oral	Sphingosine-1-phosphate Signaling	1.88	0.0855	1	ADCY1,ADCY7,ADCY8,ADCY9,AKT3,CASP4,PDGFB,PIK3C3,RHOBTB1,RHOH
M_crypts_oral	Eumelanin Biosynthesis	1.88	0.4	NA	DCT,MIF
M_crypts_oral	Lysine Degradation V	1.88	0.4	NA	ALDH7A1,PIPOX
M_crypts_oral	Estrogen Receptor Signaling	1.88	0.064	0.218	ADCY1,ADCY7,ADCY8,ADCY9,AGT,AKT3,CACNA1A,GNAO1,GNG2,IGF2,JAK3,MED12L,MMP28,NCOR2,PIK3C3,PRKACB,PRKCH,PRKD3,RUNX2,SHC2,TFAM
M_crypts_oral	Systemic Lupus Erythematosus Signaling	1.87	0.0699	NA	AKT3,CD28,CD3E,CD3G,CD40LG,CD72,CD80,HLA-A,HLA-G,LAT,LCK,LYN,NFATC1,PIK3C3,PRPF40B,PTPRC
M_crypts_oral	Role of NANOG in Mammalian Embryonic Stem Cell Pluripotency	1.84	0.084	NA	AKT3,BMP3,BMP7,FZD1,JAK3,PIK3C3,WNT11,WNT3,WNT4,WNT5A
M_crypts_oral	Clathrin-mediated Endocytosis Signaling	1.83	0.0725	NA	ACTA1,DNM1,F2R,FGF16,ITGA5,ITGB2,ITGB3,ITGB7,LYZ,PDGFB,PIK3C3,SERPINA1,SH3KBP1,UBD
M_crypts_oral	Agranulocyte Adhesion and Diapedesis	1.83	0.0725	NA	ACTA1,CCL5,Ccl6,CLDN4,CLDN6,Cxcl9,ICAM1,ITGA4,ITGA5,ITGB2,ITGB7,MMP28,MSN,SELPLG
M_crypts_oral	Protein Kinase A Signaling	1.78	0.0603	0.626	ADCY1,ADCY7,ADCY8,ADCY9,CAMK2B,DUSP12,GNG2,ITPR2,MYLK3,NFATC1,PDE11A,PDE1B,PDE8A,PRKACB,PRKCH,PRKD3,PTPN14,PTPN22,PTPN7,PTPRC,PTPRF,PTPRN,PYGB,RYR1
M_crypts_oral	G Beta Gamma Signaling	1.77	0.082	0	ADCY1,AKT3,CACNA1A,CACNA1B,CACNA1H,GNAO1,GNG2,PRKACB,PRKCH,PRKD3
M_crypts_oral	Growth Hormone Signaling	1.76	0.0986	0	GHR,IGF2,IRS1,PIK3C3,PRKCH,PRKD3,STAT1
M_crypts_oral	NF-Œ∫B Signaling	1.74	0.0726	3.051	AKT3,CD40LG,GHR,LCK,MYD88,PIK3C3,PRKACB,TGFBR3,TLR1,TLR2,TLR6,TNFRSF1B,ZAP70
M_crypts_oral	Basal Cell Carcinoma Signaling	1.73	0.0972	-1.342	BMP3,BMP7,FZD1,WNT11,WNT3,WNT4,WNT5A
M_crypts_oral	Type II Diabetes Mellitus Signaling	1.73	0.0775	1.633	ACSBG1,ACSL6,AKT3,CACNA1A,CACNA1B,CACNA1H,IRS1,PIK3C3,PRKCH,PRKD3,TNFRSF1B
M_crypts_oral	Regulation of IL-2 Expression in Activated and Anergic T Lymphocytes	1.72	0.0899	NA	CD28,CD3E,CD3G,CD80,FYN,LAT,NFATC1,ZAP70
M_crypts_oral	RhoGDI Signaling	1.72	0.0722	-0.632	ACTA1,ARHGDIB,ARHGDIG,ARHGEF10,ARHGEF4,ARHGEF9,GNAO1,GNG2,ITGA4,ITGA5,MSN,RHOBTB1,RHOH
M_crypts_oral	Ephrin Receptor Signaling	1.72	0.0722	1.667	AKT3,DOK1,EFNA3,EFNA4,EPHA1,FYN,GNAO1,GNG2,ITGA4,ITGA5,PDGFB,SH2D3C,WAS
M_crypts_oral	IL-1 Signaling	1.67	0.0879	NA	ADCY1,ADCY7,ADCY8,ADCY9,GNAO1,GNG2,MYD88,PRKACB
M_crypts_oral	HMGB1 Signaling	1.64	0.0727	2.646	AKT3,CD40LG,HAT1,ICAM1,IFNG,PIK3C3,RHOBTB1,RHOH,TNFRSF1B,TNFSF10,TNFSF14,TNFSF8
M_crypts_oral	Glioblastoma Multiforme Signaling	1.64	0.0727	-0.905	AKT3,FZD1,IGF2,ITPR2,PDGFB,PIK3C3,RHOBTB1,RHOH,WNT11,WNT3,WNT4,WNT5A
M_crypts_oral	Toll-like Receptor Signaling	1.61	0.0921	NA	CD14,MYD88,TLR1,TLR2,TLR6,TRAF1,UBD
M_crypts_oral	IL-23 Signaling Pathway	1.61	0.114	2	AKT3,IL12RB1,PIK3C3,RORA,STAT4
M_crypts_oral	HGF Signaling	1.61	0.0811	1.134	AKT3,ELK3,ETS1,ITGA4,ITGA5,MAP3K13,PIK3C3,PRKCH,PRKD3
M_crypts_oral	Calcium Signaling	1.61	0.068	-0.632	ACTA1,ATP2B4,CACNA1A,CACNA1B,CACNA1H,CAMK2B,ITPR2,NFATC1,PRKACB,RYR1,SLC8A1,TNNT1,TRPC4,TRPC7
M_crypts_oral	PCP pathway	1.6	0.1	-1.633	FZD1,ROR2,WNT11,WNT3,WNT4,WNT5A
M_crypts_oral	FcŒ≥ Receptor-mediated Phagocytosis in Macrophages and Monocytes	1.59	0.0851	2.121	ACTA1,AKT3,FYN,LCP2,LYN,PRKCH,PRKD3,WAS
M_crypts_oral	Ephrin A Signaling	1.5	0.106	NA	EFNA3,EFNA4,EPHA1,FYN,PIK3C3
M_crypts_oral	Triacylglycerol Degradation	1.5	0.106	-2.236	FAAH,MGLL,PNLIPRP1,PNLIPRP2,PPME1
M_crypts_oral	Prolactin Signaling	1.48	0.0864	1.134	FYN,IRF1,IRS1,PIK3C3,PRKCH,PRKD3,STAT1
M_crypts_oral	Nitric Oxide Signaling in the Cardiovascular System	1.48	0.0808	0.707	AKT3,CACNA1A,ITPR2,PDE1B,PIK3C3,PRKACB,PRKCH,PRKD3
M_crypts_oral	PI3K/AKT Signaling	1.47	0.0686	2	AKT3,GHR,IL12RB1,IL18RAP,IL27RA,IL3RA,IL4R,IL7R,IL9R,ITGA4,ITGA5,JAK3
M_crypts_oral	Netrin Signaling	1.45	0.0923	0	CACNA1A,CACNA1B,CACNA1H,NFATC1,PRKACB,RYR1
M_crypts_oral	Hematopoiesis from Pluripotent Stem Cells	1.44	0.102	NA	CD3E,CD3G,CD4,CD8A,IL7
M_crypts_oral	Actin Cytoskeleton Signaling	1.43	0.0642	2.333	ACTA1,ACTN2,ARHGEF4,CD14,CYFIP2,F2R,FGF16,ITGA4,ITGA5,MSN,MYLK3,PDGFB,PIK3C3,WAS
M_crypts_oral	Glutamate Removal from Folates	1.42	1	NA	GGH
M_crypts_oral	Cytotoxic T Lymphocyte-mediated Apoptosis of Target Cells	1.42	0.118	NA	CD3E,CD3G,HLA-A,PRF1
M_crypts_oral	SAPK/JNK Signaling	1.41	0.0784	1.134	GNG2,IRS1,LCK,MAP3K13,MAPK8IP2,NFATC1,PIK3C3,SH2D2A
M_crypts_oral	HER-2 Signaling in Breast Cancer	1.41	0.0833	NA	AKT3,ITGB2,ITGB3,ITGB7,PIK3C3,PRKCH,PRKD3
M_crypts_oral	LXR/RXR Activation	1.4	0.0744	-1.414	AGT,C4A/C4B,CD14,IL18RAP,LYZ,NCOR2,SERPINA1,TNFRSF1B,TTR
M_crypts_oral	HOTAIR Regulatory Pathway	1.4	0.0688	0.905	AKT3,AR,ICAM1,IRF1,MMP28,PIK3C3,SPP1,WNT11,WNT3,WNT4,WNT5A
M_crypts_oral	Sumoylation Pathway	1.39	0.0777	-1.134	AR,ARHGDIB,ARHGDIG,CBX4,DNMT3A,ETS1,RHOBTB1,RHOH
M_crypts_oral	Inhibition of ARE-Mediated mRNA Degradation Pathway	1.38	0.0738	3	AKT3,CD40LG,PRKACB,PSME1,PSME2,TNFRSF1B,TNFSF10,TNFSF14,TNFSF8
M_crypts_oral	Pathogenesis of Multiple Sclerosis	1.37	0.222	NA	CCL5,CXCR3
M_crypts_oral	Citrulline Biosynthesis	1.37	0.222	NA	GLS,OAT
M_crypts_oral	Signaling by Rho Family GTPases	1.36	0.0615	1.732	ACTA1,ARHGEF10,ARHGEF4,ARHGEF9,GNAO1,GNG2,ITGA4,ITGA5,MSN,NOX1,PIK3C3,RHOBTB1,RHOH,SEPTIN1,WAS
M_crypts_oral	Sertoli Cell-Sertoli Cell Junction Signaling	1.32	0.0649	NA	ACTA1,ACTN2,AKT3,CLDN4,CLDN6,ITGA4,ITGA5,MAP3K13,MYO7A,PRKACB,TGFBR3,WAS
M_crypts_oral	Polyamine Regulation in Colon Cancer	1.32	0.136	NA	PSME1,PSME2,SAT2
M_crypts_oral	GŒ±s Signaling	1.31	0.0748	0.707	ADCY1,ADCY7,ADCY8,ADCY9,GLP1R,GNG2,PRKACB,RYR1
M_organoids_oral	Glutamate Dependent Acid Resistance	2.26	0.5	NA	GAD2
M_organoids_oral	Phospholipases	1.89	0.0317	NA	PLA2G2F,PLA2G5
M_organoids_oral	Eicosanoid Signaling	1.85	0.0303	NA	PLA2G2F,PLA2G5
M_organoids_oral	Role of MAPK Signaling in the Pathogenesis of Influenza	1.69	0.025	NA	PLA2G2F,PLA2G5
M_organoids_oral	Antioxidant Action of Vitamin C	1.45	0.0183	NA	PLA2G2F,PLA2G5
M_organoids_oral	p38 MAPK Signaling	1.38	0.0169	NA	PLA2G2F,PLA2G5
M_crypts_inter	iCOS-iCOSL Signaling in T Helper Cells	6.28	0.198	2.982	CAMK2B,CD3G,CD4,CD40LG,HLA-A,HLA-DMA,HLA-DMB,HLA-DQA1,HLA-DQB1,HLA-DRB5,ICOS,IL2RA,IL2RG,ITK,ITPR2,LAT,LCK,LCP2,NFAT5,PIK3R2,PLEKHA1,ZAP70
M_crypts_inter	PD-1, PD-L1 cancer immunotherapy pathway	4.85	0.179	-1.606	CD274,GSK3B,HLA-A,HLA-DMA,HLA-DMB,HLA-DQA1,HLA-DQB1,HLA-DRB5,HLA-G,IFNG,IL2RA,IL2RG,LAT,LCK,LCP2,PIK3R2,TNF,TNFRSF1B,ZAP70
M_crypts_inter	Calcium-induced T Lymphocyte Apoptosis	4.57	0.212	1.941	CD3G,CD4,HDAC2,HLA-A,HLA-DMA,HLA-DMB,HLA-DQA1,HLA-DQB1,HLA-DRB5,ITPR2,LCK,PRKCE,PRKCZ,ZAP70
M_crypts_inter	Th1 and Th2 Activation Pathway	4.11	0.14	NA	CD274,CD3G,CD4,CD40LG,CXCR6,HLA-A,HLA-DMA,HLA-DMB,HLA-DQA1,HLA-DQB1,HLA-DRB5,ICOS,IFNG,IL27RA,IL2RA,IL2RG,IRF1,ITGB2,JAG2,MAF,PIK3R2,STAT1,STAT4,TGFBR3
M_crypts_inter	PKCŒ∏ Signaling in T Lymphocytes	3.89	0.142	1.606	CACNA1B,CACNA1H,CAMK2B,CARD11,CD3G,CD4,HLA-A,HLA-DMA,HLA-DMB,HLA-DQA1,HLA-DQB1,HLA-DRB5,LAT,LCK,LCP2,MAP3K13,MAP3K2,NFAT5,PIK3R2,RASD2,VAV2,ZAP70
M_crypts_inter	Pyrimidine Deoxyribonucleotides De Novo Biosynthesis I	3.7	0.318	1.89	DUT,NME1,NME7,PCK1,RRM1,RRM2,TYMS
M_crypts_inter	Hereditary Breast Cancer Signaling	3.63	0.143	NA	BARD1,CCNB1,CDK1,CDK6,HDAC2,HDAC5,MSH2,NPM1,PIK3R2,POLR2F,POLR2J,RASD2,RB1,RFC4,RFC5,RPA1,RPS27A,SMARCB1,TP53,UBD
M_crypts_inter	Cyclins and Cell Cycle Regulation	3.56	0.173	2.111	CCNA2,CCNB1,CDK1,CDK6,E2F2,E2F8,GSK3B,HDAC2,HDAC5,PPM1J,PPM1L,RB1,SUV39H1,TP53
M_crypts_inter	Th1 Pathway	3.54	0.149	3.153	CD274,CD3G,CD4,CD40LG,HLA-A,HLA-DMA,HLA-DMB,HLA-DQA1,HLA-DQB1,HLA-DRB5,ICOS,IFNG,IL27RA,IRF1,ITGB2,PIK3R2,STAT1,STAT4
M_crypts_inter	Th2 Pathway	3.35	0.14	0	CD3G,CD4,CXCR6,HLA-A,HLA-DMA,HLA-DMB,HLA-DQA1,HLA-DQB1,HLA-DRB5,ICOS,IFNG,IL2RA,IL2RG,ITGB2,JAG2,MAF,PIK3R2,STAT4,TGFBR3
M_crypts_inter	Role of NFAT in Regulation of the Immune Response	3.32	0.127	2.357	CD3G,CD4,GNA11,GNAO1,GNB5,GNG12,GNG2,GSK3B,HLA-A,HLA-DMA,HLA-DMB,HLA-DQA1,HLA-DQB1,HLA-DRB5,ITK,ITPR2,LAT,LCK,LCP2,NFAT5,PIK3R2,RASD2,ZAP70
M_crypts_inter	Primary Immunodeficiency Signaling	3.21	0.2	NA	CD4,CD40LG,CIITA,ICOS,IL2RG,IL7R,LCK,TAP1,TAP2,ZAP70
M_crypts_inter	T Cell Exhaustion Signaling Pathway	3.14	0.126	0	CD274,CTLA4,HLA-A,HLA-DMA,HLA-DMB,HLA-DQA1,HLA-DQB1,HLA-DRB5,HLA-G,IFNG,LAG3,MGAT5,NFAT5,PIK3R2,PPM1J,PPM1L,RASD2,STAT1,STAT4,TGFBR3,VEGFA,ZAP70
M_crypts_inter	Œ±-tocopherol Degradation	3.1	0.75	NA	CYP4A11,CYP4F12,CYP4F3
M_crypts_inter	Protein Ubiquitination Pathway	3.05	0.11	NA	CBL,Dnajb3,DNAJC15,DNAJC2,DNAJC8,HLA-A,HSPA14,HSPA9,IFNG,NEDD4L,PSMA1,PSMA3,PSMA4,PSMA5,PSMA6,PSMA7,PSMB2,PSMB3,PSMB8,PSMC3,PSMD12,PSMD14,PSME1,PSME2,RPS27A,SASS6,TAP1,TAP2,UBD,USP9X
M_crypts_inter	Interferon Signaling	2.98	0.222	2.828	IFITM2,IFITM3,IFNG,IRF1,OAS1,PSMB8,STAT1,TAP1
M_crypts_inter	T Cell Receptor Signaling	2.87	0.143	NA	CARD11,CBL,CD3G,CD4,CTLA4,ITK,LAT,LCK,LCP2,NFAT5,PIK3R2,PTPRH,RASD2,VAV2,ZAP70
M_crypts_inter	Wnt/Œ≤-catenin Signaling	2.83	0.121	0.728	APPL2,CD44,DKK3,FZD4,FZD8,GNAO1,GSK3B,KREMEN2,LRP1,PPM1J,PPM1L,RARG,RPS27A,SFRP5,SOX6,TGFBR3,TLE3,TP53,UBD,WNT11,WNT3
M_crypts_inter	Cell Cycle Control of Chromosomal Replication	2.81	0.179	2.53	CDC45,CDK1,CDK6,MCM3,MCM6,MCM7,ORC6,RPA1,RPA3,TOP2A
M_crypts_inter	Salvage Pathways of Pyrimidine Ribonucleotides	2.76	0.144	0	ADPGK,APOBEC3B,CDK1,CDK6,DAPK1,FAM20B,GRK6,NME1,NME7,PCK1,PKN1,PRKCE,SGK1,TTK
M_crypts_inter	EIF2 Signaling	2.73	0.112	2.496	EIF2A,EIF2AK3,EIF2S1,EIF3E,EIF3M,GSK3B,PIK3R2,RASD2,RPL13,RPL13A,Rpl22l1,RPL27,RPL27A,RPL36AL,RPL38,RPL39,RPS19,RPS2,RPS20,RPS24,RPS27A,RPS27L,RPS8,TRIB3,VEGFA
M_crypts_inter	Myo-inositol Biosynthesis	2.72	0.6	NA	IMPA2,INPP5F,ISYNA1
M_crypts_inter	Molecular Mechanisms of Cancer	2.69	0.0972	NA	ADCY1,ADCY5,ADCY8,ADCY9,ARHGEF10,ARHGEF11,ARHGEF18,ARHGEF19,BMP3,CAMK2B,CBL,CDK1,CDK6,E2F2,E2F8,FZD4,FZD8,GAB1,GNA11,GNAO1,GSK3B,HAT1,HIPK2,IHH,ITGA5,LRP1,Naip1 (includes others),PIK3R2,PRKCE,PRKCZ,RASD2,RASGRF1,RB1,SUV39H1,SYNGAP1,TP53,WNT11,WNT3
M_crypts_inter	VDR/RXR Activation	2.68	0.154	1.134	CD14,HES1,HR,HSD17B2,IFNG,PDGFA,PRKCE,PRKCZ,RUNX2,RXRA,SEMA3B,SPP1
M_crypts_inter	Role of BRCA1 in DNA Damage Response	2.58	0.15	-0.816	BARD1,E2F2,E2F8,IFNG,MSH2,RB1,RFC4,RFC5,RPA1,SMARCB1,STAT1,TP53
M_crypts_inter	FAT10 Signaling Pathway	2.48	0.278	2.236	IFNG,PSME1,PSME2,TNF,UBD
M_crypts_inter	Serotonin Receptor Signaling	2.46	0.186	NA	ADCY1,ADCY5,ADCY8,ADCY9,MAOA,MAOB,PTS,SLC18A1
M_crypts_inter	GABA Receptor Signaling	2.39	0.137	NA	ABAT,ADCY1,ADCY5,ADCY8,ADCY9,ALDH9A1,CACNA1B,CACNA1H,DNM1,GAD2,KCNN4,RPS27A,UBD
M_crypts_inter	Assembly of RNA Polymerase I Complex	2.38	0.333	NA	POLR1C,POLR1D,POLR1E,POLR2F
M_crypts_inter	Œ±-Adrenergic Signaling	2.35	0.135	-1.342	ADCY1,ADCY5,ADCY8,ADCY9,ADRA2A,GNB5,GNG12,GNG2,ITPR2,PRKCE,PRKCZ,PYGB,RASD2
M_crypts_inter	Allograft Rejection Signaling	2.32	0.14	NA	CD40LG,H2-Q8,H2-T10,HLA-A,HLA-DMA,HLA-DMB,HLA-DQA1,HLA-DQB1,HLA-DRB5,HLA-G,IFNG,TNF
M_crypts_inter	Pyridoxal 5'-phosphate Salvage Pathway	2.32	0.154	-0.632	ADPGK,CDK1,CDK6,DAPK1,FAM20B,GRK6,PKN1,PRKCE,SGK1,TTK
M_crypts_inter	FAT10 Cancer Signaling Pathway	2.28	0.174	1.414	GSK3B,IFNG,MAD2L1,TGFBR3,TNF,TNFRSF1B,TP53,UBD
M_crypts_inter	Axonal Guidance Signaling	2.24	0.0888	NA	ACE,ARHGEF11,BCAR1,BMP3,EFNA3,EPHA1,FARP2,FZD4,FZD8,GNA11,GNAO1,GNB5,GNG12,GNG2,GSK3B,HERC2,ITGA5,KALRN,KLC1,MMP14,MMP15,MYL12A,NFAT5,NRP2,PDGFA,PDIA3,PIK3R2,PITRM1,PLXNB1,PRKCE,PRKCZ,PSMD14,RASD2,SEMA3B,SEMA3F,SEMA4F,SEMA6A,SEMA7A,SLIT1,UNC5B,VEGFA,WNT11,WNT3
M_crypts_inter	Role of CHK Proteins in Cell Cycle Checkpoint Control	2.21	0.158	-1.633	CDK1,E2F2,E2F8,PPM1J,PPM1L,RFC4,RFC5,RPA1,TP53
M_crypts_inter	Senescence Pathway	2.13	0.0982	-0.962	ASXL3,CAPN1,CAT,CBX2,CCNB1,CDK1,CDK6,DHCR24,E2F2,E2F8,FOXO3,HIPK2,ITPR2,MAPKAPK3,NFAT5,PCGF2,PDK2,PIK3R2,PPM1J,PPM1L,PRKCZ,RASD2,RB1,TGFBR3,TLR2,TMEM173,TP53
M_crypts_inter	tRNA Charging	2.13	0.179	2.646	CARS1,DARS2,FARSB,KARS1,TARS2,VARS,YARS2
M_crypts_inter	Huntington's Disease Signaling	2.11	0.101	-2.138	CACNA1B,CAPN1,DNM1,GLS,GNA11,GNB5,GNG12,GNG2,HDAC2,HDAC5,HSPA14,HSPA9,NEUROD1,PIK3R2,POLR2F,POLR2J,PRKCE,PRKCZ,PSME1,PSME2,RPS27A,SGK1,TP53,UBD
M_crypts_inter	NER Pathway	2.1	0.126	3.464	CETN2,CHAF1B,POLD2,POLE2,POLE3,POLE4,POLR2F,POLR2J,RFC4,RFC5,RPA1,RPA3,TOP2A
M_crypts_inter	Sirtuin Signaling Pathway	2.08	0.0962	-2.138	ABCA1,ATG9A,EPAS1,FOXO3,G6PD,GLS,GLUD1,GSK3B,NDRG1,NDUFAF1,NR1H3,PCK1,POLR1C,POLR1D,POLR1E,POLR2F,PPARGC1A,SUV39H1,TIMM10,TIMM44,TIMM9,TNF,TOMM22,TOMM40,Tomm5,TOMM7,TP53,TSPO
M_crypts_inter	Endothelin-1 Signaling	2.07	0.106	-1.147	ABHD3,ADCY1,ADCY5,ADCY8,ADCY9,GAB1,GNA11,GNAO1,ITPR2,PDIA3,PIK3R2,PLA2G10,PLA2G12B,PLA2G4A,PLA2G5,PLD1,PRKCE,PRKCZ,RASD2,SHC2
M_crypts_inter	CXCR4 Signaling	1.97	0.108	-0.277	ADCY1,ADCY5,ADCY8,ADCY9,ARHGEF11,BCAR1,CD4,GNA11,GNAO1,GNB5,GNG12,GNG2,ITPR2,MYL12A,PIK3R2,PRKCE,PRKCZ,RASD2
M_crypts_inter	Cdc42 Signaling	1.97	0.108	0	CD3G,GSK3B,H2-Q8,H2-T10,HLA-A,HLA-DMA,HLA-DMB,HLA-DQA1,HLA-DQB1,HLA-DRB5,HLA-G,IQGAP2,ITGA5,ITK,MYL12A,PRKCZ,TNK2,VAV2
M_crypts_inter	Regulation of eIF4 and p70S6K Signaling	1.91	0.108	0.447	EIF2A,EIF2S1,EIF3E,EIF3M,ITGA5,PIK3R2,PPM1J,PPM1L,PRKCZ,RASD2,RPS19,RPS2,RPS20,RPS24,RPS27A,RPS27L,RPS8
M_crypts_inter	Antioxidant Action of Vitamin C	1.9	0.119	0	ABHD3,PDIA3,PLA2G10,PLA2G12B,PLA2G4A,PLA2G5,PLD1,SLC23A1,SLC23A2,SLC2A2,SLC2A5,TNF,TXN
M_crypts_inter	LXR/RXR Activation	1.9	0.116	-1.508	ABCA1,ABCG5,ABCG8,AGT,AMBP,C4A/C4B,CD14,MLXIPL,NR1H3,PLTP,RXRA,SERPINA1,TNF,TNFRSF1B
M_crypts_inter	Mismatch Repair in Eukaryotes	1.9	0.25	NA	MSH2,RFC4,RFC5,RPA1
M_crypts_inter	Glioma Signaling	1.87	0.118	-2.449	CAMK2B,CDK6,E2F2,E2F8,IGF2,PDGFA,PIK3R2,PRKCE,PRKCZ,RASD2,RB1,SUV39H1,TP53
M_crypts_inter	Leukocyte Extravasation Signaling	1.86	0.102	0	BCAR1,CD44,CLDN23,CTTN,EZR,F11R,ITGA5,ITGAL,ITGAM,ITGB2,ITK,MMP14,MMP15,NOX1,PIK3R2,PRKCE,PRKCZ,SPN,THY1,VAV2
M_crypts_inter	Macropinocytosis Signaling	1.84	0.132	-0.447	CD14,CSF1,ITGA5,ITGB2,ITGB4,PDGFA,PIK3R2,PRKCE,PRKCZ,RASD2
M_crypts_inter	Eicosanoid Signaling	1.8	0.136	-0.447	ABHD3,ALOX15,DPEP1,GGT1,PLA2G10,PLA2G12B,PLA2G4A,PLA2G5,PTGDR
M_crypts_inter	Estrogen-mediated S-phase Entry	1.77	0.192	2.236	CCNA2,CDK1,E2F2,E2F8,RB1
M_crypts_inter	Cell Cycle: G1/S Checkpoint Regulation	1.76	0.134	-0.333	CDK6,E2F2,E2F8,GSK3B,HDAC2,HDAC5,RB1,SUV39H1,TP53
M_crypts_inter	Glycine Betaine Degradation	1.74	0.3	NA	BHMT2,PIPOX,SHMT2
M_crypts_inter	Methylmalonyl Pathway	1.71	0.5	NA	PCCA,PCCB
M_crypts_inter	Melatonin Degradation II	1.71	0.5	NA	MAOA,MAOB
M_crypts_inter	Complement System	1.68	0.162	1	C1QBP,C1R,C4A/C4B,CFB,ITGAM,ITGB2
M_crypts_inter	Estrogen Receptor Signaling	1.67	0.0884	-2.414	ADCY1,ADCY5,ADCY8,ADCY9,AGT,FOXO3,GNA11,GNAO1,GNG2,GPS2,GSK3B,HES1,IGF2,MED30,MED6,MMP14,MMP15,MYL12A,PDIA3,PIK3R2,PPARGC1A,PRKCE,PRKCZ,RASD2,RUNX2,SHC2,TFAM,TP53,VEGFA
M_crypts_inter	CREB Signaling in Neurons	1.65	0.0966	-2.53	ADCY1,ADCY5,ADCY8,ADCY9,CACNA1B,CACNA1H,CAMK2B,GNA11,GNAO1,GNB5,GNG12,GNG2,ITPR2,PDIA3,PIK3R2,POLR2F,POLR2J,PRKCE,PRKCZ,RASD2
M_crypts_inter	Thrombin Signaling	1.63	0.0962	-0.832	ADCY1,ADCY5,ADCY8,ADCY9,ARHGEF10,ARHGEF11,CAMK2B,GATA5,GNA11,GNAO1,GNB5,GNG12,GNG2,ITPR2,MYL12A,PDIA3,PIK3R2,PRKCE,PRKCZ,RASD2
M_crypts_inter	Retinoic acid Mediated Apoptosis Signaling	1.6	0.133	1.134	IFNG,IRF1,PARP11,PARP2,PARP3,RARG,RXRA,TNKS
M_crypts_inter	Virus Entry via Endocytic Pathways	1.6	0.112	NA	CXADR,DNM1,FLNB,HLA-A,ITGA5,ITGAL,ITGB2,ITGB4,PIK3R2,PRKCE,PRKCZ,RASD2
M_crypts_inter	Telomerase Signaling	1.6	0.112	0.378	HDAC2,HDAC5,IL2RA,IL2RG,PIK3R2,PPM1J,PPM1L,RASD2,RB1,TERF1,TERT,TP53
M_crypts_inter	Natural Killer Cell Signaling	1.59	0.0964	0.688	HCST,HLA-A,HLA-G,HSPA14,HSPA9,IFNG,ITGAL,LAT,LCK,LCP2,MAP3K13,MAP3K2,MYD88,NFAT5,PIK3R2,RASD2,STAT4,VAV2,ZAP70
M_crypts_inter	Ephrin B Signaling	1.58	0.125	-2.236	ACP1,CBL,GNA11,GNAO1,GNB5,GNG12,GNG2,KALRN,VAV2
M_crypts_inter	Hepatic Cholestasis	1.56	0.0973	NA	ABCC2,ABCG5,ABCG8,ADCY1,ADCY5,ADCY8,ADCY9,CD14,CD40LG,IFNG,MYD88,NR1H3,PRKCE,PRKCZ,RXRA,TNF,TNFRSF1B,TNFSF8
M_crypts_inter	Non-Small Cell Lung Cancer Signaling	1.54	0.123	-1	CDK6,FOXO3,ITPR2,PIK3R2,RASD2,RB1,RXRA,SUV39H1,TP53
M_crypts_inter	Lysine Degradation V	1.5	0.4	NA	ALDH7A1,PIPOX
M_crypts_inter	2-oxobutanoate Degradation I	1.5	0.4	NA	PCCA,PCCB
M_crypts_inter	dTMP De Novo Biosynthesis	1.5	0.4	NA	SHMT2,TYMS
M_crypts_inter	Phospholipases	1.49	0.127	0	ABHD3,LIPG,PDIA3,PLA2G10,PLA2G12B,PLA2G4A,PLA2G5,PLD1
M_crypts_inter	TREM1 Signaling	1.48	0.12	2.333	CIITA,ITGA5,MYD88,Naip1 (includes others),NLRC5,NOD1,TLR1,TLR2,TNF
M_crypts_inter	Glioblastoma Multiforme Signaling	1.43	0.097	-1.155	CDK6,E2F2,E2F8,FZD4,FZD8,GSK3B,IGF2,ITPR2,PDGFA,PDIA3,PIK3R2,RASD2,RB1,TP53,WNT11,WNT3
M_crypts_inter	Regulation of Cellular Mechanics by Calpain Protease	1.42	0.123	-1.342	CAPN1,CCNA2,CDK1,CDK6,EZR,ITGA5,RASD2,RB1
M_crypts_inter	CTLA4 Signaling in Cytotoxic T Lymphocytes	1.42	0.112	NA	CD3G,CTLA4,HLA-A,LAT,LCK,LCP2,PIK3R2,PPM1J,PPM1L,ZAP70
M_crypts_inter	Crosstalk between Dendritic Cells and Natural Killer Cells	1.42	0.112	2.121	CAMK2B,CD40LG,HLA-A,HLA-DRB5,HLA-G,IFNG,IL2RG,ITGAL,TNF,TNFRSF1B
M_crypts_inter	SAPK/JNK Signaling	1.4	0.108	-0.707	GAB1,GNG2,LCK,MAP3K13,MAP3K2,MAPK8IP2,MAPK8IP3,PIK3R2,RASD2,SH2D2A,TP53
M_crypts_inter	Mitotic Roles of Polo-Like Kinase	1.39	0.121	0.447	CAPN1,CCNB1,CDK1,FBXO5,KIF11,PLK5,PPM1J,PPM1L
M_crypts_inter	IL-7 Signaling Pathway	1.38	0.115	1.414	FOXO3,GSK3B,IFNG,Ighg2c,IL2RG,IL7,IL7R,PIK3R2,STAT1
M_crypts_inter	IL-1 Signaling	1.36	0.11	NA	ADCY1,ADCY5,ADCY8,ADCY9,GNA11,GNAO1,GNB5,GNG12,GNG2,MYD88
M_crypts_inter	Circadian Rhythm Signaling	1.36	0.152	NA	BHLHE40,CRY2,PER2,PER3,VIPR2
M_crypts_inter	Arginine Biosynthesis IV	1.35	0.333	NA	GLUD1,OAT
M_crypts_inter	Lactose Degradation III	1.35	0.333	NA	GLB1,LCT
M_crypts_inter	Role of PKR in Interferon Induction and Antiviral Response	1.34	0.103	0	EIF2S1,HSPA14,HSPA9,IFNG,IRF1,METAP2,MYD88,NPM1,PDGFA,STAT1,TNF,TP53
M_crypts_inter	iNOS Signaling	1.31	0.133	2	CD14,HMGA1,IFNG,IRF1,MYD88,STAT1
M_organoids_inter	Glutathione-mediated Detoxification	9.36	0.281	3	ANPEP,GSTA5,GSTK1,GSTM2,GSTM5,GSTP1,MGST2,MGST3,NAT8
M_organoids_inter	Xenobiotic Metabolism CAR Signaling Pathway	8.73	0.0899	3.638	ALDH1A1,ALDH3B1,ALDH7A1,CYP3A5,FMO1,GAL3ST2,GSTA5,GSTK1,GSTM2,GSTM5,Gstm6,GSTP1,MGST2,MGST3,SULT2B1,Ugt1a7c,UGT2B28
M_organoids_inter	NRF2-mediated Oxidative Stress Response	4.07	0.0582	NA	FMO1,GCLM,GSTA5,GSTK1,GSTM2,GSTM5,Gstm6,GSTP1,MGST2,MGST3,TXN
M_organoids_inter	Production of Nitric Oxide and Reactive Oxygen Species in Macrophages	2.26	0.0426	2.646	APOA1,APOA4,APOB,CHUK,PPARA,PTPN6,RHOC,RND2
M_organoids_inter	Leukotriene Biosynthesis	1.85	0.154	NA	MGST2,MGST3
M_organoids_inter	Pregnenolone Biosynthesis	1.85	0.154	NA	CYP4F11,MICAL2
M_organoids_inter	Xanthine and Xanthosine Salvage	1.85	1	NA	PNP
M_organoids_inter	Dendritic Cell Maturation	1.8	0.0383	2.646	CHUK,CREB3L3,DDR2,HLA-A,HLA-DQA1,HLA-DQB1,IL18
M_organoids_inter	Hepatic Fibrosis Signaling Pathway	1.78	0.0299	0.302	BCL2,CHUK,CREB3L3,IL18,MYL9,PRKACB,RHOC,RND2,SMO,TRADD,WNT5A
M_organoids_inter	Histidine Degradation VI	1.73	0.133	NA	CYP4F11,MICAL2
M_organoids_inter	PPARŒ±/RXRŒ± Activation	1.72	0.0368	0.378	ACADL,ADIPOR2,APOA1,CHUK,GPD2,PPARA,PRKACB
M_organoids_inter	Basal Cell Carcinoma Signaling	1.72	0.0556	NA	BMP3,BMP7,SMO,WNT5A
M_organoids_inter	Ubiquinol-10 Biosynthesis (Eukaryotic)	1.63	0.118	NA	CYP4F11,MICAL2
M_organoids_inter	p38 MAPK Signaling	1.58	0.0424	NA	CREB3L3,IL18,PLA2G2F,RPS6KA6,TRADD
M_organoids_inter	Guanine and Guanosine Salvage I	1.55	0.5	NA	PNP
M_organoids_inter	Alanine Degradation III	1.55	0.5	NA	GPT
M_organoids_inter	Alanine Biosynthesis II	1.55	0.5	NA	GPT
M_organoids_inter	Adenine and Adenosine Salvage I	1.55	0.5	NA	PNP
M_organoids_inter	Glutamate Dependent Acid Resistance	1.55	0.5	NA	GAD2
M_organoids_inter	Human Embryonic Stem Cell Pluripotency	1.36	0.037	NA	BMP3,BMP7,SMO,SPHK1,WNT5A
M_crypts_aboral	PD-1, PD-L1 cancer immunotherapy pathway	14.9	0.189	-2.683	B2M,CD247,CD274,CD28,FOXP3,HLA-A,HLA-DMA,HLA-DMB,HLA-DQA1,HLA-DQB1,HLA-DRB5,HLA-G,IFNG,IL2RA,IL2RB,LAT,LCK,LCP2,TNFRSF1B,ZAP70
M_crypts_aboral	Th1 Pathway	14.9	0.174	3.638	CCR5,CD247,CD274,CD28,CD3G,CD4,CD8A,CXCR3,HLA-A,HLA-DMA,HLA-DMB,HLA-DQA1,HLA-DQB1,HLA-DRB5,ICOS,IFNG,IRF1,ITGB2,RUNX3,STAT1,STAT4
M_crypts_aboral	Th1 and Th2 Activation Pathway	14.8	0.14	NA	CCR5,CD247,CD274,CD28,CD3G,CD4,CD8A,CXCR3,HLA-A,HLA-DMA,HLA-DMB,HLA-DQA1,HLA-DQB1,HLA-DRB5,ICOS,IFNG,IL2RA,IL2RB,IRF1,ITGB2,JAG2,RUNX3,STAT1,STAT4
M_crypts_aboral	iCOS-iCOSL Signaling in T Helper Cells	12.3	0.162	3.5	CAMK2B,CD247,CD28,CD3G,CD4,HLA-A,HLA-DMA,HLA-DMB,HLA-DQA1,HLA-DQB1,HLA-DRB5,ICOS,IL2RA,IL2RB,LAT,LCK,LCP2,ZAP70
M_crypts_aboral	Th2 Pathway	11.8	0.14	0.632	CCR5,CD247,CD28,CD3G,CD4,HLA-A,HLA-DMA,HLA-DMB,HLA-DQA1,HLA-DQB1,HLA-DRB5,ICOS,IFNG,IL2RA,IL2RB,ITGB2,JAG2,RUNX3,STAT4
M_crypts_aboral	Allograft Rejection Signaling	9.73	0.163	NA	B2M,CD28,FASLG,H2-M2,H2-Q8,H2-T10,HLA-A,HLA-DMA,HLA-DMB,HLA-DQA1,HLA-DQB1,HLA-DRB5,HLA-G,IFNG
M_crypts_aboral	Calcium-induced T Lymphocyte Apoptosis	9	0.182	2.887	CAPN2,CD247,CD3G,CD4,HLA-A,HLA-DMA,HLA-DMB,HLA-DQA1,HLA-DQB1,HLA-DRB5,LCK,ZAP70
M_crypts_aboral	T Cell Exhaustion Signaling Pathway	7.28	0.0914	1	BATF,CD274,CD28,EOMES,HLA-A,HLA-DMA,HLA-DMB,HLA-DQA1,HLA-DQB1,HLA-DRB5,HLA-G,IFNG,LAG3,STAT1,STAT4,ZAP70
M_crypts_aboral	PKCŒ∏ Signaling in T Lymphocytes	7.19	0.0968	3.357	CAMK2B,CD247,CD28,CD3G,CD4,HLA-A,HLA-DMA,HLA-DMB,HLA-DQA1,HLA-DQB1,HLA-DRB5,LAT,LCK,LCP2,ZAP70
M_crypts_aboral	Communication between Innate and Adaptive Immune Cells	7.1	0.125	NA	B2M,CD28,CD4,CD8A,HLA-A,HLA-DRB5,HLA-G,IFNG,TLR1,TLR2,TLR4,TLR6
M_crypts_aboral	Role of NFAT in Regulation of the Immune Response	7.08	0.0884	3.357	CD247,CD28,CD3G,CD4,GNG2,HLA-A,HLA-DMA,HLA-DMB,HLA-DQA1,HLA-DQB1,HLA-DRB5,LAT,LCK,LCP2,PLCB3,ZAP70
M_crypts_aboral	Dendritic Cell Maturation	7.01	0.0874	3.357	B2M,DDR2,FSCN1,HLA-A,HLA-DMA,HLA-DMB,HLA-DQA1,HLA-DQB1,HLA-DRB5,IRF8,PLCB3,STAT1,STAT4,TLR2,TLR4,TNFRSF1B
M_crypts_aboral	Primary Immunodeficiency Signaling	6.85	0.18	NA	CD4,CD8A,CIITA,ICOS,IL7R,LCK,TAP1,TAP2,ZAP70
M_crypts_aboral	Systemic Lupus Erythematosus In T Cell Signaling Pathway	6.55	0.0631	3.153	B2M,CD247,CD28,CD3G,FASLG,FOXP3,H2-M2,H2-Q8,H2-T10,HLA-A,HLA-DMA,HLA-DMB,HLA-DQA1,HLA-DQB1,HLA-DRB5,HLA-G,ICOS,LAT,RHOBTB1,Trac,Trbc2
M_crypts_aboral	Crosstalk between Dendritic Cells and Natural Killer Cells	6.5	0.124	2.121	CAMK2B,CD28,FASLG,FSCN1,HLA-A,HLA-DRB5,HLA-G,IFNG,IL2RB,TLR4,TNFRSF1B
M_crypts_aboral	CTLA4 Signaling in Cytotoxic T Lymphocytes	5.58	0.112	NA	B2M,CD247,CD28,CD3G,CD8A,HLA-A,LAT,LCK,LCP2,ZAP70
M_crypts_aboral	Cdc42 Signaling	5.25	0.0778	NA	B2M,CD247,CD3G,H2-M2,H2-Q8,H2-T10,HLA-A,HLA-DMA,HLA-DMB,HLA-DQA1,HLA-DQB1,HLA-DRB5,HLA-G
M_crypts_aboral	Natural Killer Cell Signaling	5.15	0.0711	2.138	B2M,CD247,FASLG,HLA-A,HLA-G,IFNG,IL18RAP,IL2RB,LAT,LCK,LCP2,SH2D1A,STAT4,ZAP70
M_crypts_aboral	Interferon Signaling	4.55	0.167	2.449	IFITM3,IFNG,IRF1,PSMB8,STAT1,TAP1
M_crypts_aboral	T Cell Receptor Signaling	4.13	0.0857	NA	CD247,CD28,CD3G,CD4,CD8A,LAT,LCK,LCP2,ZAP70
M_crypts_aboral	FAT10 Signaling Pathway	3.69	0.222	2	IFNG,PSME1,PSME2,UBD
M_crypts_aboral	Cytotoxic T Lymphocyte-mediated Apoptosis of Target Cells	3.6	0.147	NA	B2M,CD247,CD3G,FASLG,HLA-A
M_crypts_aboral	Toll-like Receptor Signaling	3.52	0.0921	2	CD14,TLR1,TLR2,TLR4,TLR6,TRAF4,UBD
M_crypts_aboral	iNOS Signaling	3.03	0.111	2	CD14,IFNG,IRF1,STAT1,TLR4
M_crypts_aboral	Hematopoiesis from Pluripotent Stem Cells	2.86	0.102	NA	CD247,CD3G,CD4,CD8A,IL7
M_crypts_aboral	TREM1 Signaling	2.77	0.08	2.449	CIITA,NLRC5,TLR1,TLR2,TLR4,TLR6
M_crypts_aboral	Protein Ubiquitination Pathway	2.6	0.044	NA	B2M,Dnajb3,HLA-A,IFNG,PSMA5,PSMB10,PSMB8,PSME1,PSME2,TAP1,TAP2,UBD
M_crypts_aboral	Role of Macrophages, Fibroblasts and Endothelial Cells in Rheumatoid Arthritis	2.57	0.0417	NA	CAMK2B,IL18RAP,IL7,PLCB3,ROR2,SFRP5,TLR1,TLR2,TLR4,TLR6,TNFRSF1B,TRAF4,WNT5A
M_crypts_aboral	p38 MAPK Signaling	2.4	0.0593	1.89	FASLG,IL18RAP,PLA2G10,PLA2G4C,PLA2G5,STAT1,TNFRSF1B
M_crypts_aboral	Hepatic Fibrosis / Hepatic Stellate Cell Activation	2.34	0.0484	NA	CCR5,CD14,CXCR3,FASLG,IFNG,IL18RAP,STAT1,TLR4,TNFRSF1B
M_crypts_aboral	Eicosanoid Signaling	2.29	0.0758	NA	ALOX15,CYSLTR2,PLA2G10,PLA2G4C,PLA2G5
M_crypts_aboral	CCR5 Signaling in Macrophages	2.28	0.0638	NA	CCR5,CD247,CD3G,CD4,FASLG,GNG2
M_crypts_aboral	Phagosome Formation	2.27	0.056	NA	ITGB2,PLCB3,RHOBTB1,TLR1,TLR2,TLR4,TLR6
M_crypts_aboral	Polyamine Regulation in Colon Cancer	2.24	0.136	NA	PSME1,PSME2,SAT2
M_crypts_aboral	Role of JAK1 and JAK3 in Œ≥c Cytokine Signaling	2.2	0.0725	NA	IL2RA,IL2RB,IL7,IL7R,STAT1
M_crypts_aboral	Stearate Biosynthesis I (Animals)	2.09	0.0851	1	ACOT2,ACSBG1,ACSL6,CYP4A11
M_crypts_aboral	Pathogenesis of Multiple Sclerosis	2.02	0.222	NA	CCR5,CXCR3
M_crypts_aboral	IL-7 Signaling Pathway	1.98	0.0641	1.342	IFNG,Ighg2c,IL7,IL7R,STAT1
M_crypts_aboral	NF-Œ∫B Signaling	1.94	0.0447	2.121	FGFR3,LCK,TLR1,TLR2,TLR4,TLR6,TNFRSF1B,ZAP70
M_crypts_aboral	Glycine Betaine Degradation	1.93	0.2	NA	BHMT2,DMGDH
M_crypts_aboral	Hepatic Cholestasis	1.86	0.0432	NA	ADCY1,CD14,FASLG,IFNG,IL18RAP,TLR4,TNFRSF1B,TNFSF8
M_crypts_aboral	Role of PKR in Interferon Induction and Antiviral Response	1.84	0.0513	1.633	FASLG,IFNG,IRF1,NPM1,STAT1,TLR4
M_crypts_aboral	Production of Nitric Oxide and Reactive Oxygen Species in Macrophages	1.82	0.0426	2.646	IFNG,IRF1,IRF8,RHOBTB1,STAT1,TLR2,TLR4,TNFRSF1B
M_crypts_aboral	G Protein Signaling Mediated by Tubby	1.82	0.0968	NA	GNG2,LCK,PLCB3
M_crypts_aboral	Role of Pattern Recognition Receptors in Recognition of Bacteria and Viruses	1.8	0.0455	2	FASLG,IFNG,TLR1,TLR2,TLR4,TLR6,TNFSF8
M_crypts_aboral	LXR/RXR Activation	1.77	0.0496	-1.342	C4A/C4B,CD14,IL18RAP,MLXIPL,TLR4,TNFRSF1B
M_crypts_aboral	Regulation of IL-2 Expression in Activated and Anergic T Lymphocytes	1.75	0.0562	NA	CD247,CD28,CD3G,LAT,ZAP70
M_crypts_aboral	Circadian Rhythm Signaling	1.74	0.0909	NA	PER2,PER3,VIPR2
M_crypts_aboral	Fatty Acid Activation	1.71	0.154	NA	ACSBG1,ACSL6
M_crypts_aboral	Glucocorticoid Biosynthesis	1.71	0.154	NA	CYP17A1,HSD3B1
M_crypts_aboral	Tec Kinase Signaling	1.66	0.0427	2	FASLG,GNG2,LCK,RHOBTB1,STAT1,STAT4,TLR4
M_crypts_aboral	Phospholipases	1.66	0.0635	0	PLA2G10,PLA2G4C,PLA2G5,PLCB3
M_crypts_aboral	Notch Signaling	1.61	0.0811	NA	DLL3,DTX1,JAG2
M_crypts_aboral	Antiproliferative Role of TOB in T Cell Signaling	1.55	0.0769	NA	CD247,CD28,CD3G
M_crypts_aboral	Androgen Biosynthesis	1.53	0.125	NA	CYP17A1,HSD3B1
M_crypts_aboral	Œ≥-linolenate Biosynthesis II (Animals)	1.48	0.118	NA	ACSBG1,ACSL6
M_crypts_aboral	Mitochondrial L-carnitine Shuttle Pathway	1.48	0.118	NA	ACSBG1,ACSL6
M_crypts_aboral	Granulocyte Adhesion and Diapedesis	1.47	0.0389	NA	Cxcl9,IL18RAP,ITGB2,MMP14,MMP25,THY1,TNFRSF1B
M_crypts_aboral	FAT10 Cancer Signaling Pathway	1.37	0.0652	NA	IFNG,TNFRSF1B,UBD
M_crypts_aboral	Systemic Lupus Erythematosus In B Cell Signaling Pathway	1.35	0.0327	1	CD5,FASLG,IFNG,LCK,SHC2,STAT1,TMEM173,TNFSF8,TRAF4
M_crypts_aboral	Role of MAPK Signaling in the Pathogenesis of Influenza	1.33	0.05	NA	IFNG,PLA2G10,PLA2G4C,PLA2G5
M_crypts_aboral	Chemokine Signaling	1.33	0.05	0	CAMK2B,CCR5,NOX1,PLCB3
F_crypts_oral	Calcium-induced T Lymphocyte Apoptosis	4.13	0.136	0.333	CAMK4,HLA-A,HLA-DMA,HLA-DMB,HLA-DQA1,HLA-DQB1,HLA-DRB5,NR4A1,PRKD3
F_crypts_oral	T Cell Exhaustion Signaling Pathway	4.02	0.0857	1	BCL6,CD28,FOS,HLA-A,HLA-DMA,HLA-DMB,HLA-DQA1,HLA-DQB1,HLA-DRB5,HLA-E,HLA-G,RASD1,RASD2,TNFRSF14,VEGFA
F_crypts_oral	Dendritic Cell Maturation	3.28	0.0765	1.732	CD83,COL18A1,DDR2,HLA-A,HLA-DMA,HLA-DMB,HLA-DQA1,HLA-DQB1,HLA-DRB5,HLA-E,IL33,IRF8,PLCD1,PLCH2
F_crypts_oral	Allograft Rejection Signaling	3.25	0.105	NA	CD28,HLA-A,HLA-DMA,HLA-DMB,HLA-DQA1,HLA-DQB1,HLA-DRB5,HLA-E,HLA-G
F_crypts_oral	Crosstalk between Dendritic Cells and Natural Killer Cells	3.14	0.101	1.633	CD28,CD83,CSF2RB,HLA-A,HLA-DRB5,HLA-E,HLA-G,IL15RA,IL3RA
F_crypts_oral	4-hydroxyproline Degradation I	3.13	1	NA	ALDH4A1,HOGA1
F_crypts_oral	Systemic Lupus Erythematosus In T Cell Signaling Pathway	3.05	0.0601	1.342	BCL6,CAMK4,CASP4,CD28,EZR,FOS,GADD45A,HLA-A,HLA-DMA,HLA-DMB,HLA-DQA1,HLA-DQB1,HLA-DRB5,HLA-E,HLA-G,RASD1,RASD2,RHOB,RHOU,RORC
F_crypts_oral	Senescence Pathway	2.8	0.0618	2.668	CACNA1A,CAMK4,CAPN11,CDC25C,DLAT,E2F2,FOXO3,GADD45A,GADD45B,GADD45G,HBP1,MAPK4,MAPK6,RASD1,RASD2,SERPINE1,TMEM173
F_crypts_oral	Circadian Rhythm Signaling	2.73	0.152	NA	ARNTL,CRY1,NR1D1,PER1,PER3
F_crypts_oral	Endothelin-1 Signaling	2.69	0.0691	0.905	ADCY5,CASP4,EDN1,FOS,MAPK4,MAPK6,PLA2G5,PLCD1,PLCH2,PRKD3,PTGS1,RASD1,RASD2
F_crypts_oral	Proline Degradation	2.66	0.667	NA	ALDH4A1,LOC102724788/PRODH
F_crypts_oral	PD-1, PD-L1 cancer immunotherapy pathway	2.6	0.0849	-2.333	CD28,HLA-A,HLA-DMA,HLA-DMB,HLA-DQA1,HLA-DQB1,HLA-DRB5,HLA-E,HLA-G
F_crypts_oral	Polyamine Regulation in Colon Cancer	2.57	0.182	NA	AZIN1,MAX,MXD1,SAT2
F_crypts_oral	PKCŒ∏ Signaling in T Lymphocytes	2.44	0.071	2.121	CACNA1A,CD28,FOS,HLA-A,HLA-DMA,HLA-DMB,HLA-DQA1,HLA-DQB1,HLA-DRB5,RASD1,RASD2
F_crypts_oral	Th2 Pathway	2.38	0.0735	NA	CD28,HLA-A,HLA-DMA,HLA-DMB,HLA-DQA1,HLA-DQB1,HLA-DRB5,IL33,MAF,SOCS3
F_crypts_oral	Oleate Biosynthesis II (Animals)	2.33	0.231	NA	SCD,Scd2,UFSP1
F_crypts_oral	Communication between Innate and Adaptive Immune Cells	2.32	0.0833	NA	CD28,CD83,HLA-A,HLA-DRB5,HLA-E,HLA-G,IL33,TLR1
F_crypts_oral	Apelin Liver Signaling Pathway	2.29	0.154	0	AGT,COL18A1,EDN1,EDN3
F_crypts_oral	Th1 Pathway	2.22	0.0744	1	CD28,HLA-A,HLA-DMA,HLA-DMB,HLA-DQA1,HLA-DQB1,HLA-DRB5,NFIL3,SOCS3
F_crypts_oral	Th1 and Th2 Activation Pathway	2.13	0.0643	NA	CD28,HLA-A,HLA-DMA,HLA-DMB,HLA-DQA1,HLA-DQB1,HLA-DRB5,IL33,MAF,NFIL3,SOCS3
F_crypts_oral	PI3K/AKT Signaling	2.05	0.0629	NA	CSF2RB,FOXO3,GDF15,IL15RA,IL17RC,IL17RE,IL3RA,IL7R,INPP5F,RASD1,RASD2
F_crypts_oral	Estrogen Receptor Signaling	2.04	0.0518	1.698	ADCY5,AGT,CACNA1A,FOS,FOXO3,FOXO6,MED12L,MMP14,PLCD1,PLCH2,PPARGC1A,PRKAA2,PRKAG3,PRKD3,RASD1,RASD2,VEGFA
F_crypts_oral	Role of NFAT in Regulation of the Immune Response	1.95	0.0608	1.667	CAMK4,CD28,FOS,HLA-A,HLA-DMA,HLA-DMB,HLA-DQA1,HLA-DQB1,HLA-DRB5,RASD1,RASD2
F_crypts_oral	iCOS-iCOSL Signaling in T Helper Cells	1.95	0.0721	1.414	CAMK4,CD28,HLA-A,HLA-DMA,HLA-DMB,HLA-DQA1,HLA-DQB1,HLA-DRB5
F_crypts_oral	GM-CSF Signaling	1.92	0.0857	NA	CISH,CSF2RB,PIM1,RASD1,RASD2,RUNX1
F_crypts_oral	Apelin Endothelial Signaling Pathway	1.87	0.0696	0.447	ADCY5,CAMK4,FOS,PRKAA2,PRKAG3,PRKD3,RASD1,RASD2
F_crypts_oral	GADD45 Signaling	1.85	0.158	NA	GADD45A,GADD45B,GADD45G
F_crypts_oral	Apelin Muscle Signaling Pathway	1.85	0.158	NA	PPARGC1A,PRKAA2,PRKAG3
F_crypts_oral	Sirtuin Signaling Pathway	1.84	0.0515	1.069	ABCA1,ACSS2,ARNTL,CPT1A,EPAS1,FOXO3,GADD45A,GADD45B,GADD45G,HMGCS2,MAPK4,MAPK6,PPARGC1A,PRKAA2,SCNN1A
F_crypts_oral	NRF2-mediated Oxidative Stress Response	1.82	0.0582	-0.447	FKBP5,FMO1,FOS,GSTA3,GSTP1,HERPUD1,MAF,NQO2,PRKD3,RASD1,RASD2
F_crypts_oral	Cdc42 Signaling	1.78	0.0599	NA	FOS,HLA-A,HLA-DMA,HLA-DMB,HLA-DQA1,HLA-DQB1,HLA-DRB5,HLA-E,HLA-G,TNK2
F_crypts_oral	Salvage Pathways of Pyrimidine Ribonucleotides	1.77	0.0722	2.449	AK7,APOBEC1,APOBEC3B,MAPK6,PIM1,PRKAA2,UPP1
F_crypts_oral	Heparan Sulfate Biosynthesis	1.7	0.0769	1.633	B3GALT6,CHST11,EXT1,EXTL1,GAL3ST2,HS6ST1
F_crypts_oral	IL-3 Signaling	1.68	0.0759	0	CSF2RB,FOS,IL3RA,PRKD3,RASD1,RASD2
F_crypts_oral	Phagosome Formation	1.67	0.064	NA	ITGAM,MBL2,PLCD1,PLCH2,PRKD3,RHOB,RHOU,TLR1
F_crypts_oral	14-3-3-mediated Signaling	1.63	0.063	0	FOS,PLCD1,PLCH2,PRKD3,RASD1,RASD2,TUBB2B,TUBB3
F_crypts_oral	SPINK1 Pancreatic Cancer Pathway	1.62	0.0833	-2.236	CELA1,CPN1,KLK3,PRSS2,PRSS3
F_crypts_oral	Apelin Cardiac Fibroblast Signaling Pathway	1.62	0.13	NA	PRKAA2,PRKAG3,SERPINE1
F_crypts_oral	Role of Macrophages, Fibroblasts and Endothelial Cells in Rheumatoid Arthritis	1.6	0.0481	NA	CAMK4,FOS,IL17RC,IL33,PLCD1,PLCH2,PRKD3,PRSS2,PRSS3,RASD1,RASD2,SFRP5,SOCS3,TLR1,VEGFA
F_crypts_oral	Acute Phase Response Signaling	1.59	0.0559	0	AGT,APOH,C1R,FOS,IL33,MBL2,RASD1,RASD2,SERPINE1,SOCS3
F_crypts_oral	Xanthine and Xanthosine Salvage	1.56	1	NA	PNP
F_crypts_oral	CDK5 Signaling	1.54	0.0648	-1.342	ADCY5,CACNA1A,LAMC1,MAPK4,MAPK6,RASD1,RASD2
F_crypts_oral	Thrombopoietin Signaling	1.54	0.0794	NA	FOS,PRKD3,RASD1,RASD2,THPO
F_crypts_oral	Acute Myeloid Leukemia Signaling	1.46	0.0674	NA	CSF1R,CSF2RB,PIM1,RASD1,RASD2,RUNX1
F_crypts_oral	Xenobiotic Metabolism CAR Signaling Pathway	1.45	0.0529	1.897	ALDH4A1,CHST11,CYP3A5,FMO1,GAL3ST2,GSTA3,GSTP1,HS6ST1,PPARGC1A,PRKD3
F_crypts_oral	HIF1Œ± Signaling	1.45	0.0619	NA	EDN1,MAPK4,MAPK6,MMP14,RASD1,RASD2,VEGFA
F_crypts_oral	PI3K Signaling in B Lymphocytes	1.45	0.058	-0.447	CAMK4,FOS,FOXO3,PIK3AP1,PLCD1,PLCH2,RASD1,RASD2
F_crypts_oral	PPARŒ±/RXRŒ± Activation	1.44	0.0526	1.342	ABCA1,ACAA1,ADCY5,PLCD1,PLCH2,PPARGC1A,PRKAA2,PRKAG3,RASD1,RASD2
F_crypts_oral	nNOS Signaling in Neurons	1.41	0.0851	NA	CAMK4,CAPN11,PRKD3,RASD1
F_crypts_oral	Role of JAK1 and JAK3 in Œ≥c Cytokine Signaling	1.4	0.0725	NA	IL15RA,IL7R,RASD1,RASD2,SOCS3
F_crypts_oral	Heparan Sulfate Biosynthesis (Late Stages)	1.35	0.0704	1.342	CHST11,EXT1,EXTL1,GAL3ST2,HS6ST1
F_crypts_oral	Gap Junction Signaling	1.34	0.0505	NA	ADCY5,GJB3,NPR1,PLCD1,PLCH2,PRKD3,RASD1,RASD2,TUBB2B,TUBB3
F_crypts_oral	Hepatic Fibrosis Signaling Pathway	1.33	0.0435	2	AGT,CACNA1A,CAMK4,COL18A1,CYBB,EDN1,FOS,IL33,KLF9,PRKD3,RASD1,RASD2,RHOB,RHOU,SERPINE1,VEGFA
F_crypts_oral	Melatonin Signaling	1.33	0.0694	-1.342	CAMK4,PLCD1,PLCH2,PRKD3,RORC
F_crypts_oral	Primary Immunodeficiency Signaling	1.33	0.08	NA	CIITA,IL7R,TAP1,TAP2
F_crypts_oral	Acyl-CoA Hydrolysis	1.32	0.154	NA	ACOT2,ACOT8
F_crypts_oral	Leukotriene Biosynthesis	1.32	0.154	NA	ALOX5,GGT7
F_crypts_oral	Bile Acid Biosynthesis, Neutral Pathway	1.32	0.154	NA	CYP27A1,HSD3B7
F_crypts_oral	TGF-Œ≤ Signaling	1.32	0.0625	NA	AMHR2,FOS,PITX2,RASD1,RASD2,SERPINE1
F_organoids_oral	Myo-inositol Biosynthesis	1.84	0.2	NA	INPP5F
F_organoids_oral	Integrin Signaling	1.62	0.0141	NA	CAPN11,FYN,ITGAM
F_organoids_oral	Extrinsic Prothrombin Activation Pathway	1.34	0.0625	NA	F3
F_crypts_inter	Mevalonate Pathway I	4.08	0.286	1	HADHA,HADHB,HMGCS2,PMVK
F_crypts_inter	Superpathway of Geranylgeranyldiphosphate Biosynthesis I (via Mevalonate)	3.61	0.222	1	HADHA,HADHB,HMGCS2,PMVK
F_crypts_inter	Coagulation System	3.45	0.143	1.342	F3,F5,PLAT,SERPINA1,VWF
F_crypts_inter	Ketogenesis	3.09	0.273	NA	HADHA,HADHB,HMGCS2
F_crypts_inter	Biotin-carboxyl Carrier Protein Assembly	3.03	0.667	NA	ACACA,ACACB
F_crypts_inter	Pregnenolone Biosynthesis	2.86	0.231	NA	CYP27A1,CYP2E1,CYP4A11
F_crypts_inter	Superpathway of Cholesterol Biosynthesis	2.79	0.138	1	HADHA,HADHB,HMGCS2,PMVK
F_crypts_inter	Phagosome Formation	2.76	0.064	NA	MBL2,NOTUM,PLCE1,PRKD3,RHOB,RHOU,TLR5,TLR6
F_crypts_inter	Toll-like Receptor Signaling	2.64	0.0789	NA	IL33,NFKB2,NFKBIA,TLR5,TLR6,UBC
F_crypts_inter	Glutathione-mediated Detoxification	2.63	0.125	NA	GSTA3,GSTP1,GSTT2/GSTT2B,LANCL1
F_crypts_inter	Sumoylation Pathway	2.62	0.068	-0.816	CEBPA,NFKB2,NFKBIA,RHOB,RHOU,SENP2,SLC19A1
F_crypts_inter	AMPK Signaling	2.3	0.0467	1.414	ACACA,ACACB,AK7,CAMKK2,CPT1A,CPT2,FOXO6,PFKL,PRKAA2,PRKAR2B
F_crypts_inter	LXR/RXR Activation	2.24	0.0579	0	ACACA,AGT,IL33,NFKB2,NOS2,PON3,SERPINA1
F_crypts_inter	Hepatic Cholestasis	2.23	0.0486	NA	ADCY8,CYP27A1,CYP3A5,FABP6,IL33,NFKB2,NFKBIA,PRKAR2B,PRKD3
F_crypts_inter	Xenobiotic Metabolism CAR Signaling Pathway	2.17	0.0476	1	CHST11,CYP3A5,FMO1,GSTA3,GSTP1,GSTT2/GSTT2B,NOS2,PRKD3,SULT1C2
F_crypts_inter	Salvage Pathways of Pyrimidine Ribonucleotides	2.12	0.0619	0.816	AK7,APOBEC3B,DAPK1,MAP3K9,PRKAA2,UPP1
F_crypts_inter	Heparan Sulfate Biosynthesis (Late Stages)	2.07	0.0704	1.342	CHST11,EXTL1,NOTUM,PPME1,SULT1C2
F_crypts_inter	Melatonin Signaling	2.05	0.0694	-0.447	NOTUM,PLCE1,PRKAR2B,PRKD3,RORC
F_crypts_inter	Triacylglycerol Degradation	2.02	0.0851	1	CES1,MGLL,NOTUM,PPME1
F_crypts_inter	Stearate Biosynthesis I (Animals)	2.02	0.0851	2	ACOT2,ACOT8,CYP2E1,CYP4A11
F_crypts_inter	Heparan Sulfate Biosynthesis	1.9	0.0641	1.342	CHST11,EXTL1,NOTUM,PPME1,SULT1C2
F_crypts_inter	Ketolysis	1.89	0.2	NA	HADHA,HADHB
F_crypts_inter	Glycine Betaine Degradation	1.89	0.2	NA	BHMT2,SDSL
F_crypts_inter	Estrogen Receptor Signaling	1.84	0.0366	0	ADCY8,AGT,CACNA1A,FOXO6,MED12L,MMP14,NFKB2,NOTUM,PLCE1,PRKAA2,PRKAR2B,PRKD3
F_crypts_inter	Acute Phase Response Signaling	1.83	0.0447	-1.342	AGT,C1R,IL33,MBL2,NFKB2,NFKBIA,SERPINA1,VWF
F_crypts_inter	Sirtuin Signaling Pathway	1.82	0.0378	1	ACADL,ARNTL,CPT1A,GADD45A,HMGCS2,NFKB2,NOS2,PRKAA2,SCNN1A,TSPO,UCP2
F_crypts_inter	Role of IL-17A in Arthritis	1.79	0.0727	NA	CCL20,NFKB2,NFKBIA,NOS2
F_crypts_inter	Dendritic Cell Maturation	1.78	0.0437	0.707	COL18A1,DDR2,HLA-A,IL33,NFKB2,NFKBIA,NOTUM,PLCE1
F_crypts_inter	Xanthine and Xanthosine Salvage	1.75	1	NA	PNP
F_crypts_inter	Sphingosine-1-phosphate Signaling	1.75	0.0513	2.449	ADCY8,CASP4,NOTUM,PLCE1,RHOB,RHOU
F_crypts_inter	Fatty Acid Œ≤-oxidation I	1.73	0.0938	NA	ECI2,HADHA,HADHB
F_crypts_inter	Production of Nitric Oxide and Reactive Oxygen Species in Macrophages	1.72	0.0426	-1.414	MAP3K9,NFKB2,NFKBIA,NOS2,PRKD3,RHOB,RHOU,SERPINA1
F_crypts_inter	Circadian Rhythm Signaling	1.69	0.0909	NA	ARNTL,CRY1,NR1D1
F_crypts_inter	PPARŒ±/RXRŒ± Activation	1.69	0.0421	0.447	ACADL,ADCY8,NFKB2,NFKBIA,NOTUM,PLCE1,PRKAA2,PRKAR2B
F_crypts_inter	Acyl-CoA Hydrolysis	1.67	0.154	NA	ACOT2,ACOT8
F_crypts_inter	Oleate Biosynthesis II (Animals)	1.67	0.154	NA	Scd2,UFSP1
F_crypts_inter	Dopamine-DARPP32 Feedback in cAMP Signaling	1.58	0.0429	0.378	ADCY8,CACNA1A,CAMKK2,NOTUM,PLCE1,PRKAR2B,PRKD3
F_crypts_inter	GABA Receptor Signaling	1.57	0.0526	NA	ADCY8,CACNA1A,GABRB3,GAD2,UBC
F_crypts_inter	Cardiac Hypertrophy Signaling	1.56	0.0375	1	ADCY8,CACNA1A,GATA4,MAP3K9,NOTUM,PLCE1,PRKAR2B,RHOB,RHOU
F_crypts_inter	Isoleucine Degradation I	1.55	0.133	NA	HADHA,HADHB
F_crypts_inter	Superpathway of Citrulline Metabolism	1.55	0.133	NA	LOC102724788/PRODH,NOS2
F_crypts_inter	Histidine Degradation VI	1.55	0.133	NA	CYP2E1,CYP4A11
F_crypts_inter	Bladder Cancer Signaling	1.54	0.0515	NA	DAPK1,FGF1,FGF11,FGF14,MMP14
F_crypts_inter	Extrinsic Prothrombin Activation Pathway	1.5	0.125	NA	F3,F5
F_crypts_inter	Glutaryl-CoA Degradation	1.5	0.125	NA	HADHA,HADHB
F_crypts_inter	Thrombin Signaling	1.49	0.0385	1.414	ADCY8,GATA4,NFKB2,NOTUM,PLCE1,PRKD3,RHOB,RHOU
F_crypts_inter	GNRH Signaling	1.46	0.0405	-0.816	ADCY8,CACNA1A,MAP3K9,NFKB2,PAK4,PRKAR2B,PRKD3
F_crypts_inter	Guanine and Guanosine Salvage I	1.45	0.5	NA	PNP
F_crypts_inter	Alanine Degradation III	1.45	0.5	NA	GPT2
F_crypts_inter	Alanine Biosynthesis II	1.45	0.5	NA	GPT2
F_crypts_inter	L-cysteine Degradation III	1.45	0.5	NA	GOT1
F_crypts_inter	4-hydroxyproline Degradation I	1.45	0.5	NA	HOGA1
F_crypts_inter	Threonine Degradation II	1.45	0.5	NA	GCAT
F_crypts_inter	Adenine and Adenosine Salvage I	1.45	0.5	NA	PNP
F_crypts_inter	Glutamate Dependent Acid Resistance	1.45	0.5	NA	GAD2
F_crypts_inter	Ubiquinol-10 Biosynthesis (Eukaryotic)	1.45	0.118	NA	CYP2E1,CYP4A11
F_crypts_inter	Mitochondrial L-carnitine Shuttle Pathway	1.45	0.118	NA	CPT1A,CPT2
F_crypts_inter	PI3K/AKT Signaling	1.44	0.04	NA	GDF15,IL17RE,IL3RA,IL7R,INPP5F,NFKB2,NFKBIA
F_crypts_inter	Valine Degradation I	1.4	0.111	NA	HADHA,HADHB
F_crypts_inter	IL-23 Signaling Pathway	1.37	0.0682	NA	NFKB2,NFKBIA,RORC
F_crypts_inter	Antioxidant Action of Vitamin C	1.35	0.0459	0	NFKB2,NFKBIA,NOTUM,NXN,PLCE1
F_crypts_inter	iNOS Signaling	1.34	0.0667	NA	NFKB2,NFKBIA,NOS2
F_organoids_inter	Protein Kinase A Signaling	2.28	0.0176	-1.134	ADCY8,PDE4B,PRKACB,PRKAR2B,PTPN14,PTPN6,PTPRN
F_organoids_inter	Cardiac Œ≤-adrenergic Signaling	2.17	0.0284	-2	ADCY8,PDE4B,PRKACB,PRKAR2B
F_organoids_inter	IL-1 Signaling	1.9	0.033	NA	ADCY8,PRKACB,PRKAR2B
F_organoids_inter	Œ±-Adrenergic Signaling	1.84	0.0312	NA	ADCY8,PRKACB,PRKAR2B
F_organoids_inter	Molecular Mechanisms of Cancer	1.75	0.0153	NA	ADCY8,BMP6,FYN,PRKACB,PRKAR2B,WNT5A
F_organoids_inter	GŒ±s Signaling	1.72	0.028	NA	ADCY8,PRKACB,PRKAR2B
F_organoids_inter	CDK5 Signaling	1.71	0.0278	NA	ADCY8,PRKACB,PRKAR2B
F_organoids_inter	Gap Junction Signaling	1.68	0.0202	NA	ADCY8,CTH,PRKACB,PRKAR2B
F_organoids_inter	Endocannabinoid Developing Neuron Pathway	1.63	0.0261	NA	ADCY8,PRKACB,PRKAR2B
F_organoids_inter	SPINK1 Pancreatic Cancer Pathway	1.4	0.0333	NA	CELA1,CPM
F_organoids_inter	Opioid Signaling Pathway	1.37	0.0162	-2	ADCY8,FYN,PRKACB,PRKAR2B
F_organoids_inter	Axonal Guidance Signaling	1.36	0.0124	NA	BMP6,FYN,MMP16,PRKACB,PRKAR2B,WNT5A
F_organoids_inter	Netrin Signaling	1.33	0.0308	NA	PRKACB,PRKAR2B
F_organoids_inter	Eicosanoid Signaling	1.32	0.0303	NA	ALOX12B,PLA2G2F
F_crypts_aboral	Mevalonate Pathway I	6.99	0.429	0.447	ACAA2,ACAT2,HADHA,HADHB,HMGCS2,PMVK
F_crypts_aboral	Superpathway of Geranylgeranyldiphosphate Biosynthesis I (via Mevalonate)	6.23	0.333	0.447	ACAA2,ACAT2,HADHA,HADHB,HMGCS2,PMVK
F_crypts_aboral	Superpathway of Cholesterol Biosynthesis	6.11	0.241	0	ACAA2,ACAT2,HADHA,HADHB,HMGCS2,LSS,PMVK
F_crypts_aboral	Ketogenesis	6.05	0.455	1	ACAA2,ACAT2,HADHA,HADHB,HMGCS2
F_crypts_aboral	Ketolysis	4.65	0.4	NA	ACAA2,ACAT2,HADHA,HADHB
F_crypts_aboral	Circadian Rhythm Signaling	4.55	0.182	NA	ARNTL,ATF4,CRY1,CRY2,NR1D1,PER2
F_crypts_aboral	AMPK Signaling	4.31	0.0654	1.667	ACACA,ACACB,AK7,ATF4,CHRNB4,CPT1A,CPT2,FASN,FOXO6,MLYCD,PPM1K,PPM1L,PRKAG3,PRKAR2B
F_crypts_aboral	Isoleucine Degradation I	3.87	0.267	NA	ACAA2,ACAT2,HADHA,HADHB
F_crypts_aboral	Glutaryl-CoA Degradation	3.75	0.25	NA	ACAA2,ACAT2,HADHA,HADHB
F_crypts_aboral	Fatty Acid Œ≤-oxidation I	3.55	0.156	2.236	ACAA1,ACAA2,ECI2,HADHA,HADHB
F_crypts_aboral	Glutamate Dependent Acid Resistance	3.47	1	NA	GAD1,GAD2
F_crypts_aboral	LXR/RXR Activation	3.37	0.0744	-1.342	ACACA,AGT,C4A/C4B,FASN,IL18,IL33,LDLR,SCD,SREBF1
F_crypts_aboral	Tryptophan Degradation III (Eukaryotic)	3.11	0.174	NA	ACAA2,ACAT2,HADHA,HADHB
F_crypts_aboral	Biotin-carboxyl Carrier Protein Assembly	3	0.667	NA	ACACA,ACACB
F_crypts_aboral	Oleate Biosynthesis II (Animals)	2.81	0.231	NA	SCD,Scd2,UFSP1
F_crypts_aboral	Pregnenolone Biosynthesis	2.81	0.231	NA	CYP27A1,CYP2E1,CYP4A11
F_crypts_aboral	Hepatic Cholestasis	2.62	0.0541	NA	ADCY8,CYP27A1,CYP3A5,IL18,IL33,NFKBIA,PRKAR2B,PRKD3,SLC10A2,SREBF1
F_crypts_aboral	Androgen Biosynthesis	2.53	0.188	NA	CYP17A1,HSD3B1,SRD5A2
F_crypts_aboral	Ubiquinol-10 Biosynthesis (Eukaryotic)	2.45	0.176	NA	BCKDHA,CYP2E1,CYP4A11
F_crypts_aboral	Valine Degradation I	2.38	0.167	NA	BCKDHA,HADHA,HADHB
F_crypts_aboral	Acute Phase Response Signaling	2.2	0.0503	-0.447	AGT,C1R,C4A/C4B,IL18,IL33,MBL2,NFKBIA,SOCS3,VWF
F_crypts_aboral	GABA Receptor Signaling	2.07	0.0632	NA	ADCY8,CACNA1B,GABBR2,GABRB3,GAD1,GAD2
F_crypts_aboral	Stearate Biosynthesis I (Animals)	1.96	0.0851	1	ACOT2,CYP2E1,CYP4A11,FASN
F_crypts_aboral	Glycine Betaine Degradation	1.86	0.2	NA	BHMT2,SDSL
F_crypts_aboral	Asparagine Biosynthesis I	1.73	1	NA	ASNS
F_crypts_aboral	Lanosterol Biosynthesis	1.73	1	NA	LSS
F_crypts_aboral	TR/RXR Activation	1.7	0.0595	NA	ACACA,FASN,LDLR,SREBF1,UCP2
F_crypts_aboral	Unfolded protein response	1.7	0.0714	NA	ATF4,HSPA2,INSIG1,SREBF1
F_crypts_aboral	Glucocorticoid Biosynthesis	1.63	0.154	NA	CYP17A1,HSD3B1
F_crypts_aboral	NRF2-mediated Oxidative Stress Response	1.61	0.0423	1.342	ATF4,DNAJC6,FKBP5,FMO1,GPX2,GSTT2/GSTT2B,HERPUD1,PRKD3
F_crypts_aboral	Xenobiotic Metabolism CAR Signaling Pathway	1.61	0.0423	1.414	CHST11,CHST2,CYP3A5,FMO1,GAL3ST2,GSTT2/GSTT2B,PPM1L,PRKD3
F_crypts_aboral	PPARŒ±/RXRŒ± Activation	1.59	0.0421	-0.447	ACAA1,ACADL,ADCY8,FASN,NFKBIA,PLCH2,PRKAG3,PRKAR2B
F_crypts_aboral	eNOS Signaling	1.54	0.044	-1.342	ADCY8,AQP4,CHRNB4,HSPA2,PRKAG3,PRKAR2B,PRKD3
F_crypts_aboral	Phagosome Formation	1.54	0.048	NA	ITGA2,MBL2,PLCH2,PRKD3,RHOBTB1,RHOU
F_crypts_aboral	Histidine Degradation VI	1.51	0.133	NA	CYP2E1,CYP4A11
F_crypts_aboral	Cell Cycle Regulation by BTG Family Proteins	1.51	0.0811	NA	BTG1,E2F2,PPM1L
F_crypts_aboral	Complement System	1.51	0.0811	NA	C1R,C4A/C4B,MBL2
F_crypts_aboral	ATM Signaling	1.47	0.0515	NA	ATF4,GADD45A,GADD45G,NFKBIA,PPM1L
F_crypts_aboral	Alanine Degradation III	1.44	0.5	NA	GPT2
F_crypts_aboral	Alanine Biosynthesis II	1.44	0.5	NA	GPT2
F_crypts_aboral	Palmitate Biosynthesis I (Animals)	1.44	0.5	NA	FASN
F_crypts_aboral	L-cysteine Degradation III	1.44	0.5	NA	GOT1
F_crypts_aboral	Fatty Acid Biosynthesis Initiation II	1.44	0.5	NA	FASN
F_crypts_aboral	Mitochondrial L-carnitine Shuttle Pathway	1.41	0.118	NA	CPT1A,CPT2
F_crypts_aboral	IL-10 Signaling	1.41	0.058	NA	IL18,IL33,NFKBIA,SOCS3
F_crypts_aboral	Heparan Sulfate Biosynthesis (Late Stages)	1.37	0.0563	1	CHST11,CHST2,EXTL1,GAL3ST2
F_crypts_aboral	Melatonin Signaling	1.35	0.0556	-2	PLCH2,PRKAR2B,PRKD3,RORC
F_crypts_aboral	Sirtuin Signaling Pathway	1.34	0.0344	0.707	ACADL,ARNTL,CPT1A,GADD45A,GADD45G,HMGCS2,MLYCD,SLC25A4,SREBF1,UCP2
F_crypts_aboral	GADD45 Signaling	1.32	0.105	NA	GADD45A,GADD45G
F_crypts_aboral	Cardiac Œ≤-adrenergic Signaling	1.32	0.0426	0.447	ADCY8,AKAP13,PDE11A,PPM1L,PRKAR2B,SMPDL3B
F_crypts_aboral	IL-23 Signaling Pathway	1.32	0.0682	NA	NFKBIA,RORC,SOCS3
F_crypts_aboral	Type II Diabetes Mellitus Signaling	1.31	0.0423	NA	CACNA1B,NFKBIA,PRKAG3,PRKD3,SLC2A2,SOCS3
F_organoids_aboral	IL-3 Signaling	3.01	0.0506	-2	IL3RA,INPP5D,PRKCH,PTPN6
F_organoids_aboral	FcŒ≥ Receptor-mediated Phagocytosis in Macrophages and Monocytes	1.81	0.0319	NA	INPP5D,PRKCH,VAV1
F_organoids_aboral	Protein Kinase A Signaling	1.62	0.0151	0	CREB3L3,PRKAR2B,PRKCH,PTPN6,PTPRN,SMPDL3B
